# Supplementary material for: Comparative Analysis of miRNAs and Their Target Transcripts between a Spontaneous Late-Ripening Sweet Orange Mutant and Its Wild-Type Using Small RNA and Degradome Sequencing
Source: Front Plant Sci. 2016 Sep 21;7:1416. doi: 10.3389/fpls.2016.01416 (PMC5030777; doi:10.3389/fpls.2016.01416)
Supplement: Table S1 — Summary of the known miRNAs in WT and MT. [file Table1.XLSX]

## Sheet: Sheet1
Table S1 Summary of the known miRNAs in WT and MT.
miRNA	Family	Homolog miRNA	MT_bio1	MT_bio2	WT_bio1	WT_bio2		MT_bio1	MT_bio2	WT_bio1	WT_bio2	MT_mean	WT_mean	Prob.	log2FC (MT/WT)	Length	Mature sequence	Pre-miRNA sequence
			counts					RPM
csi-miR1144b	miR1144	cre-miR1144b	24	17	0	0		0.70075	0.532932	0.0162254	0.0213885	NA	NA	NA	NA	22	TGGGTTTATGTGCGGCAGGCAG	ATAAAATCCGTGGGTTTATGTGCGGCAGGCAGTGGGACAGGTGCCTGTCGCACATAAATGCAGTGCGTTTATG
csi-miR1446	miR1446	nta-miR1446	13689	6834	2097	4613		399.691	214.239	68.0494	197.33	306.965	132.69	0.975523	1.21001	21	CGAACTCTCTCCCTCAACGGC	TAACGTTCTCCGAACTCTCTCCCTCAACGGCTCCTCTTGGCTTTGCAAATCATTCCTTCTGATACAGAAGGCGCCGTTGAGGTAGGGCAGTTCGGAAAATATAG
csi-miR1515	miR1515	csi-MIR1515	352	313	208	147		10.2777	9.81222	6.74977	6.28822	10.045	6.52	0.924661	0.623534	22	TCATTTTTGCGTGCAATGATCC	TCGATTTGCATCATTTTTGCGTGCAATGATCCCGAATTTGCTCTCTTACTCAACTTTCTTTTTAATTTACAAATATTCATGTTTATTGGTTTGAAAAATAGGAAAAAAAAATTCTAATTTTTGTTAACGGGGATCTGGATCATTCACGCAAAAATGATTTGACTCGTGAGTTGGC
csi-miR156	miR156	csi-MIR156	6307	8228	6251	3781		184.151	257.939	202.85	161.74	221.045	182.295	0.80954	0.278065	21	CTGACAGAAGAGAGTGAGCAC	CGAGAGAGCTACTGACAGAAGAGAGTGAGCACACGCAGGTAATTGTATTAGAAAATATCTTTGCAGGTGCGTGCTCGCTCCTCTTCTGTCAGCGTCATTTTTG
csi-miR156a	miR156	ath-miR156a	2417	2352	1978	1114		70.5714	73.7327	64.1877	47.6536	72.15	55.92	0.820363	0.367635	20	TGACAGAAGAGAGTGAGCAC	TAAGAGGAGGTGACAGAAGAGAGTGAGCACACATGGTATTTTCTTGCATGCTTTGAGATCCTGCTTGAAGCGATGCGTGCTCACTCTCTATCTGTCACCCCAACCC
csi-miR156c	miR156	ahy-miR156c	471	361	185	112		13.7522	11.317	6.0034	4.79102	12.535	5.395	0.983555	1.21627	21	ATGACAGAAGAGAGAGAGTAC	ACTTGGTTCGATGACAGAAGAGAGAGAGTACAACCCGCCATTAGCTAAAGAGTCTTTGCTTTTGTTGGGAGTGTGCTCTCTCTTCTCCTGTCATTGAGTTATTT
csi-miR156d-3p	miR156	stu-miR156d-3p	0	0	12	24		0.014599	0.0156745	0.38941	1.02665	NA	NA	NA	NA	22	GCTCTCTGTGCTTCTGTCATCA	GAGGGAAATGGGTGATGCTGGTGACAGAAGATAGAGAGCGCAGATGATGATATGCTCTAATGGAGTTTGTATATCACTCCTTTGTGCTCTCTGTGCTTCTGTCATCAGGCCAATTCAGTCCCTCCCC
csi-miR156k	miR156	gma-miR156k	0	0	517	385		0.014599	0.0156745	16.7771	16.4691	0.01	16.625	1	-10.6991	21	TTGACAGAAGAGAGTGAGCAC	ACATTGAAATTGACAGAAGAGAGTGAGCACACAGAGGCAGTTGTATAATTGTATACATGTTGCTTTTGCGTGCTCACTGCTCTTTCTGTCAGCTTCCAGTAC
csi-miR157a	miR156	ath-miR157a	35074	55236	24404	49005		1024.09	1731.59	791.93	2096.29	1377.84	1444.11	0.0054686	-0.0677723	21	GTGACAGAAGATAGAGAGCGC	GAGGGAAATGGGTGATGCTGGTGACAGAAGATAGAGAGCGCAGATGATGATATGCTCTAATGGAGTTTGTATATCACTCCTTTGTGCTCTCTGTGCTTCTGTCATCAGGCCAATTCAGTCCCTCCCC
csi-miR157d	miR156	ath-miR157d	1601	1819	1233	1561		46.7459	57.0237	40.0119	66.7749	51.885	53.39	0.00132327	-0.041252	20	TGACAGAAGATAGAGAGCGC	GAAATTTTGTTGACAGAAGATAGAGAGCGCATAAATTAAAATGCCATTAAGCAAACGCATTTTAAATCTTTGTGCTCTCTGTATTCTGTCATCAACGTGCA
csi-miR159	miR159	csi-MIR159	2020	1668	817	554		58.9798	52.29	26.5123	23.6985	55.635	25.105	0.994836	1.14802	21	TTTGGATTGAAGGGAGCTCTA	GGGTTAAGGAGTGGAGCTCCTTGAAGTCCAAAAGAGGTTCTAGCAAGGGTAAATTGAGCTGCTGAGCTATGGATCCCACAGTCCTATGTATCAGATTTTAGGGTTTGTTTCTGATGATGGTGATGATAGGCTTGTGGCTTGCATATTTCTGGACCTTCATTACCCCTTAAGTTTTTACCCCTTTTTTTGGATTGAAGGGAGCTCTACCTCTCTACC
csi-miR160	miR160	csi-MIR160	9	7	13	9		0.262781	0.219443	0.421861	0.384993	NA	NA	NA	NA	21	TGCCTGGCTCCCTGTATGCCA	ATTATACCTATGTCTATATATTTATAATTATGTGCCTGGCTCCCTGTATGCCATTTGCAGAGTCAATCGAAACATCGATGGCCTCCGTGGATGGCGTATGAGGAGCCATGCATATTCCATGTATAATATATACCCATAGATAT
csi-miR160a-3p	miR160	gma-miR160a-3p	321	341	459	446		9.37254	10.69	14.8949	19.0785	10.03	16.985	0.802618	-0.75994	21	GCGTACGAGGAGCCAAGCATA	AGAAGGTGAAATTAATGGGTTATGCCTGGCTCCCTGTATGCCGCAAGCAGACGACAATCTGCCGGAGATTGGCCGTTGCTGGTGGCGTACGAGGAGCCAAGCATACTATTCTTCC
csi-miR160b-3p	miR160	ptc-miR160b-3p	541	477	592	603		15.7961	14.9534	19.2109	25.7945	15.375	22.5	0.69806	-0.549339	21	GCGTATGAGGAGCCATGCATA	TTATAATTATGTGCCTGGCTCCCTGTATGCCATTTGCAGAGTCAATCGAAACATCGATGGCCTCCGTGGATGGCGTATGAGGAGCCATGCATATTCCATGTAT
csi-miR160d-3p	miR160	osa-miR160d-3p	180	83	65	90		5.25563	2.60196	2.1093	3.84993	3.93	2.98	0.471582	0.399217	22	AGCGTGCGAGGAGCCATGCATG	GATATATAGTATGCCTGGCTCCCTGTATGCTTTTTGCAAAGCCCATCAGAAGATTGGTGGTCTTGGCGGATAGCGTGCGAGGAGCCATGCATGCTAAATTTA
csi-miR162-3p	miR162	csi-MIR162-3p	383	446	332	169		11.1828	13.9816	10.7737	7.22931	12.58	9	0.736986	0.483135	21	TCGATAAACCTCTGCATCCAG	AAACTGTTTACACTGATCTGTGCTGCTGATAAATCTTAATTTTTTTTTTTGAATTTTTATTTAACAGAAAATAGAGAGAGTGAAGTCACTGGAGGCAGCGGTTCATCGATCACTTTGTGCAAATTTTGTTGTGAAAAATAACACAAAATACATGAATCGATCGATAAACCTCTGCATCCAGCGCTCACTCCAACTCTATTC
csi-miR162-5p	miR162	csi-MIR162-5p	86	70	63	39		2.51102	2.19443	2.0444	1.6683	2.35	1.855	0.615037	0.341242	22	TGGAGGCAGCGGTTCATCGATC	AAACTGTTTACACTGATCTGTGCTGCTGATAAATCTTAATTTTTTTTTTTGAATTTTTATTTAACAGAAAATAGAGAGAGTGAAGTCACTGGAGGCAGCGGTTCATCGATCACTTTGTGCAAATTTTGTTGTGAAAAATAACACAAAATACATGAATCGATCGATAAACCTCTGCATCCAGCGCTCACTCCAACTCTATTC
csi-miR162a-5p	miR162	aly-miR162a-5p	0	0	22	15		0.014599	0.0156745	0.713918	0.641655	NA	NA	NA	NA	21	GGAGGCAGCGGTTCATCGATC	AATAGAGAGAGTGAAGTCACTGGAGGCAGCGGTTCATCGATCACTTTGTGCAAATTTTGTTGTGAAAAATAACACAAAATACATGAATCGATCGATAAACCTCTGCATCCAGCGCTCACTCCAACTCTATTC
csi-miR164	miR164	csi-MIR164	21324	20662	10976	8941		622.617	647.732	356.18	382.469	635.175	369.325	1	0.782263	21	TGGAGAAGCAGGGCACGTGCA	GTGTAGAGCAAGATGGAGAAGCAGGGCACGTGCATTACTAACTCAACCGCACATACATCTACTAACAAAAATTAATTAATCCACACATTTTGAAGAAACCAAATCAAGAAGCAGCAAGCTCTTTCTGTTGTTATAGCTCAGTCATGAGTTGAGTTATTTCTTCATGTGCCCTTCTTCCCCATCATGACCGCGGCACCTTGTGTGTGTGTGTGTGTGTCTGTGTATCATCAGGGATCAGCTCAAGATCTGAATTTCTTCTTAGCAAAATTCATGTGCCA
csi-miR164g-3p	miR164	zma-miR164g-3p	28	30	39	21		0.817542	0.940468	1.26558	0.898317	0.88	1.085	0.205956	-0.30212	21	CACGCGCTCCCCTTCTCCAAC	TTGGGTGAGTAGCTCCTTGCTGGAGAAGCAGGGCACGTGCAAACACCACTTTGGCTCCTTTCGGTTTCAGAATTGCCACTAAATCCTTTGCACGCGCTCCCCTTCTCCAACATGGGTTCCTCACCTTTCCT
csi-miR166b	miR166	csi-MIR166b	36767	33113	18157	15073		1073.52	1038.06	589.21	644.778	1055.79	616.995	1	0.774992	21	TCTCGGACCAGGCTTCATTCC	CACGCGTCCGATTGTTTGATTTTTTTTGAGAGGTTATGGTTGATGGGAATGTTGTTTGGCTCGAGGGTCATCTAGGTTTTCAAAATTTTCTCGGACTTTCTTTCTTGCTTTTATTTTTCCAGGAAAATTATGTTATTTGCCTATGTGATCTCGGACCAGGCTTCATTCCCGTCAACCGACGGTTTCTCTCTT
csi-miR166d	miR166	csi-MIR166d	162	48	34	42		4.73007	1.50475	1.10333	1.79663	3.115	1.45	0.867482	1.10318	21	TCGGACCAGGCTTCATTCCCT	TTATAATGAAAAAAGGGTATCGGACCAGGCTTCATTCCCTTCAGAATCAAATTCATTATTTGATCTTTTTGAGAGGTTATGGTTGATGGGAATGTTGTTTGGCTCGAGGGTCATCTAGGTTTTCAA
csi-miR166e-3p	miR166	csi-MIR166e-3p	3984	3936	2519	2208		116.325	123.389	81.7437	94.4516	119.855	88.095	0.940403	0.444158	21	TCGGACCAGGCTTCATTCCCC	GGGGAGCTTTTTGTTTTGAGGGGAATGTTGTCTGGCTCGAGGACACTACTTGTTGATCCATTAATTTTACGTATTCTCTCATAGATCTAGCATCTGAATGGTGGATAACAATATACGGATTCAGCTTATTTGGCGTCGTCGGACCAGGCTTCATTCCCCCCAATATATTGCTTCTAT
csi-miR166e-5p	miR166	csi-MIR166e-5p	334	289	281	139		9.75211	9.05985	9.11868	5.946	9.405	7.535	0.539598	0.31982	21	GGAATGTTGTCTGGCTCGAGG	GGGGAGCTTTTTGTTTTGAGGGGAATGTTGTCTGGCTCGAGGACACTACTTGTTGATCCATTAATTTTACGTATTCTCTCATAGATCTAGCATCTGAATGGTGGATAACAATATACGGATTCAGCTTATTTGGCGTCGTCGGACCAGGCTTCATTCCCCCCAATATATTGCTTCTAT
csi-miR166i-5p	miR166	zma-miR166i-5p	52	42	39	20		1.51829	1.31666	1.26558	0.85554	1.42	1.065	0.637824	0.415037	21	GGAATGTCGACTGCGCGGGAG	ACAGGTACTCAGGATGCTGCGTTGCGGTCGACGTTACCAGCCAATAGTGGAAGAAGGCAACGTTCTATCTGCTGATACTGAATCATTGATGAAGGAAATCCACAGTTTGGAACAATTAAATCTCATCACCTTGTCCTTACATGGTTCGCGTGGTGTTGAAAACTTTCTGAAATTCCCAAAGCTGCAGAATATCACTCAAGCTCTGTCCCTCGAAGACTGCAACAGTCTACCGCTCAATTTGTTTCATCTAGCAAACATGGAGCATCTTGAGGAGTTATATATCGAGGATAGTAATTTGGAAGACTGGAATGTCGACTGCGCGGGAGAGGTACAAAA
csi-miR166u	miR166	gma-miR166u	168	815	0	0		4.90525	25.5494	0.0162254	0.0213885	15.23	0.01	1	10.5727	21	GATTTCGGACCAGGCTTCATT	ATGGTTGATGGGAATGTTGTTTGGCTCGAGGGTCATCTAGGTTTTCAAAATTTTCTCGGACTTCCTAATTTCTTACTTTTATTTTTCCCGGAAATTTTTTTTGTTATTTGCCTATGTGATCTCGGACCAGGCTTCATTCCCGTCAACCGA
csi-miR167a	miR167	csi-MIR167a	2385	1720	2117	2094		69.6371	53.9202	68.6984	89.575	61.78	79.14	0.58048	-0.357267	22	TGAAGCTGCCAGCATGATCTGA	GCACTAGTAGTAGTTGAAGCTGCCAGCATGATCTGAACTTTCCTTGACCTCCATCTCTAGGGAAAGGCCAGATCATCTGGCAGTTTCACCTATTGATGGTAGC
csi-miR167b	miR167	csi-MIR167b	1405	1890	1317	984		41.0231	59.2495	42.7377	42.0926	50.135	42.415	0.563457	0.241244	22	TGAAGCTGCCAGCATGATCTTA	ATCGGGCACCACTATCAGATGAAGCTGCCAGCATGATCTTAACTTTCCTCCTTTGCTCGAGGAATGATACAGATCATGCGGCAGTTTCACCTGTTCGTTGGTTGCACGAAATTACGAGTCCAG
csi-miR167c	miR167	csi-MIR167c	819	720	734	495		23.9131	22.5712	23.8189	21.1746	23.24	22.495	0.0926894	0.0470057	22	TGAAGCTGCCAGCATGATCTGG	TTTGAGAGATTGAAGCTGCCAGCATGATCTGGTAATCAACCTTTTTGTATATATATATATATATTAATTCCTTATAGTTTTTAGATTTAATTTCTTTTAATTAGATCCATGGTTTCAATTCTATTGAATAAATGGTGGGGTTTTATATTTTCGTGCAATTATTAAGAGGATAGATGGAATAGCGCCTTTAAATCCAATCACTTTTTTAGTTTTATTTTGATCTTTTTTGCCCCCTAAAATTAAGGGTAAAGGTTAATATGTGAGAGAGNTTTAGGGTGTGATTTATTAGCTTCGTAGATGAATGGTTCCATCAGGTCATCTTGCAGCTTCAATTACTCATT
csi-miR167d-3p	miR167	aly-miR167d-3p	71	82	65	45		2.07305	2.57061	2.1093	1.92496	2.32	2.015	0.357926	0.203345	21	AGGTCATCTTGCAGCTTCAAT	GATATGTTGGTTTGAGAGATTGAAGCTGCCAGCATGATCTGGTAATCAACCTTTTTGTATATATATATATATATTAATTCCTTATAGTTTTTAGATTTAATTTCTTTTAATTAGATCCATGGTTTCAATTCTATTGAATAAATGGTGGGGTTTTATATTTTCGTGCAATTATTAAGAGGATAGATGGAATAGCGCCTTTAAATCCAATCACTTTTTTAGTTTTATTTTGATCTTTTTTGCCCCCTAAAATTAAGGGTAAAGGTTAATATGTGAGAGAGTTTTAGGGTGTGATTTATTAGCTTCGTAGATGAATGGTTCCATCAGGTCATCTTGCAGCTTCAATTACTCATTCACCAACATTTA
csi-miR167f-3p	miR167	ptc-miR167f-3p	30	53	40	40		0.875938	1.66149	1.29803	1.71108	1.27	1.505	0.0777344	-0.244935	21	AGATCATGCGGCAGTTTCACC	TATCGGGCACCACTATCAGATGAAGCTGCCAGCATGATCTTAACTTTCCTCCTTTGCTCGAGGAATGATACAGATCATGCGGCAGTTTCACCTGTTCGTTGGTTGCACGAAA
csi-miR168a	miR168	ath-miR168a	70232	71824	54817	41638		2050.63	2251.61	1778.86	1781.15	2151.12	1780.01	0.989143	0.273207	21	TCGCTTGGTGCAGGTCGGGAA	AGTTACCGGCGGTCTCTAATTCGCTTGGTGCAGGTCGGGAACTGATTGGCTAGTTTTTTTTTTGAAATTTTTTGACAGCGAGGTGGCGTGTTGTAATTGGTCGTAACGTTTAAATTAATGATTGAAAAAATGCGAATTGGATCCCGCCTTGCATCAACTGAATCGGAGACCGAGGTGAGAGAT
csi-miR168a-3p	miR168	ptc-miR168a-3p	4622	3511	3001	2593		134.953	110.066	97.385	110.921	122.51	104.15	0.72775	0.234237	21	CCCGCCTTGCATCAACTGAAT	AGTTACCGGCGGTCTCTAATTCGCTTGGTGCAGGTCGGGAACTGATTGGCTAGTTTTTTTTTTGAAATTTTTTGACAGCGAGGTGGCGTGTTGTAATTGGTCGTAACGTTTAAATTAATGATTGAAAAAATGCGAATTGGATCCCGCCTTGCATCAACTGAATCGGAGACCGAGGTGAGAGAT
csi-miR171a	miR171	csi-MIR171a	29	16	0	0		0.84674	0.501583	0.0162254	0.0213885	NA	NA	NA	NA	21	TTGAGCCGCGCCAATATCACG	TACTCACGGGATATTGGTGCGGTTCAATAAGAAAACGGTGCTCAATACTTTTTGAGCTCCGCTTTTTGATTGAGCCGCGCCAATATCACGTGCCACT
csi-miR171b	miR171	csi-MIR171b	8819	5514	4431	4609		257.497	172.858	143.79	197.159	215.18	170.475	0.843387	0.335984	21	CGAGCCGAATCAATATCACTC	CAGGCAGAGAAAGCACTTCTTGGCGATTGGAGAAGTAGACATGGTGTGATATTGGTTCGGCTCATCTTAATTAATAGATTCATATTTCAGCCCTTAAGGTTCTTACATGTATATATCTAGACGAGCCGAATCAATATCACTCTTGTATGCTTCTTTCTTTTGATT
csi-miR171i-5p	miR171	zma-miR171i-5p	29	46	59	41		0.84674	1.44205	1.9146	1.75386	1.145	1.83	0.613763	-0.676496	21	TGTTGGAACGGCTCAATCAAA	GTTGAAATTTAAAACGGAGATGTTGGAACGGCTCAATCAAATCAAATATCCTATGAAATCAATTGGGTCCTTTAATTTGATTGAGCCGTGCCAATATCTCCTCTCGTCTTCTTTCGCT
csi-miR172a	miR172	ath-miR172a	20378	21542	15988	15677		594.996	675.319	518.824	670.615	635.16	594.715	0.537613	0.0949216	21	AGAATCTTGATGATGCTGCAT	AACAGTCATCGTTTGCAGATGCAGCATCATCAAGATTCACATGTATATATATATATATATATATATATATAGATATAGATATATGCTAATGGTGGAAAGATGTTTATCTTTTTGCTTTATTGCCTTCATGAGAATCTTGATGATGCTGCATCAGCGATAAATGACTAATCA
csi-miR172a-3p	miR172	csi-MIR172a-3p	321	367	257	248		9.37254	11.5051	8.33986	10.6087	10.44	9.475	0.227466	0.139924	21	AGAATCTTGATGATGCTGCAA	GTCACCTTAAAACAGTCGTTGCTCGCTGTAGCAGCGTCCTCAAGATTCACATCCAGTCTAAAGGCAAAAGCAGCAATTTTTCTTCATTTTTGCTTGCCTTGGTTTTTGTCAGTGAGAATCTTGATGATGCTGCAACGGCGATTAATGACTAGCTACCAACAA
csi-miR172a-5p	miR172	csi-MIR172a-5p	50	63	32	27		1.4599	1.97498	1.03843	1.15498	1.715	1.095	0.859518	0.647278	21	GCAGCGTCCTCAAGATTCACA	GTCACCTTAAAACAGTCGTTGCTCGCTGTAGCAGCGTCCTCAAGATTCACATCCAGTCTAAAGGCAAAAGCAGCAATTTTTCTTCATTTTTGCTTGCCTTGGTTTTTGTCAGTGAGAATCTTGATGATGCTGCAACGGCGATTAATGACTAGCTACCAACAA
csi-miR172b-5p	miR172	gma-miR172b-5p	0	0	88	67		0.014599	0.0156745	2.85567	2.86606	0.01	2.865	1	-8.16239	20	GTAGCATCATCAAGATTCAC	GACAGTCGCTGTTTGCGGGTGTAGCATCATCAAGATTCACATGCAAATACACGGCAGTGATGTGATAATCTCTTGCGAAGCACTGAGAATCTTGATGATGCTGCATCAGCAATAAGCGGCTTAAAA
csi-miR172c	miR172	csi-MIR172c	16	8	10	3		0.467167	0.250792	0.324508	0.128331	NA	NA	NA	NA	22	TGGAATCTTGATGATGCTGCAG	ACTGTTTGCAGTTGGAGCACCATCAAGATTCACAAACTATTAGGGTTAGTGAGTGGAGATAATGGTGGCTATTTTATTTTTTTTGGCCCCTTGCTTCACTTCAAATTGCTCTTTGTTTTGGAATCTTGATGATGCTGCAGCAGCGATAAGTGGCTAAATTATA
csi-miR172e-3p	miR172	aly-miR172e-3p	23	35	44	25		0.671553	1.09721	1.42784	1.06942	0.885	1.25	0.365704	-0.498179	20	GAATCTTGATGATGCTGCAT	TTTATCGCTGATGCAGCATCATCAAGATTCTCATGAAGGCAATAAAGCAAAAAGATAAACATCTTTCCACCATTAGCATATATCTATATCTATATATATATATATATATATATATATACATGTGAATCTTGATGATGCTGCATCTGCAAACGA
csi-miR172h-5p	miR172	gma-miR172h-5p	0	0	55	72		0.014599	0.0156745	1.7848	3.07994	0.01	2.43	1	-7.92481	21	GCAGCATCATCAAGATTCACA	AACAGTCATCGTTTGCAGATGCAGCATCATCAAGATTCACATGTATATATATATATATATATATATATATAGATATAGATATATGCTAATGGTGGAAAGATGTTTATCTTTTTGCTTTATTGCCTTCATGAGAATCTTGATGATGCTGCATCAGCGATAAATGACTAATCA
csi-miR1861a	miR1861	osa-miR1861a	42	52	27	14		1.22631	1.63015	0.876173	0.598878	1.43	0.74	0.927932	0.950418	22	TGATCTTGAGGCAAGAAGCTGT	AGGGAAATGAATGGCTCTTCGTCTTCATTATCGTCTTCATCTTCAGTGGAATTTGCAACTGAGGATTTTGATCTTGAGGCAAGAAGCTGTTCCATGGCTT
csi-miR319	miR319	csi-MIR319	90	98	75	47		2.62781	3.0722	2.43381	2.01052	2.85	2.22	0.642858	0.360402	21	TTTGGACTGAAGGGAGCTCCT	TCGTCTCTTAATAAAATTGGCGAAAATGGTAGAAATAGGGGTTCCTTGCGGCCCAAAACAGTTGGCTAACTCTGCTCTTCTCTCTATGTTTTGGACTGAAGGGAGCTCCTAATTCTTCTCTTT
csi-miR390	miR390	csi-MIR390	12788	7618	5002	4306		373.383	238.816	162.319	184.198	306.1	173.26	0.97233	0.821064	20	AGCTCAGGAGGGATAGCGCC	AAAGTAAAGAAGAATCTGTTAAGCTCAGGAGGGATAGCGCCATGGGTGCCATGAATATGGGAATGATCTAGGGTTTCATGATAAATAATGGGCACTGGCGCTATCCATCCTGAGTTTCATGGCTTCTTCTTACTCTCTCTCTCGAGATCGGCTC
csi-miR390a	miR390	ath-miR390a	4785	3038	1709	1528		139.712	95.2381	55.4585	65.3632	117.475	60.41	0.975568	0.959494	21	AAGCTCAGGAGGGATAGCGCC	AAGTAAAGAAGAATCTGTTAAGCTCAGGAGGGATAGCGCCATGGGTGCCATGAATATGGGAATGATCTAGGGTTTCATGATAAATAATGGGCACTGGCGCTATCCATCCTGAGTTTCATGGCTTCTTCTTACTCTCT
csi-miR390a-3p	miR390	gma-miR390a-3p	459	271	248	156		13.4019	8.49556	8.04781	6.67321	10.95	7.36	0.790768	0.573153	20	CGCTATCCATCCTGAGTTTC	AAGTAAAGAAGAATCTGTTAAGCTCAGGAGGGATAGCGCCATGGGTGCCATGAATATGGGAATGATCTAGGGTTTCATGATAAATAATGGGCACTGGCGCTATCCATCCTGAGTTTCATGGCTTCTTCTTACTCTCT
csi-miR393-3p	miR393	stu-miR393-3p	66	86	62	69		1.92706	2.69601	2.01195	2.95161	2.315	2.48	0.00159676	-0.0993279	21	TCATGCGATCCCTTCGGAATT	TGATTAGTGCAGGTGGAGAGTTCCAAAGGGATCGCATTGATCTGATGATAACATTAAATTAATCACTCAAACGGGTTGATTTTATTATATATATGATTTCTTTCATTTTTAGATCATGCGATCCCTTCGGAATTCCCCATCTATGGCTCTAAAT
csi-miR393a-3p	miR393	ptc-miR393a-3p	0	0	20	17		0.014599	0.0156745	0.649017	0.727209	NA	NA	NA	NA	21	ATCATGCTATCCCTTTGGATT	TTCTGCAACTAGAGGATAAATCCAAAGGGATCGCATTGATCCTAAGCCTTAATTATAATTCTCATACTTAATGTTCATGAGGATCATGCTATCCCTTTGGATTCCTCCTTCGGTAGCTCATAT
csi-miR393h	miR393	gma-miR393h	0	0	12	16		0.014599	0.0156745	0.38941	0.684432	NA	NA	NA	NA	22	TTCCAAAGGGATCGCATTGATC	TGATTAGTGCAGGTGGAGAGTTCCAAAGGGATCGCATTGATCTGATGATAACATTAAATTAATCACTCAAACGGGTTGATTTTATTATATATATGATTTCTTTCATTTTTAGATCATGCGATCCCTTCGGAATTCCCCATCTATGGCTCTAAAT
csi-miR394	miR394	csi-MIR394	56	57	16	4		1.63508	1.78689	0.519213	0.171108	1.715	0.345	0.978631	2.31354	20	TTGGCATTCTGTCCACCTCC	CTTCTTACAGAGTTTATTGGCATTCTGTCCACCTCCGTTCCCCATCGATTGAATCTGAAAGCCTTTTTCTTTTCTTGTTTTTGTGCTTCTCTCTTTCATGCTCATGGAGGTGGGCATACTGCCAACTGAGCTCTGTTGGCTTCTCTT
csi-miR3946	miR3946	csi-MIR3946	96	97	107	84		2.803	3.04085	3.47224	3.59327	2.92	3.53	0.276617	-0.2737	24	TTGTAGAGAAAGAGAAGAGAGCAC	ATAAAGATGATGATGACAATGAATTTTGTAGAGAAAGAGAAGAGAGCACAAACTTTTTGCTGAAAGTAGCTTTGATTCGATGTGTATCGGTTCATAGATAATGAGTTTTCAAGTCTATTTTAATAGAATACTAAAAGTTAGCTCTAAAAATC
csi-miR3947	miR3947	csi-MIR3947	161	153	92	88		4.70087	4.79639	2.98548	3.76438	4.75	3.375	0.789279	0.49304	24	TCTTATTTCAGTAGACGACGTCAC	AATTAGATTCAAGGTTTTTAAGTTTTGTTATCACTTCTTACTATTAAAAATAACAAATGATGAGATATGTTATGCTACTGTGAATTAAATGTACTTTTTAAGACTTAAACTCTTAACTTCTTATTTCAGTAGACGACGTCACATGATTAGAATATTCTTTTAT
csi-miR3948	miR3948	csi-MIR3948	6280	5443	4661	3809		183.363	170.632	151.253	162.938	176.995	157.095	0.732302	0.172071	24	GGAGTGGGAGTGGGAGTAGGGTGT	AGGAGTGTGGAGTGGGAGTGGGAGTAGGGTGTTTACTTAGACTAAATGAAAGTATGGATTATCAATCAGAATCCTAATTATTTGTTTACTTTGTCTTGGATTGGGAGTAAATTATTTTAAATTATAATTTTATCCTTATGTACAAAATTATAA
csi-miR395	miR395	csi-MIR395	6	8	0	0		0.175188	0.250792	0.0162254	0.0213885	NA	NA	NA	NA	21	CTGAAGTGTTTGGGGGAACTC	ATGTCTCCGGGAGTTCCTCCGATCACTTCATTGGGGCTATATGATCATTTAGACAAAATTTGTCACCCCACTGAAGTGTTTGGGGGAACTCTGGGTGCCAC
csi-miR3950	miR3950	csi-MIR3950	13	14	15	11		0.379573	0.438885	0.486763	0.470547	NA	NA	NA	NA	21	TTTTTCGGCAACATGATTTCT	AAAACCCAATTTTTTCGGCAACATGATTTCTTAGTAGAAACCAAAATTTACTTTTTGTGCCAACAGGATTTATAATAAGAATTTATGCAAACGGATTTCTTTTAGAAGTCAAATTTTGACAAGATTGATCATCATCGTTGGTGGGAAACACCAAGTTT
csi-miR3951	miR3951	csi-MIR3951	45500	40368	40878	36740		1328.51	1265.49	1326.53	1571.63	1297	1449.08	0.772141	-0.159959	21	TAGATAAAGATGAGAGAAAAA	CATAAGAGGAGTGCTTGGCATAGATAAAGATGAGAGAAAAATATGAGAGAAGGACGAGAGAAATTTGTTCCCTCTCCACCCACCCACTCTCTCTTCTCTTTTCTTCTTTTTCTCTTATCGTTATCTGTGCTTAGCATTTTTCTTCGAT
csi-miR3952	miR3952	csi-MIR3952	813	786	578	419		23.7379	24.6403	18.7566	17.9236	24.19	18.34	0.826967	0.399417	21	TGAAGGGCCTTTCTAGAGCAC	TATTCTTTCATGTGCTGTAGATAGGCCCTTCAACCTCGGAAACCTCACCATGGACTGGGAGCGAAGGAAGTGGGATCTGATGGTTGGCATTGTAGGTGGCAAGCTGCAAAAGAAAGATGACGTTTTCAAAGTTGAAGGGCCTTTCTAGAGCACTGGAATCCAT
csi-miR3953	miR3953	csi-MIR3953	204	173	293	130		5.95638	5.42337	9.50809	5.56101	5.69	7.535	0.304334	-0.405179	21	TTGAGTTCTGCAAGCCGTCGA	TGGATAATCTGATGACTGCAGAGCCCAGACAGAGGCGTCATTCCGTGCATCATAGCCATCACCCCGTCGATTGAGTTCTGCAAGCCGTCGAGTTTCTGCCT
csi-miR3954	miR3954	csi-MIR3954	1275	1287	1012	616		37.2274	40.3461	32.8402	26.3506	38.79	29.595	0.792962	0.390331	21	TGGACAGAGAAATCACGGTCA	TTTACTTGGCTGGACAGAGAAATCACGGTCAAGTCTCTTCTTGTTCAGGAAACGATTGATGATTTCTTCTTCATCTGGTGGATGGAA
csi-miR396b	miR396	csi-MIR396b	267	297	213	117		7.79585	9.31064	6.91203	5.00491	8.555	5.955	0.780082	0.522666	21	TTCCACAGCTTTCTTGAACTG	TATGATCCTCTTTGTATTTTTCCACAGCTTTCTTGAACTGCATCATCTTTGCATGAGGCCACAGACTTGGCATCGCATTTGTTGCGGTTCAATAAAGCTGTGGGAAGATACAAACAGGTTCAATAAAATTTCAA
csi-miR396b-3p	miR396	mtr-miR396b-3p	691	681	599	346		20.1758	21.3486	19.438	14.8008	20.765	17.12	0.575913	0.278471	21	GTTCAATAAAGCTGTGGGAAG	CTTTGTATTTTTCCACAGCTTTCTTGAACTGCATCATCTTTGCATGAGGCCACAGACTTGGCATGGCATTTGTTGCGGTTCAATAAAGCTGTGGGAAGATACAAAC
csi-miR396c	miR396	csi-MIR396c	1157	840	661	523		33.782	26.3331	21.45	22.3724	30.055	21.91	0.826739	0.456016	20	TTCAAGAAATCTGTGGGAAG	CCTGTCATGTTTTTCCACAGCTTTCTTGAACTTCTTTCTTTCTTCTTCTTCTTCTTCTTCTTCTTCTTCTTCTTCTTCTTCTTCTTCTTCTTCTTCTTCCTCTAATAATAGGCTACGATTTGATGTGGCTAGCTGCAGCTATTAGAAGTTCAAGAAATCTGTGGGAAGAAATGGCAAA
csi-miR396g-5p	miR396	ptc-miR396g-5p	12	11	0	0		0.350375	0.344838	0.0162254	0.0213885	NA	NA	NA	NA	21	TTCCACGGCTTTCTTGAACTT	TAAAGGTCTTTTGCATGCTTTTCCACGGCTTTCTTGAACTTAATTAGTACGGTTAATTTTTTTGTGCTATTAACAAGCAATTAATATGCAAATCTTTAATCAGTGCAAAGCTCAAGAATGCCGTGGGAAAACATGAAAGGTTTTTGTCGT
csi-miR397	miR397	csi-miR397	0	0	13	30		0.014599	0.0156745	0.421861	1.28331	NA	NA	NA	NA	21	TCATTGAGTGCAGCGTTGATG	CCAGATTGAAAAAAACATCATTGAGTGCAGCGTTGATGAATATTTGTCGGTGCTTTGCCAATATTTCTCTATACTAGCCAGGATTCTTTCACCAGCGCTGCACTCGATCATGTTTTTTAGCTCTGCTGGTTCAGGATTATCCAGATAATACGCACA
csi-miR398	miR398	csi-MIR398	12	10	0	0		0.350375	0.313489	0.0162254	0.0213885	NA	NA	NA	NA	21	TTCTCAGGTCACCCCTTTGGG	CAACAGATGTGAAACCCCAGAGGAGTGATCCTGAGAACAGAGGGTGGCGTTGGCTTAAATTTGATTTGCATTGCTGCTGCCTGCTCCTGCCATACATTAAATCAAAAAGATTGTATGTGGCCAACGCACCTTGTGTTCTCAGGTCACCCCTTTGGGAATTCAATTGTCAATCAGCACGTGTCATCAAGTTACTCAATTGCTCTAACATTCGCTGCTTCTGATTCA
csi-miR399a	miR399	csi-MIR399a	153	74	77	24		4.46728	2.31982	2.49871	1.02665	3.395	1.765	0.827968	0.943743	21	TGCCAAAGGAGATTTGCCCGG	CATTGAGGTGCATGCATGCAGTTGCATATTACAGGGCAACATCTCCATTGGCAGGCTGCATACTTATTACATCCATCTCATATATACGTATGTTCTTCAGTCAGTGTGCCTTCTGCCAAAGGAGATTTGCCCGGCAATTCCTCTGCATTTATTTT
csi-miR399b	miR399	csi-MIR399b	298	319	355	157		8.70098	10.0003	11.52	6.71599	9.35	9.12	0.0544006	0.0359325	21	TGCCAAAGGAGAGTTGCCCTA	GAAGCAGTAAGCGATTTAGTTGTAGGGCTTCTCTCCTTTGGCAGGTGATGGCCAAGGGCAAAGATCATATAATATATATTTATATGGTGCCTATTCTAATTATTGTTCTATTTTTTCAATGACCTGCCAAAGGAGAGTTGCCCTATAACTGCTTCAGCTTTTAAATAA
csi-miR399c	miR399	csi-MIR399c	24	20	0	0		0.70075	0.626979	0.0162254	0.0213885	NA	NA	NA	NA	21	TGCCAAAGGAGAATTGCCCTG	TCAATACAAAGTGACAATGTGGTTGAGGAATAACAGTGCAGTCCTCCTTTGGCGTGCAGATTGCAAAGAGATAATGCATATTATTTCATTCATTTGCATCCTTCTGTTTGCCAAAGGAGAATTGCCCTGCCATTCACTCTCGCAGCTAG
csi-miR399d	miR399	csi-MIR399d	83	63	49	26		2.42343	1.97498	1.59009	1.1122	2.195	1.35	0.861877	0.701262	21	TGCCAAAGGAGAGTTGCCCTG	AAAGCAGTTTTAGGGCACCTCTTACTTGGCATGCAATGGTGATTTATTGGTGCAATAATCAGCATTATATTGGTTAATTCGATATCAATCCCACTGATATGCCAAAGGAGAGTTGCCCTGTGACTGCTTC
csi-miR399e	miR399	tcc-miR399e	101	79	18	20		2.94899	2.47657	0.584115	0.85554	2.715	0.72	0.994921	1.91488	21	CGCCAAAGGAGAATTGCCCTG	GAGGAGAATTCCAGGGCAATTCTCCTTTGGCAGAAAATATTGCGCTTGTACGTACACGCACGGTGCAGTACTTGCACAGGTGCTATAATATATAATATTTGCCGCCAAAGGAGAATTGCCCTGCCATTCAACT
csi-miR399i-5p	miR399	stu-miR399i-5p	747	495	307	119		21.8109	15.5177	9.96241	5.09046	18.665	7.525	0.960305	1.31057	21	GGGCACCTCTTACTTGGCATG	TCATAAGCAAAGCAGTTTTAGGGCACCTCTTACTTGGCATGCAATGGTGATTTATTGGTGCAATAATCAGCATTATATTGGTTAATTCGATATCAATCCCACTGATATGCCAAAGGAGAGTTGCCCTGTGACTGCTTCAGCTTAATAT
csi-miR403	miR403	csi-MIR403	351	378	227	188		10.2485	11.8499	7.36634	8.04207	11.05	7.705	0.853908	0.52018	21	TTAGATTCACGCACAAACTCG	GAGGCATGTTTCGGGTTTGTGCGTGAATTTAATAAAATAACCGCTTCTTTTAATCTCGTTCCCCCATTTTTTGTTAGTAACAAATTTTTGCCGTCAGTGTTAGATTCACGCACAAACTCGTGATGTGTCT
csi-miR408	miR408	csi-MIR408	13	10	7	7		0.379573	0.313489	0.227156	0.299439	NA	NA	NA	NA	21	ATGCACTGCCTCTTCCCTGGC	AGGTAATAATAACTCTTTGGTGTGTGCGTGAGAGAGAGGCAAGAAGCAAGAGACAAAAGACGGGGAACAGGCAGAGCATGGATGGAACCATTAACAGGTTCTCTGTTTTGGCTCCTCCCATGCACTGCCTCTTCCCTGGCTCTCTGCCTTCCT
csi-miR408b	miR408	hbr-miR408b	460	375	196	484		13.4311	11.7559	6.36036	20.7041	12.595	13.53	0	-0.103311	21	ACGGGGAACAGGCAGAGCATG	CAAGAAGCAAGAGACAAAAGACGGGGAACAGGCAGAGCATGGATGGAACCATTAACAGGTTCTCTGTTTTGGCTCCTCCCATGCACTGCCTCTTCCCTGGCTCTCTGCCTTCCTCGTCTTT
csi-miR4352b	miR435	gma-miR4352b	36	29	0	0		1.05113	0.909119	0.0162254	0.0213885	NA	NA	NA	NA	23	AATAAGTAGACATTTAATGACGG	CGGTTATTAAAAACCCGTCATTAAAAGTATATATTTAATGACAGTTGTTGGCAAAAAACCGTCATTAAAACTTATGTACCTATAGCATATAATGACGGTTTATTACAATAACTGTCATAATAAGTAGACATTTAATGACGGTTTTTAAACC
csi-miR472	miR482	csi-MIR472	291	252	253	136		8.4966	7.89993	8.21006	5.81767	8.2	7.015	0.386955	0.225181	22	TTTTTCCCACACCTCCCATCCC	GGGAAGTCTTGGAGATGGGTGAGTTGGGAAAATAATAACTTTCTTCACGACAGAAAGCAATTTTTTTCCCACACCTCCCATCCCTAAGATTTTC
csi-miR473	miR477	csi-MIR473	1242	1116	540	679		36.2638	34.9854	17.5235	29.0456	35.625	23.285	0.885327	0.613489	21	ACTCTCCCTCAAGGGCTTCGC	CCAAAGCAGTAGAGTCGTTCACTCTCCCTCAAGGGCTTCGCCACAATCCAAATCATGCTGAACAGGTGGGTGGGTTGATGCTGAAGTCCTTGGGGTTGAGTGATCGACGCCTGTTTTTTAACTCGCTAATGACGATCGCAGAAGACAACTCGAAGGCTA
csi-miR473a-3p	miR477	ptc-miR473a-3p	784	1085	588	567		22.8912	34.0136	19.0811	24.2546	28.45	21.665	0.701228	0.393062	21	TGAGGCCGTTGGGGAGAGTGG	TTGGTTGCTCACTCTCCCTCAAGGGCTTCTGGCGTTAATTAATGACAATTATTAATGCTTGCAGCTGCCTGCCAGGCCTGAGGCCGTTGGGGAGAGTGGACAAAAGT
csi-miR477a	miR477	csi-MIR477a	1486	1595	389	747		43.3881	50.0016	12.6234	31.9544	46.695	22.285	0.948577	1.0672	21	ACCTCCCTCGAAGGCTTCCAA	AAAATGGAGAAGCTTCCAACCTCCCTCGAAGGCTTCCAATATACCATGCTTCCTCANATTGGCCTTGTAAGCATGGGAATGTTGGAAACCCTAGGGGGAGGTTGAAAGCTTATGACTCCATTTAAATCAGTCTGTACGTG
csi-miR477b	miR477	csi-MIR477b	315	220	78	138		9.19735	6.89677	2.53117	5.90322	8.05	4.215	0.881461	0.933456	21	ACTCTCCCTCAAGGGCTTCTC	CAAAAGCAATCGTCGTTCACTCTCCCTCAAGGGCTTCTCTTCGATCCATATATAACGTACATATGCTCAAATGAGTGGTGATGGATCGACGCTGAAGCCCTTAGGGCAGAGTGATCGACTCCGGCTTTCTCATTTTCC
csi-miR479	miR171_2	csi-MIR479	35168	23510	18768	19475		1026.83	737.014	609.037	833.082	881.92	721.06	0.906326	0.290528	22	TGTGATATTGGTTCGGCTCATC	ATTGGAGAAGTAGACATGGTGTGATATTGGTTCGGCTCATCTTAATTAATAGATTCATATTTCAGCCCTTAAGGTTCTTACATGTATATATCTAGACGAGCCGAATCAATATCACTCTTGTATGCTTCTTTCTTTTGATTTTGCACC
csi-miR482	miR482	hbr-miR482	5457	5681	5014	4144		159.333	178.093	162.708	177.268	168.71	169.99	0.00866483	-0.0109044	21	AATGGGAGGCTTGGCAAGAAG	AGAAGTGAGGAAATTTCTGGAATGGGAGGCTTGGCAAGAAGCGATCTATTTTTCTTGTTCAATAAAAAAGAAAAAGAAAATTTTTCTTGCCCACCCCTCCCATTCCTTGGATTTCCTGCATTTCCT
csi-miR482a-3p	miR482	csi-MIR482a-3p	269	220	429	177		7.85424	6.89677	13.9214	7.57153	7.375	10.745	0.468167	-0.542951	22	TCTTCCCTATGCCTCCCATTCC	AGGAAGTTTTGGGAGTGGGAGCGTGGGGTAAGAAGAGAAGAAAGCGTATAATTTTTCTTTTCTTTTTCAATTGAGAAAGAAAATTACAAATTCAATTTCTTCCCTATGCCTCCCATTCCTATGATTTCC
csi-miR482a-5p	miR482	csi-MIR482a-5p	20093	17547	13919	12174		586.674	550.08	451.683	520.767	568.375	486.225	0.941155	0.225219	22	AGTGGGAGCGTGGGGTAAGAAG	AGGAAGTTTTGGGAGTGGGAGCGTGGGGTAAGAAGAGAAGAAAGCGTATAATTTTTCTTTTCTTTTTCAATTGAGAAAGAAAATTACAAATTCAATTTCTTCCCTATGCCTCCCATTCCTATGATTTCC
csi-miR482b	miR482	csi-MIR482b	13	11	15	8		0.379573	0.344838	0.486763	0.342216	NA	NA	NA	NA	22	TCTTGCCCACCCCTCCCATTCC	AGGAAATTTCTGGAATGGGAGGCTTGGCAAGAAGCGATCTATTTTTCTTGTTCAATAAAAAAGAAAAAGAAAATTTTTCTTGCCCACCCCTCCCATTCCTTGGATTTCC
csi-miR482b-5p	miR482	ppe-miR482b-5p	1862	2280	1498	1098		54.3666	71.4756	48.6113	46.9691	62.925	47.79	0.835921	0.396925	22	GTCATGGGAGGATTGGCGAAAA	GAGGCCCGTAAGACATTTTCGGTCATGGGAGGATTGGCGAAAAAATCTTTCAATTTTACCATAAAGTATATAAGATGACGATGATGATTAAATGAAATCTTTTGCCAACTCCTCCCATGCCGATGATTTCTTATGGTTTCAATTCTTTCCAATCAAACTCTTATCTGGCCATCTGGGTACATCTCCGTTTTCAAATCAATTGAGAGAAAGGGAAAGAGAGAGGATGCTGTAAAATTTTTGGAATTGGGTGCTAGGGAAGGTTTTGTTTGACTTGTCTGTCATAACTAAATTAATTTTCCCTAGTCCCCCTATTCCTATGATTTTCAGCTTCTAATCT
csi-miR482c	miR482	csi-MIR482c	40	35	60	26		1.16792	1.09721	1.94705	1.1122	1.135	1.53	0.296549	-0.430839	22	TTCCCTAGTCCCCCTATTCCTA	TAAAATTTTTGGAATTGGGTGCTAGGGAAGGTTTTGTTTGACTTGTCTGTCATAACTAAATTAATTTTCCCTAGTCCCCCTATTCCTATGATTTTC
csi-miR5021	miR5021	ath-miR5021	12	45	11	12		0.350375	1.4107	0.356959	0.513324	NA	NA	NA	NA	23	AAGACGAAGAAGAAGAAGAAGAA	TGCTCGCAAGAAGACGAAGAAGAAGAAGAAGAAGAAGAAGAAGAGGAGCAGTGAGTAGTGAAGCTCGTAATGTACGTCAGTTTGAAGAGATGGGAAGATAGAGAGAGCGCTTGGGGAACATCTATATCTTCATGGACTCTATTGAATGTCCGCTCATCTCATCTCACCTGTCTTAACCTTTTTTCTCTCTCTCTCTCTATTAACTGTTGGTTTCTTGTGCCAAAATTTCTCTTTCTTTGTCGCTTTTTCTTCTCGCGGGAA
csi-miR5179	miR5179	bdi-miR5179	12352	6170	5916	4185		360.653	193.423	191.979	179.022	277.035	185.5	0.941551	0.578649	21	TCTTGCTCAAGACCGCGCAAT	AAAACCAAAATCTTGCTCAAGACCGCGCAATTTGTTCATGAAAAACCGCATCTGGGTATTGGTTTGTCAGGTATTTCATCAGTATTTACAGAGAGGAGCAAGAAGAAGAAGAAGAAGAAGAAGAAGAATACAAGATTGGATAAAAATGGATAAGCCTATACCTTGATGCTGCTGCTCATGTATATAGGCTGCGTGGTCTTGCGCAAGATATTACTTGA
csi-miR5227	miR5227	mtr-miR5227	205	209	0	0		5.98558	6.55193	0.0162254	0.0213885	6.27	0.01	1	9.29232	21	TGAAGATGAAGATGTTGATGA	CCTCTGAAGATGAAGATGAAGATGTTGATGATGATGAAGAGCCATGGAAGATGGATTTTACCATACTGATCCTTTTCAAAGCATTTAAATATCCTTTCAATCTTCCCTTCTGGA
csi-miR5293	miR5293	mtr-miR5293	15	44	0	0		0.437969	1.37935	0.0162254	0.0213885	NA	NA	NA	NA	23	GAGAAGAAAGGAATGAAGAAGAG	ATGAGAACTGTCCATTCATGATCTTTTTTCTACATATACCCATCAATGCTAATTGATGTGCAACATATTGTTTTATATTCCATGTATCTGTCCATTCTCAGTTAACATACACTTAGGTTATGTTTGGTTTGAAGAAAAGGGAGGAGAGGAAAAGAGTGGAATGGAGAGAAAGGGAGAAGAAAGGAATGAAGAAGAATAGTGAAATT
csi-miR5298b	miR5298	mtr-miR5298b	206	237	0	0		6.01477	7.4297	0.0162254	0.0213885	6.72	0.01	1	9.39232	23	TGAGGAAATGAATATGAAGACAA	GTGAAAGAAATGAGGAAATGAATATGAAGACAATTTATTAAGGGTTTTTCTGACTTTACTCGCATTTGTTAGGGTATCCATGAAAACTAAAAAGGAAGGGGGTATTTCAATAATTTTGAAACTATTAAAGGGTATTTAATTAAAAACCCCCAAAATATGGCCGGACAAACCGACGAAGCCACACGGGCGGCCCATGGTTTTGATTTTGAAAGTTATTTCTGTCGGCAAAATATGAACACAAAGGATGTTTTTGATTATTTTTTGGTGATTTTTCCC
csi-miR530a	miR530	csi-MIR530a	38	61	70	57		1.10952	1.91229	2.27156	2.43829	1.51	2.355	0.568992	-0.641179	21	TGCATTTGCACCTGCACCTTG	GGCACGAGATTTTTCTGCATTTGCACCTGCACCTTGCTGTGCTGTTATCTGGGTTGACGAAGATCATCATGATGATCAGCTTCAAAACTCGAAAGCATGAAGGTGCAGCTGTATATGCAGGTGAATGCC
csi-miR530b	miR530	csi-MIR530b	27	25	45	42		0.788344	0.783724	1.46029	1.79663	0.785	1.63	0.864396	-1.05411	21	TGCATTTGCACCTGCATCTTG	ATCCTTTATCTGCATTTGCACCTGCATCTTGTTGCGTTATCTGGTTCTGGTTCGTAAAAGCCAAAGCACAAGAAGAGCCAATAGCCGTCGGCAGATATGGTGGCAGCATGGGGTTATATGCATCAAGGTGCAGTTGCAAGTGCAGATGAATGCC
csi-miR535	miR535	csi-MIR535	635	547	188	232		18.5407	17.1479	6.10076	9.92426	17.845	8.01	0.964288	1.15565	21	TGACAATGAGAGAGAGCACAC	ATTTTTTCTAATGAACATTCTTTGTTGCAAGGTTTTCTGATTGTATTGTTACTTTTTTGTGCAGATATATAATCCTTGCCCAAACTCAAGACAACTTTGTTTGACAATGAGAGAGAGCACACCCGTCAGCATTCGTGCAAA
csi-miR5373	miR5373	gma-miR5373	27	27	21	19		0.788344	0.846422	0.681468	0.812763	NA	NA	NA	NA	21	TCTGATTGTTCTTGATGATGT	GCAGGAAGGCTCTGATTGTTCTTGATGATGTGACTTGTTTCAGACAAATAAAATTCTTAATCAGAAGTCTTGATTGGTTGATGCCTGAGAGTCGAATCATAATTACCACAAGAGATCAAAAGGTTCTTAAAAATGGGGGAGTGAAAGAGAAAGACATTTATGAGGTGAAGGCATTAGGATGCGGCCATGCCCTTGAGCTTTTTAGTCGACATGCCTTCAAAGAAAACCTTCCTAGTGAAGTAGGTTATCAGGAGCTGTCAGAAAAGATAATTAACTATGCTCAAGGTGTTCCTTTAGCA
csi-miR5673	miR5673	gma-miR5673	13	19	0	0		0.379573	0.59563	0.0162254	0.0213885	NA	NA	NA	NA	21	CTTGGAATCTCGGGAAGCATG	TCGTTGTTTACAGAAGCAGATCTCATATCAGTCAAGTATCCTGGCGAAAGTCCGGGATACTTGTTGTACAAGTAAACAGTGATGAGATAATCTAACACTGCATCTCCAAGAAATTCCAGCCGCTGCAATTGCAAAGCAGGTATCACATTATAGTTATCCAACATTAAGAAAACATAACATTCAAGGAAAGGGAAATATATCCTATAATGGTACTCATTTAGTGCCAGTAAAATCACTAGGACATAGTATGAGAGGCAGAAACTATCTATTGTTGTAATTATTATCATAAACAAAAATGCTTTACTGGAATTTTTATTATAATTACCTGATAACATCTTGGAATCTCGGGAAGCATGTAAGAACCA
csi-miR6196	miR6196	hvu-miR6196	15	13	0	0		0.437969	0.407536	0.0162254	0.0213885	NA	NA	NA	NA	21	AAGGAGAGGAGAGGAGAGGAA	ATGTCTGAGGTACCACATTTCATCTTTTGTGATATCTCTAGAGGGATCAACGGTGAGTCCTATGAGAAAAAGGTGAGTCCATATGACTGGAGTATGATATATGTTCATGAAGTACCGAAAAATAATTTTTTTAGCAAAGTCTTGGATTTGATAGGGACTGGAAAACGTAAGATTACAAGGGAAAGATTTCCTTGTAAGAGCTAAGTTTGGCAAAGAAGAATTCATGAGGATCACTGGTACTGTAACGGAGGAGGAGATGAGAGTAAAAGTGGCTG
csi-miR6295	miR6295	ppe-miR6295	12	16	0	0		0.350375	0.501583	0.0162254	0.0213885	NA	NA	NA	NA	21	AGGACAGGAGATGATTCATGA	ACATGATTTAAGGACAGGAGATGATTCATGAGAGCCTTAGAAGGCAGAGAGGTAGCAGTAGATCTAGTAGCCATGAAGACCGGGAAGACTGGGGAAGTGTAGAAGATTGGAGAGGCAGGTGTCTGAATGCGAGATAGGAAATTTGGAATGAGGTTCTTTTGTCCTTTTATATGTT
csi-miR6300	miR6300	gma-miR6300	514	529	768	482		15.0077	16.5836	24.9222	20.6185	15.795	22.77	0.71214	-0.527666	21	GTCGTTGTAGTATAGTGGTGA	TCACAAACAAGTCGTTGTAGTATAGTGGTGAGTATTCCCGCCTGTCACGCGGGTGACCCGGGTTCGATCCCCGGCAACGGCGCTCTTTTTTATTTACTTTTAACAAAAAAGCCCGCCCTCTGCCCTCATTTTCATTCGCCAAATCTCCAGCGAACCTCTCACTCAATACTCCTCCTCCCCTTCTTCTTGCTCGGCTACTTCCCTATAACGGTGTGCTTTTCCTCTTACTGTGTTCATAACTATTTGTGT
csi-miR7812	miR7812	ptc-miR7812	27	16	36	17		0.788344	0.501583	1.16823	0.727209	NA	NA	NA	NA	21	TGTTAGTGAATTGATGGGTGA	GTGTATCTACTTCACTCATTAATTCATTAGCAGCGATATAAGAGCCATTGATTGTAATTTTTCGGCATAGAGATACTATGTAGAGTATCTGATAACACAAGAATTATTGATCGAATAATTGCAATCAATAACTCTGATATCACTGTTAGTGAATTGATGGGTGAAGTAGATACA
csi-miR827	miR827	csi-MIR827	1056	1172	940	600		30.833	36.741	30.5038	25.6662	33.785	28.085	0.611703	0.266583	21	TTAGATGACCATCAACAAACA	GCTTGTTGATTGTCATCTAATCATTTTCTTTTTCATCCGGGCATTTGAATGATTATATGGTTAGATGACCATCAACAAACATATTCATGGTATGGCATGC
csi-miR827-5p	miR827	stu-miR827-5p	67	84	101	51		1.95626	2.63331	3.27753	2.18163	2.295	2.73	0.117313	-0.250407	20	TTGTTGATTGTCATCTAATC	TTGTGCAGCTTTGAATTTGCTTGTTGATTGTCATCTAATCATTTTCTTTTTCATCCTAGAATTTGAATGATTATATGGTTAGATGACCATCAACAAACATATTCATGGTATTGCATGCA
csi-miR845c	miR845	vvi-miR845c	12	13	0	0		0.350375	0.407536	0.0162254	0.0213885	NA	NA	NA	NA	23	AAGGCTCTGATACCACTTGACGC	CAGCTGCAGACAGTGGACGTAAGGTGGCTTCGAGTTTTGCTATTTTTCTAACTTTTTTTTTATGAAAGTAATGGACGATGGAGGGAGGATTTGTGTATGGGGAATGGTTGATGGTCAGGCAAGCTCTGCCTAATACAAAGAAAGGCTCTGATACCACTTGACGCATCGTAGAAG
csi-miR857	miR857	csi-MIR857	73	59	88	81		2.13145	1.84959	2.85567	3.46494	1.99	3.16	0.737041	-0.667156	24	TATTTTGAATGTTGAATGGTGGCT	ATGTTGAAAATTGATTAAAAAAAAAAAGGTTGAAAAGTCAAATTAGAAGACATAGTTTGAATTCAAATGGGAGGTGGCCGAGAACTTTGAAAAGTAATTGGAAGTGGCCAAAACTATTTTGAATGTTGAATGGTGGCTATTGAATGTTGAAA
