# Supplementary material for: Comparative Analysis of miRNAs and Their Target Transcripts between a Spontaneous Late-Ripening Sweet Orange Mutant and Its Wild-Type Using Small RNA and Degradome Sequencing
Source: Front Plant Sci. 2016 Sep 21;7:1416. doi: 10.3389/fpls.2016.01416 (PMC5030777; doi:10.3389/fpls.2016.01416)
Supplement: Table S2 — Summary of the novel miRNAs in WT and MT. [file Table2.XLSX]

## Sheet: Sheet1
Table S2 Summary of the novel miRNAs in WT and MT.
miRNA	Domain arm	Mature sequence	MT_bio1	MT_bio2	WT_bio1	WT_bio2		MT_mean	WT_mean	Prob.	log2 (MT/WT)	miRNA*	MFE	Pre-miRNA sequence
			RPM					RPM
csi-miRN01	5p	AATGGGAGGCTTGGCAAGAAG	161.786	180.194	165.077	180.305		170.99	172.695	0	-0.0143144	TCTTGCCCACCCCTCCCATTCC	-41.24	AAATTTCTGGAATGGGAGGCTTGGCAAGAAGCGATCTATTTTTCTTGTTCAATAAAAAAGAAAAAGAAAATTTTTCTTGCCCACCCCTCCCATTCCTTGGATTTC
csi-miRN02	3p	ATTGGGGGTAGATTGAGGTTT	20.2634	31.8505	31.023	31.0561		26.055	31.04	0.410848	-0.252568	ACCTCAACTTACCGCCAATTA	-37.99	AAACTAGTGTAAACCTCAACTTACCGCCAATTACTGTTCAAAAGATTAGGACAAATGGGGGCACGTATACAGGAAAAAATCTTCTTAACAATAATTGGGGGTAGATTGAGGTTTATAATAATTT
csi-miRN03	3p	TCGCAGGAGCTTTCTACGGTT	2031.3	2240.45	1423.33	1642.04		2135.88	1532.68	1	0.478766	ACTGTAGAAGGCTCCTGTGACC	-80.1	ATTCTTCCTTGTACTGTAGAAGGCTCCTGTGACCTCAAAGACGTCACCATGGAATGGAAGCATGCTGAAGGCTTATCCGATGGTTGGCATAGAAGGTGGCAAGTTACTTGTAATAGGCAAGCTGCAGAAGAAAGATGACGTTTTCAAGGTCGCAGGAGCTTTCTACGGTTGGGGAAATTT
csi-miRN04	3p	CTTTCAGCAGCCTCCGGCGTC	3.06578	4.04401	2.79077	2.99439		3.555	2.89	0.333985	0.29878	AGCTTGAGTCTTGCTGAAAGTA	-44.1	TTTTTAATTTTCTGTTATGTAGCTTGAGTCTTGCTGAAAGTACATGTTTAAAAGTTTGGATTTTATTTTTTCCAAGTACTTTCAGCAGCCTCCGGCGTCATAGCAGAGAGTGAAATTAT
csi-miRN05	5p	CATGTTTCGGGTTTGTGCGTG	12.9639	13.7622	7.82065	11.3359		13.36	9.58	0.649802	0.479822	CGCACAAACTCGTGACGTGTC	-55.3	CAAGGAGAGGCATGTTTCGGGTTTGTGCGTGAATTTAATAAAATAACCGCTTCTTTTAATCTCGTTCCCCCATTTTTTGTTAGTAACAAATTTTTGCCGTCAGTGTTAGATTCACGCACAAACTCGTGACGTGTCTTTTCTTT
csi-miRN06	5p	CCGCAGGGGCGACATGAGATC	43.5633	49.5627	48.1246	95.3499		46.56	71.735	0.861852	-0.623586	TCTCAGGTCGCCCCTGTGGGA	-80.3	TGCAAAGAGGTAGAGAAGTCCCGCAGGGGCGACATGAGATCACATGCAACGCATTGCCTAATGCCTATACATGTGGTGTGGTGGGAGTGTTTGTGTTTATGTGTGTTCTCAGGTCGCCCCTGTGGGATTTCTTCTACCATTTTTTTT
csi-miRN07	3p	ATGGGGAGTAGCTGCGCGGTG	14.0734	16.1447	0.00649017	0.0085554		15.105	0.01	1	10.5608	CCGCGCAGCTGCTTCCCAGGC	-90.3	AGCTGCGCTGCCACCGCGCAGCTGCTTCCCAGGCCAATTCTAGGGGAATATTTCCCTAAAATTGGCATGGGGAGTAGCTGCGCGGTGGCAGCGCAGC
csi-miRN08	3p	GTGGATTGGTGGATTAGATTGGA	8.87617	8.46422	0.00649017	0.0085554		8.67	0.01	1	9.75989	CTATCCGATCCGCTCAATTCGTCTG	-24.7	TTGTTCACAATTCTATCCGATCCGCTCAATTCGTCTGATCCGTAAAAATCTGATTCGTGGATTGGTGGATTAGATTGGATTAAAATTTT
csi-miRN09	5p	CTGATGAGAGAGCGAATGATA	27.8256	24.5462	24.4355	23.9979		26.19	24.22	0.162133	0.112817	TCATTCGCGCTCTCATCATTA	-49.3	TTATTTTGAGAGTGTTTTTACTGATGAGAGAGCGAATGATAAACCTTAAATCTTTCTCAATTTATAAACAATTGGGAGATTCCAAAAAAAATCAAATTTATCATTCGCGCTCTCATCATTATGAACGCCTTCAAATCCTGA
csi-miRN10	5p	GGAATTGGGTGCTAGGGAAGG	2.65701	2.28847	0.00649017	0.0085554		2.475	0.01	1	7.95128	TTCCCTAGTCCCCCTATTCCTA	-46.7	GAGGATGCTGTAAAATTTTTGGAATTGGGTGCTAGGGAAGGTTTTGTTTGACTTGTCTGTCATAACTAAATTAATTTTCCCTAGTCCCCCTATTCCTATGATTTTCAGCTTCTAATCT
csi-miRN11	5p	GGTCATGGGAGGATTGGCGAAA	8447.05	9024.74	6175.13	6395.16		8735.9	6285.15	1	0.475009	TTGCCAACTCCTCCCATGCCGA	-55	GAGGCCCGTAAGACATTTTCGGTCATGGGAGGATTGGCGAAAAAATCTTTCAATTTTACCATAAAGTATATAAGATGACGATGATGATTAAATGAAATCTTTTGCCAACTCCTCCCATGCCGATGATTTCTTATGGTTTCAAT
csi-miRN12	3p	ACAAGACCATAGATAGACCAT	56.5564	52.5722	0.00649017	0.0085554		54.565	0.01	1	12.4138	GGTCTATCTATGGTCTTGTTG	-182.6	ATAAAGAACTTATGGTCTATCTATGGTCTTGTTGGAATGGCTACAGGTATGGTTTTATAGCCCTAAGTGGAAATCCTTTATCCTATTTCCTTCTGGTATCAAAGCCAAGGGGAGGATAGTGTAATACAGTTCAGAGTTTTGTGCTAAAGACTTGTGTTTTGTTTTAATTTTGTTTGAGTAGTGAATTCCTTACTGGTAGTAAGTCTCGCTTTAGGATAAAGGATTTCCGCTTAGGGCTGTAAAACCATACCTGTAGCCATTCCGACAAGACCATAGATAGACCATAAGTTCTTTA
csi-miRN13	3p	CTGACAGCGGCTGTACTGTAGT	43.8261	37.2426	0.00649017	0.0085554		40.535	0.01	1	11.985	TACACTACAGCTGCTGTCAATC	-96	AGTGCATGTCTACACTACAGCTGCTGTCAATCACAGGGCCTCCTATTTTCTGTTGAAAACCTCAAAAGTTTGGTTGCACTTCCAAGAATTTTATTATTGATCCTTAAACTTTTGTGTATTGTACATAATGTATCATAAGTTGGGGGTCACTAACGAAAAACTTTGGGGTATAACTGATATCTTGGGGTTTTAATGGACAGTGGGGTGGCTGTAACTGACAGCGGCTGTACTGTAGTCATTCTCATTATTATGTCATGCCTT
csi-miRN14	3p	TCGCGTGACTGTCGATGATGG	11.5332	18.2764	22.5209	17.4958		14.905	20.01	0.547982	-0.424925	TCACCGGCAGTCACACGACAA	-87.7	GATCGAGGTCGCCGTTGCCATCACCGGCAGTCACACGACAACCAACACTCACAAAATTGATTGGGATTTGTGTTTGTGTGTGTGTGTGATAATTTGGTTGATTGAGATTTGTGTTTGTGTGTGTGTGATATTTTTTTTGCTATTGGAATTGTTGTTGATTTGTGTGTGTGATACAATTCCAGCGTTGTAGCTTTGTGAGTGCCGGCTATCGCGTGACTGTCGATGATGGCAACATAGACCTCGTGTGAT
csi-miRN15	5p	TCGCAGGGGAGATGGGACCAAC	7.67906	13.1039	13.7916	12.1487		10.39	12.97	0.404694	-0.319983	CGGTGCCATCCTCCTGCGATA	-52.4	GGCACTTATATCGCAGGGGAGATGGGACCAACTGCAGCCGCTAGGTAGCAGCCGGTGCCATCCTCCTGCGATATGAGAACCC
csi-miRN16	3p	GAATTAGATCAATGGCTTATA	3.21177	3.32299	4.51067	5.51823		3.265	5.015	0.883371	-0.619167	TGAGTCATGGATCTAATGCAA	-38.59	TTACATAAATTTTGAGTCATGGATCTAATGCAATTCAATGTTTGGTATCCAAAGTCAAAAGTTGTATTTATCGATGTCAATTCATCCTTCATCTCGACCATTCAATTGAATTAGATCAATGGCTTATAATTTGTGTCA
csi-miRN17	3p	GATCAAGTGGTTGAGACACAG	2.56942	2.50792	2.1093	2.39551		2.54	2.255	0.212246	0.171701	TTGTTTCAATGCAGTTGCAATCTC	-18.1	TTCTGGAAGACTTTGTTTCAATGCAGTTGCAATCTCAGTTTGCAGTTTAATAAGATCAAGTGGTTGAGACACAGTGACCCAAAT
csi-miRN18	3p	ACTGACAGCGGCTGTACTGTAGT	0.00583959	0.00626979	29.4978	45.2153		0.01	37.36	1	-11.8673	TACACTACAGCTGCTGTCAATCA	-96	AGTGCATGTCTACACTACAGCTGCTGTCAATCACAGGGCCTCCTATTTTCTGTTGAAAACCTCAAAAGTTTGGTTGCACTTCCAAGAATTTTATTATTGATCCTTAAACTTTTGTGTATTGTACATAATGTATCATAAGTTGGGGGTCACTAACGAAAAACTTTGGGGTATAACTGATATCTTGGGGTTTTAATGGACAGTGGGGTGGCTGTAACTGACAGCGGCTGTACTGTAGTCATTCTCATTATTATGTCATGCCTT
csi-miRN19	3p	TGATTGAGCCGTGCCAATATC	0.00583959	0.00626979	0.908623	1.06942		0.01	0.99	NA	NA	TATTGGTGCGGTTCAATCTGA	-47.3	AGCATACGAGATATTGGTGCGGTTCAATCTGAGAGCAGTGCTCAAAGACTAAGAAGAGCCCTGTTATTTGATTGAGCCGTGCCAATATCACGTCACGTG
csi-miRN20	3p	TTGAGAAGTGTAGTATTATTT	0.00583959	0.00626979	7.23654	5.51823		0.01	6.38	1	-9.31741	ATAATACTACACTTCCGAAGT	-85.3	AAGTCATGATAAAATAATACTACACTTCCGAAGTTGTATCCCAACCTTGTCTATCTCATGCATGGTGACATTTATCCATTGGATGGTGTGAGGGATTAATATGTAATTTGACATCTTTTGAAATTGACACTACAGTAGATGAATGTCACTCAGTACGTAGGATTCAAATATTGGGATACTACTTGAGAAGTGTAGTATTATTTTATCCGACAC
csi-miRN21	3p	TTGCTACTGTAGTCAAGGCAA	0.00583959	0.00626979	2.72587	3.84993		0.01	3.29	1	-8.36194	TCCATTAGACTACAGAGCAGAA	-62.6	TTATGGCTCTCCATTAGACTACAGAGCAGAAAAATTTTCTTGAGTTGCTCACCTTTTAAATGGTTGAAACTGAGCTCAATACTTGAATAAGTCTCTGCAGATACCCCTTCGAAGTTTACCATTGAAGGCGTTTGGAGTTCTCGCAAGGAATTCTTCCATTCATGCAGACTCTTGCCTCTCAGTGCCTTTGCTACTGTAGTCAAGGCAATGGGCAAACC
