# Supplementary material for: Comparative Analysis of miRNAs and Their Target Transcripts between a Spontaneous Late-Ripening Sweet Orange Mutant and Its Wild-Type Using Small RNA and Degradome Sequencing
Source: Front Plant Sci. 2016 Sep 21;7:1416. doi: 10.3389/fpls.2016.01416 (PMC5030777; doi:10.3389/fpls.2016.01416)
Supplement: Table S3 — Targets of the miRNAs identified using degradome sequencing. [file Table3.XLSX]

## Sheet: Sheet3
Table S3 Targets of the miRNAs identified using degradome sequencing.
Transcript	Gene ID	Category	Cleavage Position	P-Value	Fragment Abundance	Weighted Fragment Abundance	Normalised Weighted Fragment Abundance	Duplex	Alignment Score	miRNA
Cs9g17500.1	Cs9g17500	0	2474	0.04	15	7.5	0.371052	5' ATTGGGGGTAGATTGAGGTTT 3' ||||||||||| o o ||o|| 3' TGGTTAACCCCCATCGGTTACCGAAACGGTTA 5'	4.5	csi-miRN02
Cs8g13560.1	Cs8g13560	0	302	0	434	434	21.4715	5' TCGCAGGAGCTTTCTACGGTT 3' ||||||||||||| |||||| 3' GTACAGCGTCCTCGAAAAATGCCATGATGTAC 5'	2	csi-miRN03
Cs5g05430.1	Cs5g05430	2	549	0.05	22	22	1.08842	5' CT-TTCAGCAGCCTCCGGCGTC 3' || ||||||||||||||||| 3' TCCGACAAGTCGTCGGAGGCCGCCCGGTAGAA 5'	3	csi-miRN04
Cs4g20380.2	Cs4g20380	0	2724	0	71	23.6667	1.17087	5' CCGCAGGGGCGACATGAGATC 3' |o||o|o|| | |||||||| 3' GGGTAGTGTTCTCG-TCTACTCTAGTAGAAAT 5'	4.5	csi-miRN06
Cs4g20380.3	Cs4g20380	0	2650	0	71	23.6667	1.17087	5' CCGCAGGGGCGACATGAGATC 3' |o||o|o|| | |||||||| 3' GGGTAGTGTTCTCG-TCTACTCTAGTAGAAAT 5'	4.5	csi-miRN06
Cs1g11750.2	Cs1g11750	1	1782	0.01	8	4	0.197894	5' ACAAGACCATAGATAGACCAT 3' ||||||| |||o||| || | 3' TAAGTGTTCTGTTATTTAT-TGTAAGGATGAG 5'	4.5	csi-miRN12
Cs3g22150.1	Cs3g22150	0	1030	0	15	15	0.742103	5' ACAAGACCATAGATAGACCAT 3' |||||| ||| || |o| ||| 3' ACAGTGTTCTAGTAACTTTTTCGTAGATCATA 5'	4.5	csi-miRN12
orange1.1t03349.3	orange1.1t03349	0	1447	0.05	25	6.25	0.30921	5' CTGACAGCGGCTGTA-CTGTAGT 3' |||||||| | |||| || o||| 3' AGCGGACTGTCGACAACATAGAGGTCATCCCT 5'	4.5	csi-miRN13
Cs7g10090.1	Cs7g10090	0	31	0	3	3	0.148421	5' TCGCGTGACTGTCGATGATGG 3' |||||||| ||| | |||o|| 3' ACGAAGCGCACTCACAACCACTGCCTCGTTTC 5'	3.5	csi-miRN14
Cs4g07790.1	Cs4g07790	3	773	0.02	5	1.66667	0.0824559	5' ACTGACAGCGGCTGTACTGTAGT 3' |||||||| |o |||| ||| || 3' TTAATGACTGTCACTAACAT-ACAACACCTTT 5'	4.5	csi-miRN18
Cs5g08980.1	Cs5g08980	0	1700	0	110	110	5.44209	5' TGATTGAGCCGTGCCAATATC 3' |||||||||||o||||||||| 3' GACCACTAACTCGGCGCGGTTATAGGGAACGC 5'	0.5	csi-miRN19
orange1.1t00199.1	orange1.1t00199	2	1615	0	174	58	2.86947	5' TGATTGAGCCGTGCCAATATC 3' |||||||||||o||||||||| 3' GACCACTAACTCGGCGCGGTTATAGGGAACGC 5'	0.5	csi-miRN19
orange1.1t00200.1	orange1.1t00200	2	1514	0	174	58	2.86947	5' TGATTGAGCCGTGCCAATATC 3' |||||||||||o||||||||| 3' GACCACTAACTCGGCGCGGTTATAGGGAACGC 5'	0.5	csi-miRN19
orange1.1t00200.2	orange1.1t00200	2	1514	0	174	58	2.86947	5' TGATTGAGCCGTGCCAATATC 3' |||||||||||o||||||||| 3' GACCACTAACTCGGCGCGGTTATAGGGAACGC 5'	0.5	csi-miRN19
Cs6g02100.1	Cs6g02100	2	1054	0.02	6	1.5	0.0742103	5' TTGCTACTGTAGTCAAGGCAA 3' |||||| |||||| ||||||| 3' CGGGAACGATAACATCAATTCCGTTACCCGTT 5'	2	csi-miRN21
Cs6g02100.2	Cs6g02100	2	1054	0	6	1.5	0.0742103	5' TTGCTACTGTAGTCAAGGCAA 3' |||||| |||||| ||||||| 3' CGGGAACGATAACATCAATTCCGTTACCCGTT 5'	2	csi-miRN21
Cs6g02120.1	Cs6g02120	2	913	0	6	1.5	0.0742103	5' TTGCTACTGTAGTCAAGGCAA 3' |||||| |||||| ||||||| 3' CGGGAACGATAACATCAATTCCGTTACCCGTT 5'	2	csi-miRN21
Cs6g02130.1	Cs6g02130	2	1054	0	6	1.5	0.0742103	5' TTGCTACTGTAGTCAAGGCAA 3' |||||| |||||| ||||||| 3' CGGGAACGATAACATCAATTCCGTTACCCGTT 5'	2	csi-miRN21
Cs1g19425.1	Cs1g19425	0	252	0	112	112	5.54104	5' TCATTTTTGCGTGCAATGATCC 3' ||||||||||||| |||||||| 3' GTTTAGTAAAAACGCAC-TTACTAGGTCTAGG 5'	1	csi-miR1515
Cs6g03500.1	Cs6g03500	3	3201	0.01	9	1.5	0.0742103	5' TCATTTTTGCGTGCAATGATCC 3' || ||||||o||||||||||| 3' CCATTGT-AAAACGTACGTTACTAGGTTTTCG 5'	2.5	csi-miR1515
Cs6g03520.1	Cs6g03520	2	3135	0.01	9	1.5	0.0742103	5' TCATTTTTGCGTGCAATGATCC 3' || ||||||o||||||||||| 3' CCATTGT-AAAACGTACGTTACTAGGTTTTCG 5'	2.5	csi-miR1515
Cs6g03520.2	Cs6g03520	2	3135	0	9	1.5	0.0742103	5' TCATTTTTGCGTGCAATGATCC 3' || ||||||o||||||||||| 3' CCATTGT-AAAACGTACGTTACTAGGTTTTCG 5'	2.5	csi-miR1515
Cs6g03520.3	Cs6g03520	2	2381	0.03	9	1.5	0.0742103	5' TCATTTTTGCGTGCAATGATCC 3' || ||||||o||||||||||| 3' CCATTGT-AAAACGTACGTTACTAGGTTTTCG 5'	2.5	csi-miR1515
Cs6g03520.4	Cs6g03520	2	2997	0.01	9	1.5	0.0742103	5' TCATTTTTGCGTGCAATGATCC 3' || ||||||o||||||||||| 3' CCATTGT-AAAACGTACGTTACTAGGTTTTCG 5'	2.5	csi-miR1515
Cs6g03520.5	Cs6g03520	2	2919	0.02	9	1.5	0.0742103	5' TCATTTTTGCGTGCAATGATCC 3' || ||||||o||||||||||| 3' CCATTGT-AAAACGTACGTTACTAGGTTTTCG 5'	2.5	csi-miR1515
Cs2g23550.1	Cs2g23550	0	934	0.02	27	5.4	0.267157	5' CTGACAGAAGAGAGTGAGCAC 3' ||||||||||||| ||||| 3' ATCCTACTGTCTTCTCTCTCTCGTACGAAGTC 5'	3	csi-miR156
Cs2g23550.2	Cs2g23550	0	903	0.01	27	5.4	0.267157	5' CTGACAGAAGAGAGTGAGCAC 3' ||||||||||||| ||||| 3' ATCCTACTGTCTTCTCTCTCTCGTACGAAGTC 5'	3	csi-miR156
Cs2g23550.3	Cs2g23550	0	855	0	27	5.4	0.267157	5' CTGACAGAAGAGAGTGAGCAC 3' ||||||||||||| ||||| 3' ATCCTACTGTCTTCTCTCTCTCGTACGAAGTC 5'	3	csi-miR156
Cs2g23550.4	Cs2g23550	0	982	0	27	5.4	0.267157	5' CTGACAGAAGAGAGTGAGCAC 3' ||||||||||||| ||||| 3' ATCCTACTGTCTTCTCTCTCTCGTACGAAGTC 5'	3	csi-miR156
Cs2g23550.5	Cs2g23550	0	1663	0.01	27	5.4	0.267157	5' CTGACAGAAGAGAGTGAGCAC 3' ||||||||||||| ||||| 3' ATCCTACTGTCTTCTCTCTCTCGTACGAAGTC 5'	3	csi-miR156
Cs7g10830.1	Cs7g10830	0	1183	0	15	2.14286	0.106015	5' CTGACAGAAGAGAGTGAGCAC 3' ||||||||||||| |||||| 3' CAAAAACTGTCTTCTCTCTCTCGTGATACTGT 5'	2	csi-miR156
Cs7g10830.2	Cs7g10830	2	1631	0.01	15	2.14286	0.106015	5' CTGACAGAAGAGAGTGAGCAC 3' ||||||||||||| |||||| 3' CAAAAACTGTCTTCTCTCTCTCGTGATACTGT 5'	2	csi-miR156
Cs7g10830.3	Cs7g10830	0	1267	0	15	2.14286	0.106015	5' CTGACAGAAGAGAGTGAGCAC 3' ||||||||||||| |||||| 3' CAAAAACTGTCTTCTCTCTCTCGTGATACTGT 5'	2	csi-miR156
Cs7g10830.4	Cs7g10830	0	1354	0	15	2.14286	0.106015	5' CTGACAGAAGAGAGTGAGCAC 3' ||||||||||||| |||||| 3' CAAAAACTGTCTTCTCTCTCTCGTGATACTGT 5'	2	csi-miR156
Cs7g10830.5	Cs7g10830	2	1631	0.01	15	2.14286	0.106015	5' CTGACAGAAGAGAGTGAGCAC 3' ||||||||||||| |||||| 3' CAAAAACTGTCTTCTCTCTCTCGTGATACTGT 5'	2	csi-miR156
Cs7g10830.6	Cs7g10830	2	1362	0	15	2.14286	0.106015	5' CTGACAGAAGAGAGTGAGCAC 3' ||||||||||||| |||||| 3' CAAAAACTGTCTTCTCTCTCTCGTGATACTGT 5'	2	csi-miR156
Cs7g10830.7	Cs7g10830	2	1631	0.02	15	2.14286	0.106015	5' CTGACAGAAGAGAGTGAGCAC 3' ||||||||||||| |||||| 3' CAAAAACTGTCTTCTCTCTCTCGTGATACTGT 5'	2	csi-miR156
Cs7g10990.1	Cs7g10990	0	1547	0	15	7.5	0.371052	5' CTGACAGAAGAGAGTGAGCAC 3' ||||||||||||| |||||| 3' CCACTACTGTCTTCTCTCTCTCGTGCTGAACT 5'	2	csi-miR156
Cs7g10990.2	Cs7g10990	0	1736	0	15	7.5	0.371052	5' CTGACAGAAGAGAGTGAGCAC 3' ||||||||||||| |||||| 3' CCACTACTGTCTTCTCTCTCTCGTGCTGAACT 5'	2	csi-miR156
Cs7g11770.1	Cs7g11770	0	1488	0	12	4	0.197894	5' CTGACAGAAGAGAGTGAGCAC 3' |||||||||||||| |||||| 3' ACTCGACTGTCTTCTCTCTCTCGTGGTGACCT 5'	1	csi-miR156
Cs7g11770.2	Cs7g11770	0	1488	0	12	4	0.197894	5' CTGACAGAAGAGAGTGAGCAC 3' |||||||||||||| |||||| 3' ACTCGACTGTCTTCTCTCTCTCGTGGTGACCT 5'	1	csi-miR156
Cs7g11770.3	Cs7g11770	1	1488	0	12	4	0.197894	5' CTGACAGAAGAGAGTGAGCAC 3' |||||||||||||| |||||| 3' ACTCGACTGTCTTCTCTCTCTCGTGGTGACCT 5'	1	csi-miR156
Cs1g03640.1	Cs1g03640	2	1595	0	4	4	0.197894	5' TGACAGAAGAGAGTGAGCAC 3' ||||||||||||| |||||| 3' AACTACTGTCTTCTCTCTCTCGTGCAGGACAA 5'	1	csi-miR156a
Cs2g23550.1	Cs2g23550	2	933	0.03	5	1	0.0494735	5' TGACAGAAGAGAGTGAGCAC 3' ||||||||||||| ||||| 3' TCCTACTGTCTTCTCTCTCTCGTACGAAGTCT 5'	2	csi-miR156a
Cs2g23550.2	Cs2g23550	2	902	0.03	5	1	0.0494735	5' TGACAGAAGAGAGTGAGCAC 3' ||||||||||||| ||||| 3' TCCTACTGTCTTCTCTCTCTCGTACGAAGTCT 5'	2	csi-miR156a
Cs2g23550.3	Cs2g23550	2	854	0.02	5	1	0.0494735	5' TGACAGAAGAGAGTGAGCAC 3' ||||||||||||| ||||| 3' TCCTACTGTCTTCTCTCTCTCGTACGAAGTCT 5'	2	csi-miR156a
Cs2g23550.4	Cs2g23550	2	981	0.01	5	1	0.0494735	5' TGACAGAAGAGAGTGAGCAC 3' ||||||||||||| ||||| 3' TCCTACTGTCTTCTCTCTCTCGTACGAAGTCT 5'	2	csi-miR156a
Cs2g23550.5	Cs2g23550	2	1662	0.03	5	1	0.0494735	5' TGACAGAAGAGAGTGAGCAC 3' ||||||||||||| ||||| 3' TCCTACTGTCTTCTCTCTCTCGTACGAAGTCT 5'	2	csi-miR156a
Cs7g10830.1	Cs7g10830	2	1182	0	5	0.714286	0.0353383	5' TGACAGAAGAGAGTGAGCAC 3' ||||||||||||| |||||| 3' AAAAACTGTCTTCTCTCTCTCGTGATACTGTT 5'	1	csi-miR156a
Cs7g10830.2	Cs7g10830	2	1630	0	5	0.714286	0.0353383	5' TGACAGAAGAGAGTGAGCAC 3' ||||||||||||| |||||| 3' AAAAACTGTCTTCTCTCTCTCGTGATACTGTT 5'	1	csi-miR156a
Cs7g10830.3	Cs7g10830	2	1266	0	5	0.714286	0.0353383	5' TGACAGAAGAGAGTGAGCAC 3' ||||||||||||| |||||| 3' AAAAACTGTCTTCTCTCTCTCGTGATACTGTT 5'	1	csi-miR156a
Cs7g10830.4	Cs7g10830	2	1353	0	5	0.714286	0.0353383	5' TGACAGAAGAGAGTGAGCAC 3' ||||||||||||| |||||| 3' AAAAACTGTCTTCTCTCTCTCGTGATACTGTT 5'	1	csi-miR156a
Cs7g10830.5	Cs7g10830	2	1630	0	5	0.714286	0.0353383	5' TGACAGAAGAGAGTGAGCAC 3' ||||||||||||| |||||| 3' AAAAACTGTCTTCTCTCTCTCGTGATACTGTT 5'	1	csi-miR156a
Cs7g10830.6	Cs7g10830	2	1361	0	5	0.714286	0.0353383	5' TGACAGAAGAGAGTGAGCAC 3' ||||||||||||| |||||| 3' AAAAACTGTCTTCTCTCTCTCGTGATACTGTT 5'	1	csi-miR156a
Cs7g10830.7	Cs7g10830	2	1630	0	5	0.714286	0.0353383	5' TGACAGAAGAGAGTGAGCAC 3' ||||||||||||| |||||| 3' AAAAACTGTCTTCTCTCTCTCGTGATACTGTT 5'	1	csi-miR156a
Cs7g10990.1	Cs7g10990	2	1546	0	5	2.5	0.123684	5' TGACAGAAGAGAGTGAGCAC 3' ||||||||||||| |||||| 3' CACTACTGTCTTCTCTCTCTCGTGCTGAACTT 5'	1	csi-miR156a
Cs7g10990.2	Cs7g10990	2	1735	0	5	2.5	0.123684	5' TGACAGAAGAGAGTGAGCAC 3' ||||||||||||| |||||| 3' CACTACTGTCTTCTCTCTCTCGTGCTGAACTT 5'	1	csi-miR156a
Cs7g11770.1	Cs7g11770	4	1487	0	1	0.333333	0.0164912	5' TGACAGAAGAGAGTGAGCAC 3' ||||||||||||| |||||| 3' CTCGACTGTCTTCTCTCTCTCGTGGTGACCTC 5'	1	csi-miR156a
Cs7g11770.2	Cs7g11770	4	1487	0	1	0.333333	0.0164912	5' TGACAGAAGAGAGTGAGCAC 3' ||||||||||||| |||||| 3' CTCGACTGTCTTCTCTCTCTCGTGGTGACCTC 5'	1	csi-miR156a
Cs7g11770.3	Cs7g11770	4	1487	0	1	0.333333	0.0164912	5' TGACAGAAGAGAGTGAGCAC 3' ||||||||||||| |||||| 3' CTCGACTGTCTTCTCTCTCTCGTGGTGACCTC 5'	1	csi-miR156a
Cs2g23550.1	Cs2g23550	0	934	0.01	27	5.4	0.267157	5' TTGACAGAAGAGAGTGAGCAC 3' ||||||||||||| ||||| 3' ATCCTACTGTCTTCTCTCTCTCGTACGAAGTC 5'	3	csi-miR156k
Cs2g23550.2	Cs2g23550	0	903	0.01	27	5.4	0.267157	5' TTGACAGAAGAGAGTGAGCAC 3' ||||||||||||| ||||| 3' ATCCTACTGTCTTCTCTCTCTCGTACGAAGTC 5'	3	csi-miR156k
Cs2g23550.3	Cs2g23550	0	855	0	27	5.4	0.267157	5' TTGACAGAAGAGAGTGAGCAC 3' ||||||||||||| ||||| 3' ATCCTACTGTCTTCTCTCTCTCGTACGAAGTC 5'	3	csi-miR156k
Cs2g23550.4	Cs2g23550	0	982	0.01	27	5.4	0.267157	5' TTGACAGAAGAGAGTGAGCAC 3' ||||||||||||| ||||| 3' ATCCTACTGTCTTCTCTCTCTCGTACGAAGTC 5'	3	csi-miR156k
Cs2g23550.5	Cs2g23550	0	1663	0	27	5.4	0.267157	5' TTGACAGAAGAGAGTGAGCAC 3' ||||||||||||| ||||| 3' ATCCTACTGTCTTCTCTCTCTCGTACGAAGTC 5'	3	csi-miR156k
Cs7g10830.1	Cs7g10830	0	1183	0	15	2.14286	0.106015	5' TTGACAGAAGAGAGTGAGCAC 3' |||||||||||||| |||||| 3' CAAAAACTGTCTTCTCTCTCTCGTGATACTGT 5'	1	csi-miR156k
Cs7g10830.2	Cs7g10830	2	1631	0	15	2.14286	0.106015	5' TTGACAGAAGAGAGTGAGCAC 3' |||||||||||||| |||||| 3' CAAAAACTGTCTTCTCTCTCTCGTGATACTGT 5'	1	csi-miR156k
Cs7g10830.3	Cs7g10830	0	1267	0	15	2.14286	0.106015	5' TTGACAGAAGAGAGTGAGCAC 3' |||||||||||||| |||||| 3' CAAAAACTGTCTTCTCTCTCTCGTGATACTGT 5'	1	csi-miR156k
Cs7g10830.4	Cs7g10830	0	1354	0	15	2.14286	0.106015	5' TTGACAGAAGAGAGTGAGCAC 3' |||||||||||||| |||||| 3' CAAAAACTGTCTTCTCTCTCTCGTGATACTGT 5'	1	csi-miR156k
Cs7g10830.5	Cs7g10830	2	1631	0	15	2.14286	0.106015	5' TTGACAGAAGAGAGTGAGCAC 3' |||||||||||||| |||||| 3' CAAAAACTGTCTTCTCTCTCTCGTGATACTGT 5'	1	csi-miR156k
Cs7g10830.6	Cs7g10830	2	1362	0	15	2.14286	0.106015	5' TTGACAGAAGAGAGTGAGCAC 3' |||||||||||||| |||||| 3' CAAAAACTGTCTTCTCTCTCTCGTGATACTGT 5'	1	csi-miR156k
Cs7g10830.7	Cs7g10830	2	1631	0	15	2.14286	0.106015	5' TTGACAGAAGAGAGTGAGCAC 3' |||||||||||||| |||||| 3' CAAAAACTGTCTTCTCTCTCTCGTGATACTGT 5'	1	csi-miR156k
Cs7g10990.1	Cs7g10990	0	1547	0	15	7.5	0.371052	5' TTGACAGAAGAGAGTGAGCAC 3' ||||||||||||| |||||| 3' CCACTACTGTCTTCTCTCTCTCGTGCTGAACT 5'	2	csi-miR156k
Cs7g10990.2	Cs7g10990	0	1736	0	15	7.5	0.371052	5' TTGACAGAAGAGAGTGAGCAC 3' ||||||||||||| |||||| 3' CCACTACTGTCTTCTCTCTCTCGTGCTGAACT 5'	2	csi-miR156k
Cs7g11770.1	Cs7g11770	0	1488	0	12	4	0.197894	5' TTGACAGAAGAGAGTGAGCAC 3' o||||||||||||| |||||| 3' ACTCGACTGTCTTCTCTCTCTCGTGGTGACCT 5'	1.5	csi-miR156k
Cs7g11770.2	Cs7g11770	0	1488	0	12	4	0.197894	5' TTGACAGAAGAGAGTGAGCAC 3' o||||||||||||| |||||| 3' ACTCGACTGTCTTCTCTCTCTCGTGGTGACCT 5'	1.5	csi-miR156k
Cs7g11770.3	Cs7g11770	1	1488	0	12	4	0.197894	5' TTGACAGAAGAGAGTGAGCAC 3' o||||||||||||| |||||| 3' ACTCGACTGTCTTCTCTCTCTCGTGGTGACCT 5'	1.5	csi-miR156k
Cs8g17370.4	Cs8g17370	3	238	0.05	6	1.5	0.0742103	5' TTGACAGAAGAGAGTGAGCAC 3' ||o|||o| ||||||| |||| 3' TAGGAATTGTTTGCTCTCAC-CGTGCTCGTCT 5'	3	csi-miR156k
Cs2g23550.1	Cs2g23550	0	934	0	27	5.4	0.267157	5' GTGACAGAAGATAGAGAGCGC 3' o|||||||||| |||||||o 3' ATCCTACTGTCTTCTCTCTCTCGTACGAAGTC 5'	3	csi-miR157a
Cs2g23550.2	Cs2g23550	0	903	0.01	27	5.4	0.267157	5' GTGACAGAAGATAGAGAGCGC 3' o|||||||||| |||||||o 3' ATCCTACTGTCTTCTCTCTCTCGTACGAAGTC 5'	3	csi-miR157a
Cs2g23550.3	Cs2g23550	0	855	0	27	5.4	0.267157	5' GTGACAGAAGATAGAGAGCGC 3' o|||||||||| |||||||o 3' ATCCTACTGTCTTCTCTCTCTCGTACGAAGTC 5'	3	csi-miR157a
Cs2g23550.4	Cs2g23550	0	982	0	27	5.4	0.267157	5' GTGACAGAAGATAGAGAGCGC 3' o|||||||||| |||||||o 3' ATCCTACTGTCTTCTCTCTCTCGTACGAAGTC 5'	3	csi-miR157a
Cs2g23550.5	Cs2g23550	0	1663	0	27	5.4	0.267157	5' GTGACAGAAGATAGAGAGCGC 3' o|||||||||| |||||||o 3' ATCCTACTGTCTTCTCTCTCTCGTACGAAGTC 5'	3	csi-miR157a
Cs7g10830.1	Cs7g10830	0	1183	0.02	15	2.14286	0.106015	5' GTGACAGAAGATAGAGAGCGC 3' |||||||||| |||||||o| 3' CAAAAACTGTCTTCTCTCTCTCGTGATACTGT 5'	2.5	csi-miR157a
Cs7g10830.3	Cs7g10830	0	1267	0	15	2.14286	0.106015	5' GTGACAGAAGATAGAGAGCGC 3' |||||||||| |||||||o| 3' CAAAAACTGTCTTCTCTCTCTCGTGATACTGT 5'	2.5	csi-miR157a
Cs7g10830.4	Cs7g10830	0	1354	0	15	2.14286	0.106015	5' GTGACAGAAGATAGAGAGCGC 3' |||||||||| |||||||o| 3' CAAAAACTGTCTTCTCTCTCTCGTGATACTGT 5'	2.5	csi-miR157a
Cs7g10830.5	Cs7g10830	2	1631	0.03	15	2.14286	0.106015	5' GTGACAGAAGATAGAGAGCGC 3' |||||||||| |||||||o| 3' CAAAAACTGTCTTCTCTCTCTCGTGATACTGT 5'	2.5	csi-miR157a
Cs7g10830.6	Cs7g10830	2	1362	0.03	15	2.14286	0.106015	5' GTGACAGAAGATAGAGAGCGC 3' |||||||||| |||||||o| 3' CAAAAACTGTCTTCTCTCTCTCGTGATACTGT 5'	2.5	csi-miR157a
Cs7g10990.1	Cs7g10990	0	1547	0	15	7.5	0.371052	5' GTGACAGAAGATAGAGAGCGC 3' o|||||||||| |||||||o| 3' CCACTACTGTCTTCTCTCTCTCGTGCTGAACT 5'	2	csi-miR157a
Cs7g10990.2	Cs7g10990	0	1736	0	15	7.5	0.371052	5' GTGACAGAAGATAGAGAGCGC 3' o|||||||||| |||||||o| 3' CCACTACTGTCTTCTCTCTCTCGTGCTGAACT 5'	2	csi-miR157a
Cs7g11770.1	Cs7g11770	0	1488	0	12	4	0.197894	5' GTGACAGAAGATAGAGAGCGC 3' |||||||||| |||||||o| 3' ACTCGACTGTCTTCTCTCTCTCGTGGTGACCT 5'	2.5	csi-miR157a
Cs7g11770.2	Cs7g11770	0	1488	0	12	4	0.197894	5' GTGACAGAAGATAGAGAGCGC 3' |||||||||| |||||||o| 3' ACTCGACTGTCTTCTCTCTCTCGTGGTGACCT 5'	2.5	csi-miR157a
Cs7g11770.3	Cs7g11770	1	1488	0	12	4	0.197894	5' GTGACAGAAGATAGAGAGCGC 3' |||||||||| |||||||o| 3' ACTCGACTGTCTTCTCTCTCTCGTGGTGACCT 5'	2.5	csi-miR157a
Cs1g03640.1	Cs1g03640	2	1595	0	4	4	0.197894	5' TGACAGAAGATAGAGAGCGC 3' |||||||||| |||||||o| 3' AACTACTGTCTTCTCTCTCTCGTGCAGGACAA 5'	1.5	csi-miR157d
Cs6g21580.1	Cs6g21580	2	1747	0.04	7	7	0.346315	5' TGACAGAAGATAGAGAGCGC 3' oo|||o||||||||||||o| 3' CGAGGTTGTTTTCTATCTCTCGTGAGCGTTTA 5'	2	csi-miR157d
Cs7g10830.1	Cs7g10830	2	1182	0	5	0.714286	0.0353383	5' TGACAGAAGATAGAGAGCGC 3' |||||||||| |||||||o| 3' AAAAACTGTCTTCTCTCTCTCGTGATACTGTT 5'	1.5	csi-miR157d
Cs7g10830.2	Cs7g10830	2	1630	0	5	0.714286	0.0353383	5' TGACAGAAGATAGAGAGCGC 3' |||||||||| |||||||o| 3' AAAAACTGTCTTCTCTCTCTCGTGATACTGTT 5'	1.5	csi-miR157d
Cs7g10830.3	Cs7g10830	2	1266	0	5	0.714286	0.0353383	5' TGACAGAAGATAGAGAGCGC 3' |||||||||| |||||||o| 3' AAAAACTGTCTTCTCTCTCTCGTGATACTGTT 5'	1.5	csi-miR157d
Cs7g10830.4	Cs7g10830	2	1353	0	5	0.714286	0.0353383	5' TGACAGAAGATAGAGAGCGC 3' |||||||||| |||||||o| 3' AAAAACTGTCTTCTCTCTCTCGTGATACTGTT 5'	1.5	csi-miR157d
Cs7g10830.5	Cs7g10830	2	1630	0.01	5	0.714286	0.0353383	5' TGACAGAAGATAGAGAGCGC 3' |||||||||| |||||||o| 3' AAAAACTGTCTTCTCTCTCTCGTGATACTGTT 5'	1.5	csi-miR157d
Cs7g10830.6	Cs7g10830	2	1361	0	5	0.714286	0.0353383	5' TGACAGAAGATAGAGAGCGC 3' |||||||||| |||||||o| 3' AAAAACTGTCTTCTCTCTCTCGTGATACTGTT 5'	1.5	csi-miR157d
Cs7g10830.7	Cs7g10830	2	1630	0	5	0.714286	0.0353383	5' TGACAGAAGATAGAGAGCGC 3' |||||||||| |||||||o| 3' AAAAACTGTCTTCTCTCTCTCGTGATACTGTT 5'	1.5	csi-miR157d
Cs7g10990.1	Cs7g10990	2	1546	0.01	5	2.5	0.123684	5' TGACAGAAGATAGAGAGCGC 3' |||||||||| |||||||o| 3' CACTACTGTCTTCTCTCTCTCGTGCTGAACTT 5'	1.5	csi-miR157d
Cs7g10990.2	Cs7g10990	2	1735	0.02	5	2.5	0.123684	5' TGACAGAAGATAGAGAGCGC 3' |||||||||| |||||||o| 3' CACTACTGTCTTCTCTCTCTCGTGCTGAACTT 5'	1.5	csi-miR157d
Cs7g11770.1	Cs7g11770	4	1487	0	1	0.333333	0.0164912	5' TGACAGAAGATAGAGAGCGC 3' |||||||||| |||||||o| 3' CTCGACTGTCTTCTCTCTCTCGTGGTGACCTC 5'	1.5	csi-miR157d
Cs7g11770.2	Cs7g11770	4	1487	0	1	0.333333	0.0164912	5' TGACAGAAGATAGAGAGCGC 3' |||||||||| |||||||o| 3' CTCGACTGTCTTCTCTCTCTCGTGGTGACCTC 5'	1.5	csi-miR157d
Cs7g11770.3	Cs7g11770	4	1487	0	1	0.333333	0.0164912	5' TGACAGAAGATAGAGAGCGC 3' |||||||||| |||||||o| 3' CTCGACTGTCTTCTCTCTCTCGTGGTGACCTC 5'	1.5	csi-miR157d
Cs1g03470.1	Cs1g03470	0	108	0	22	22	1.08842	5' TTTGGATTGAAGGGAGCTCTA 3' |||||||o||| |||||||o| 3' CAGGAAACCTAGCTTACCTCGAGGTCAGGGAC 5'	2	csi-miR159
Cs1g06080.1	Cs1g06080	2	589	0.03	3	3	0.148421	5' TTTGG-ATTGAAGGGAGCTCTA 3' ||||| |||||||o||||||| 3' AAGAAACCGTAACTTCTCTCGAGAAAGCTCCA 5'	2.5	csi-miR159
Cs3g06390.1	Cs3g06390	0	773	0	58	58	2.86947	5' TTTGGATTGAAGGGAGCTCTA 3' ||||| ||||||||||||o| 3' CATATAACCTCACTTCCCTCGAGGTTGAAGTG 5'	2.5	csi-miR159
Cs8g05120.1	Cs8g05120	0	205	0	32	32	1.58315	5' TTTG-GATTGAAGGGAGCTCTA 3' |||| ||||||||o||||| o| 3' CGCAAACTCTAACTTCTCTCGAAGTACAAACA 5'	3	csi-miR159
Cs3g18940.1	Cs3g18940	2	1423	0	64	64	3.16631	5' TGCCTGGCTCCCTGTATGCCA 3' ||||||||||||||o|||||| 3' TAAAACGGACCGAGGGACGTACGGTCGTCCTT 5'	0.5	csi-miR160
Cs7g25670.1	Cs7g25670	0	1693	0	113	56.5	2.79526	5' TGCCTGGCTCCCTGTATGCCA 3' |||||||||||||||||||| 3' CCGTACGGACCGAGGGACATACGGACGTCCTT 5'	1	csi-miR160
Cs7g25670.2	Cs7g25670	0	1741	0	113	56.5	2.79526	5' TGCCTGGCTCCCTGTATGCCA 3' |||||||||||||||||||| 3' CCGTACGGACCGAGGGACATACGGACGTCCTT 5'	1	csi-miR160
Cs8g16440.1	Cs8g16440	0	1978	0	24	24	1.18737	5' TGCCTGGCTCCCTGTATGCCA 3' |||||||||||||||||||| 3' TCGTACGGACCGAGGGACATACGGACGTCTTC 5'	1	csi-miR160
orange1.1t00584.1	orange1.1t00584	0	3231	0	84	42	2.07789	5' TCGATAA-ACCTCTGCATCCAG 3' ||||||| |||||||||||||| 3' TGTAGCTATTGTGGAGACGTAGGTCGAGTGAC 5'	1	csi-miR162-3p
orange1.1t00584.2	orange1.1t00584	0	3231	0	84	42	2.07789	5' TCGATAA-ACCTCTGCATCCAG 3' ||||||| |||||||||||||| 3' TGTAGCTATTGTGGAGACGTAGGTCGAGTGAC 5'	1	csi-miR162-3p
Cs5g10870.1	Cs5g10870	0	1062	0	397	198.5	9.8205	5' TGGAGAAGCAGGGCACGTGCA 3' ||||||||||||o|||||o 3' CTTAACCTCTTCGTCCTGTGCATTCGGCTTAG 5'	3	csi-miR164
Cs5g10870.2	Cs5g10870	0	544	0	397	198.5	9.8205	5' TGGAGAAGCAGGGCACGTGCA 3' ||||||||||||o|||||o 3' CTTAACCTCTTCGTCCTGTGCATTCGGCTTAG 5'	3	csi-miR164
Cs6g21520.1	Cs6g21520	2	922	0.02	10	10	0.494735	5' TGGAGAAGCAGGGCACGTGCA 3' o||||||||||| |||||| | 3' CGTAGCCTCTTCGTCCAGTGCAC-TCTCCAAA 5'	2.5	csi-miR164
Cs8g18140.2	Cs8g18140	0	497	0.02	17	3.4	0.16821	5' TGGAGAAGCAGGGCACGTGCA 3' o|||||||||||||| |oo 3' TTTAGCCTCTTCGTCCCGTACGTTCCACCATT 5'	4.5	csi-miR164
Cs8g18140.3	Cs8g18140	0	508	0.02	17	3.4	0.16821	5' TGGAGAAGCAGGGCACGTGCA 3' o|||||||||||||| |oo 3' TTTAGCCTCTTCGTCCCGTACGTTCCACCATT 5'	4.5	csi-miR164
Cs8g18140.5	Cs8g18140	0	695	0.01	17	3.4	0.16821	5' TGGAGAAGCAGGGCACGTGCA 3' o|||||||||||||| |oo 3' TTTAGCCTCTTCGTCCCGTACGTTCCACCATT 5'	4.5	csi-miR164
Cs4g07840.2	Cs4g07840	2	249	0.03	4	2	0.0989471	5' CACGC-GCTCCCCTTCTCCAAC 3' ||||| |||||||||| ||| | 3' GTTGTGCGTCGAGGGGAAGTGGTAGTTCAAGG 5'	3	csi-miR164g-3p
Cs1g15640.1	Cs1g15640	2	1783	0	68	13.6	0.67284	5' TCTCGGACCAGGCTTCATTCC 3' || |||||||||||||||||| 3' CCTTAG-GCCTGGTCCGAAGTAAGGTCCGTAA 5'	1	csi-miR166b
Cs1g15640.2	Cs1g15640	2	1783	0	68	13.6	0.67284	5' TCTCGGACCAGGCTTCATTCC 3' || |||||||||||||||||| 3' CCTTAG-GCCTGGTCCGAAGTAAGGTCCGTAA 5'	1	csi-miR166b
Cs1g15640.3	Cs1g15640	2	1693	0	68	13.6	0.67284	5' TCTCGGACCAGGCTTCATTCC 3' || |||||||||||||||||| 3' CCTTAG-GCCTGGTCCGAAGTAAGGTCCGTAA 5'	1	csi-miR166b
Cs1g15640.4	Cs1g15640	2	1783	0	68	13.6	0.67284	5' TCTCGGACCAGGCTTCATTCC 3' || |||||||||||||||||| 3' CCTTAG-GCCTGGTCCGAAGTAAGGTCCGTAA 5'	1	csi-miR166b
Cs1g15640.5	Cs1g15640	2	138	0	68	13.6	0.67284	5' TCTCGGACCAGGCTTCATTCC 3' || |||||||||||||||||| 3' CCTTAG-GCCTGGTCCGAAGTAAGGTCCGTAA 5'	1	csi-miR166b
Cs2g09770.1	Cs2g09770	2	1060	0	8	1.33333	0.0659647	5' TCTCGGACCAGGCTTCATTCC 3' || |||||||||||||||o|| 3' TCTTAG-GCCTGGTCCGAAGTAGGGTTAGTAG 5'	1.5	csi-miR166b
Cs2g09770.2	Cs2g09770	2	1071	0	8	1.33333	0.0659647	5' TCTCGGACCAGGCTTCATTCC 3' || |||||||||||||||o|| 3' TCTTAG-GCCTGGTCCGAAGTAGGGTTAGTAG 5'	1.5	csi-miR166b
Cs2g09770.3	Cs2g09770	2	1071	0	8	1.33333	0.0659647	5' TCTCGGACCAGGCTTCATTCC 3' || |||||||||||||||o|| 3' TCTTAG-GCCTGGTCCGAAGTAGGGTTAGTAG 5'	1.5	csi-miR166b
Cs2g09770.4	Cs2g09770	2	1071	0	8	1.33333	0.0659647	5' TCTCGGACCAGGCTTCATTCC 3' || |||||||||||||||o|| 3' TCTTAG-GCCTGGTCCGAAGTAGGGTTAGTAG 5'	1.5	csi-miR166b
Cs2g09770.5	Cs2g09770	2	1071	0.01	8	1.33333	0.0659647	5' TCTCGGACCAGGCTTCATTCC 3' || |||||||||||||||o|| 3' TCTTAG-GCCTGGTCCGAAGTAGGGTTAGTAG 5'	1.5	csi-miR166b
Cs2g09770.6	Cs2g09770	2	1163	0.01	8	1.33333	0.0659647	5' TCTCGGACCAGGCTTCATTCC 3' || |||||||||||||||o|| 3' TCTTAG-GCCTGGTCCGAAGTAGGGTTAGTAG 5'	1.5	csi-miR166b
Cs4g19310.1	Cs4g19310	2	679	0	78	13	0.643156	5' TCTCGGACCAGGCTTCATTCC 3' || |||||||||||||||o|| 3' CCTTAG-GCCTGGTCCGAAGTAGGGCCCGTAA 5'	1.5	csi-miR166b
Cs4g19310.2	Cs4g19310	2	683	0	78	13	0.643156	5' TCTCGGACCAGGCTTCATTCC 3' || |||||||||||||||o|| 3' CCTTAG-GCCTGGTCCGAAGTAGGGCCCGTAA 5'	1.5	csi-miR166b
Cs4g19310.3	Cs4g19310	2	880	0	78	13	0.643156	5' TCTCGGACCAGGCTTCATTCC 3' || |||||||||||||||o|| 3' CCTTAG-GCCTGGTCCGAAGTAGGGCCCGTAA 5'	1.5	csi-miR166b
Cs4g19310.4	Cs4g19310	2	644	0	78	13	0.643156	5' TCTCGGACCAGGCTTCATTCC 3' || |||||||||||||||o|| 3' CCTTAG-GCCTGGTCCGAAGTAGGGCCCGTAA 5'	1.5	csi-miR166b
Cs4g19310.5	Cs4g19310	2	880	0	78	13	0.643156	5' TCTCGGACCAGGCTTCATTCC 3' || |||||||||||||||o|| 3' CCTTAG-GCCTGGTCCGAAGTAGGGCCCGTAA 5'	1.5	csi-miR166b
Cs4g19310.6	Cs4g19310	2	159	0	78	13	0.643156	5' TCTCGGACCAGGCTTCATTCC 3' || |||||||||||||||o|| 3' CCTTAG-GCCTGGTCCGAAGTAGGGCCCGTAA 5'	1.5	csi-miR166b
Cs8g16510.1	Cs8g16510	2	1436	0	138	46	2.27578	5' TCTCGGACCAGGCTTCATTCC 3' || |||||||||||||||o|| 3' GCTTAG-GCCTGGTCCGAAGTAGGGTCCGTAG 5'	1.5	csi-miR166b
Cs8g16510.2	Cs8g16510	2	456	0	138	46	2.27578	5' TCTCGGACCAGGCTTCATTCC 3' || |||||||||||||||o|| 3' GCTTAG-GCCTGGTCCGAAGTAGGGTCCGTAG 5'	1.5	csi-miR166b
Cs8g16510.3	Cs8g16510	2	1517	0	138	46	2.27578	5' TCTCGGACCAGGCTTCATTCC 3' || |||||||||||||||o|| 3' GCTTAG-GCCTGGTCCGAAGTAGGGTCCGTAG 5'	1.5	csi-miR166b
Cs1g15640.1	Cs1g15640	2	1781	0.02	94	18.8	0.930103	5' TCGGACCAGGCTTCATTCCCT 3' o|||||||||||||||||| 3' CTTAGGCCTGGTCCGAAGTAAGGTCCGTAAAC 5'	2.5	csi-miR166d
Cs1g15640.2	Cs1g15640	0	1781	0	94	18.8	0.930103	5' TCGGACCAGGCTTCATTCCCT 3' o|||||||||||||||||| 3' CTTAGGCCTGGTCCGAAGTAAGGTCCGTAAAC 5'	2.5	csi-miR166d
Cs1g15640.3	Cs1g15640	2	1691	0.02	94	18.8	0.930103	5' TCGGACCAGGCTTCATTCCCT 3' o|||||||||||||||||| 3' CTTAGGCCTGGTCCGAAGTAAGGTCCGTAAAC 5'	2.5	csi-miR166d
Cs1g15640.4	Cs1g15640	0	1781	0	94	18.8	0.930103	5' TCGGACCAGGCTTCATTCCCT 3' o|||||||||||||||||| 3' CTTAGGCCTGGTCCGAAGTAAGGTCCGTAAAC 5'	2.5	csi-miR166d
Cs1g15640.5	Cs1g15640	2	136	0	94	18.8	0.930103	5' TCGGACCAGGCTTCATTCCCT 3' o|||||||||||||||||| 3' CTTAGGCCTGGTCCGAAGTAAGGTCCGTAAAC 5'	2.5	csi-miR166d
Cs2g09770.1	Cs2g09770	2	1058	0.02	10	1.66667	0.0824559	5' TCGGACCAGGCTTCATTCCCT 3' o||||||||||||||| ||| 3' CTTAGGCCTGGTCCGAAGTA-GGGTTAGTAGA 5'	2.5	csi-miR166d
Cs2g09770.2	Cs2g09770	2	1069	0.01	10	1.66667	0.0824559	5' TCGGACCAGGCTTCATTCCCT 3' o||||||||||||||| ||| 3' CTTAGGCCTGGTCCGAAGTA-GGGTTAGTAGA 5'	2.5	csi-miR166d
Cs2g09770.3	Cs2g09770	2	1069	0.02	10	1.66667	0.0824559	5' TCGGACCAGGCTTCATTCCCT 3' o||||||||||||||| ||| 3' CTTAGGCCTGGTCCGAAGTA-GGGTTAGTAGA 5'	2.5	csi-miR166d
Cs2g09770.4	Cs2g09770	1	1069	0	10	1.66667	0.0824559	5' TCGGACCAGGCTTCATTCCCT 3' o||||||||||||||| ||| 3' CTTAGGCCTGGTCCGAAGTA-GGGTTAGTAGA 5'	2.5	csi-miR166d
Cs2g09770.5	Cs2g09770	2	1069	0.01	10	1.66667	0.0824559	5' TCGGACCAGGCTTCATTCCCT 3' o||||||||||||||| ||| 3' CTTAGGCCTGGTCCGAAGTA-GGGTTAGTAGA 5'	2.5	csi-miR166d
Cs2g09770.6	Cs2g09770	2	1161	0.02	10	1.66667	0.0824559	5' TCGGACCAGGCTTCATTCCCT 3' o||||||||||||||| ||| 3' CTTAGGCCTGGTCCGAAGTA-GGGTTAGTAGA 5'	2.5	csi-miR166d
Cs4g19310.1	Cs4g19310	0	677	0	189	31.5	1.55842	5' TCGGACCAGGCTTCATTCCCT 3' o||||||||||||||| ||| 3' CTTAGGCCTGGTCCGAAGTA-GGGCCCGTAAA 5'	2.5	csi-miR166d
Cs4g19310.2	Cs4g19310	0	681	0	189	31.5	1.55842	5' TCGGACCAGGCTTCATTCCCT 3' o||||||||||||||| ||| 3' CTTAGGCCTGGTCCGAAGTA-GGGCCCGTAAA 5'	2.5	csi-miR166d
Cs4g19310.3	Cs4g19310	0	878	0	189	31.5	1.55842	5' TCGGACCAGGCTTCATTCCCT 3' o||||||||||||||| ||| 3' CTTAGGCCTGGTCCGAAGTA-GGGCCCGTAAA 5'	2.5	csi-miR166d
Cs4g19310.4	Cs4g19310	0	642	0	189	31.5	1.55842	5' TCGGACCAGGCTTCATTCCCT 3' o||||||||||||||| ||| 3' CTTAGGCCTGGTCCGAAGTA-GGGCCCGTAAA 5'	2.5	csi-miR166d
Cs4g19310.5	Cs4g19310	0	878	0	189	31.5	1.55842	5' TCGGACCAGGCTTCATTCCCT 3' o||||||||||||||| ||| 3' CTTAGGCCTGGTCCGAAGTA-GGGCCCGTAAA 5'	2.5	csi-miR166d
Cs4g19310.6	Cs4g19310	0	157	0	189	31.5	1.55842	5' TCGGACCAGGCTTCATTCCCT 3' o||||||||||||||| ||| 3' CTTAGGCCTGGTCCGAAGTA-GGGCCCGTAAA 5'	2.5	csi-miR166d
Cs6g14050.1	Cs6g14050	2	454	0.03	7	2.33333	0.115438	5' TCGGACCAGGCTTCATTCCCT 3' o||o|||||| ||||oo|||| 3' TTCTGGCTTGGTCCCAAGTGGGGGACTTGGGT 5'	3	csi-miR166d
Cs8g16510.1	Cs8g16510	0	1434	0	211	70.3333	3.47964	5' TCGGACCAGGCTTCATTCCCT 3' o||||||||||||||| ||| 3' CTTAGGCCTGGTCCGAAGTA-GGGTCCGTAGA 5'	2.5	csi-miR166d
Cs8g16510.2	Cs8g16510	0	454	0	211	70.3333	3.47964	5' TCGGACCAGGCTTCATTCCCT 3' o||||||||||||||| ||| 3' CTTAGGCCTGGTCCGAAGTA-GGGTCCGTAGA 5'	2.5	csi-miR166d
Cs8g16510.3	Cs8g16510	0	1515	0	211	70.3333	3.47964	5' TCGGACCAGGCTTCATTCCCT 3' o||||||||||||||| ||| 3' CTTAGGCCTGGTCCGAAGTA-GGGTCCGTAGA 5'	2.5	csi-miR166d
Cs1g15640.1	Cs1g15640	2	1781	0.01	94	18.8	0.930103	5' TCGGACCAGGCTTCATTCCCC 3' o|||||||||||||||||| 3' CTTAGGCCTGGTCCGAAGTAAGGTCCGTAAAC 5'	2.5	csi-miR166e-3p
Cs1g15640.2	Cs1g15640	0	1781	0	94	18.8	0.930103	5' TCGGACCAGGCTTCATTCCCC 3' o|||||||||||||||||| 3' CTTAGGCCTGGTCCGAAGTAAGGTCCGTAAAC 5'	2.5	csi-miR166e-3p
Cs1g15640.3	Cs1g15640	2	1691	0.01	94	18.8	0.930103	5' TCGGACCAGGCTTCATTCCCC 3' o|||||||||||||||||| 3' CTTAGGCCTGGTCCGAAGTAAGGTCCGTAAAC 5'	2.5	csi-miR166e-3p
Cs1g15640.4	Cs1g15640	0	1781	0	94	18.8	0.930103	5' TCGGACCAGGCTTCATTCCCC 3' o|||||||||||||||||| 3' CTTAGGCCTGGTCCGAAGTAAGGTCCGTAAAC 5'	2.5	csi-miR166e-3p
Cs1g15640.5	Cs1g15640	2	136	0.01	94	18.8	0.930103	5' TCGGACCAGGCTTCATTCCCC 3' o|||||||||||||||||| 3' CTTAGGCCTGGTCCGAAGTAAGGTCCGTAAAC 5'	2.5	csi-miR166e-3p
Cs2g09770.1	Cs2g09770	2	1058	0.01	10	1.66667	0.0824559	5' TCGGACCAGGCTTCATTCCCC 3' o||||||||||||||| ||| 3' CTTAGGCCTGGTCCGAAGTA-GGGTTAGTAGA 5'	2.5	csi-miR166e-3p
Cs2g09770.2	Cs2g09770	2	1069	0.01	10	1.66667	0.0824559	5' TCGGACCAGGCTTCATTCCCC 3' o||||||||||||||| ||| 3' CTTAGGCCTGGTCCGAAGTA-GGGTTAGTAGA 5'	2.5	csi-miR166e-3p
Cs2g09770.3	Cs2g09770	2	1069	0.01	10	1.66667	0.0824559	5' TCGGACCAGGCTTCATTCCCC 3' o||||||||||||||| ||| 3' CTTAGGCCTGGTCCGAAGTA-GGGTTAGTAGA 5'	2.5	csi-miR166e-3p
Cs2g09770.4	Cs2g09770	1	1069	0	10	1.66667	0.0824559	5' TCGGACCAGGCTTCATTCCCC 3' o||||||||||||||| ||| 3' CTTAGGCCTGGTCCGAAGTA-GGGTTAGTAGA 5'	2.5	csi-miR166e-3p
Cs2g09770.5	Cs2g09770	2	1069	0.03	10	1.66667	0.0824559	5' TCGGACCAGGCTTCATTCCCC 3' o||||||||||||||| ||| 3' CTTAGGCCTGGTCCGAAGTA-GGGTTAGTAGA 5'	2.5	csi-miR166e-3p
Cs2g09770.6	Cs2g09770	2	1161	0	10	1.66667	0.0824559	5' TCGGACCAGGCTTCATTCCCC 3' o||||||||||||||| ||| 3' CTTAGGCCTGGTCCGAAGTA-GGGTTAGTAGA 5'	2.5	csi-miR166e-3p
Cs4g19310.1	Cs4g19310	0	677	0	189	31.5	1.55842	5' TCGGACCAGGCTTCATTCCCC 3' o||||||||||||||| ||| 3' CTTAGGCCTGGTCCGAAGTA-GGGCCCGTAAA 5'	2.5	csi-miR166e-3p
Cs4g19310.2	Cs4g19310	0	681	0	189	31.5	1.55842	5' TCGGACCAGGCTTCATTCCCC 3' o||||||||||||||| ||| 3' CTTAGGCCTGGTCCGAAGTA-GGGCCCGTAAA 5'	2.5	csi-miR166e-3p
Cs4g19310.3	Cs4g19310	0	878	0	189	31.5	1.55842	5' TCGGACCAGGCTTCATTCCCC 3' o||||||||||||||| ||| 3' CTTAGGCCTGGTCCGAAGTA-GGGCCCGTAAA 5'	2.5	csi-miR166e-3p
Cs4g19310.4	Cs4g19310	0	642	0	189	31.5	1.55842	5' TCGGACCAGGCTTCATTCCCC 3' o||||||||||||||| ||| 3' CTTAGGCCTGGTCCGAAGTA-GGGCCCGTAAA 5'	2.5	csi-miR166e-3p
Cs4g19310.5	Cs4g19310	0	878	0	189	31.5	1.55842	5' TCGGACCAGGCTTCATTCCCC 3' o||||||||||||||| ||| 3' CTTAGGCCTGGTCCGAAGTA-GGGCCCGTAAA 5'	2.5	csi-miR166e-3p
Cs4g19310.6	Cs4g19310	0	157	0	189	31.5	1.55842	5' TCGGACCAGGCTTCATTCCCC 3' o||||||||||||||| ||| 3' CTTAGGCCTGGTCCGAAGTA-GGGCCCGTAAA 5'	2.5	csi-miR166e-3p
Cs8g16510.1	Cs8g16510	0	1434	0	211	70.3333	3.47964	5' TCGGACCAGGCTTCATTCCCC 3' o||||||||||||||| ||| 3' CTTAGGCCTGGTCCGAAGTA-GGGTCCGTAGA 5'	2.5	csi-miR166e-3p
Cs8g16510.2	Cs8g16510	0	454	0	211	70.3333	3.47964	5' TCGGACCAGGCTTCATTCCCC 3' o||||||||||||||| ||| 3' CTTAGGCCTGGTCCGAAGTA-GGGTCCGTAGA 5'	2.5	csi-miR166e-3p
Cs8g16510.3	Cs8g16510	0	1515	0	211	70.3333	3.47964	5' TCGGACCAGGCTTCATTCCCC 3' o||||||||||||||| ||| 3' CTTAGGCCTGGTCCGAAGTA-GGGTCCGTAGA 5'	2.5	csi-miR166e-3p
Cs6g16030.1	Cs6g16030	1	3357	0	35	5	0.247368	5' TGAAGCTGCCAGCATGATCTGA 3' ||||||||||| ||||||o| 3' CTTATGTTCGACGGTCGGACTAGATTCTCCCA 5'	3.5	csi-miR167a
Cs6g16030.2	Cs6g16030	0	2782	0	35	5	0.247368	5' TGAAGCTGCCAGCATGATCTGA 3' ||||||||||| ||||||o| 3' CTTATGTTCGACGGTCGGACTAGATTCTCCCA 5'	3.5	csi-miR167a
Cs6g16030.3	Cs6g16030	1	2710	0	35	5	0.247368	5' TGAAGCTGCCAGCATGATCTGA 3' ||||||||||| ||||||o| 3' CTTATGTTCGACGGTCGGACTAGATTCTCCCA 5'	3.5	csi-miR167a
Cs6g16030.4	Cs6g16030	1	2695	0	35	5	0.247368	5' TGAAGCTGCCAGCATGATCTGA 3' ||||||||||| ||||||o| 3' CTTATGTTCGACGGTCGGACTAGATTCTCCCA 5'	3.5	csi-miR167a
Cs6g16030.5	Cs6g16030	1	3298	0	35	5	0.247368	5' TGAAGCTGCCAGCATGATCTGA 3' ||||||||||| ||||||o| 3' CTTATGTTCGACGGTCGGACTAGATTCTCCCA 5'	3.5	csi-miR167a
Cs6g16030.6	Cs6g16030	1	2782	0	35	5	0.247368	5' TGAAGCTGCCAGCATGATCTGA 3' ||||||||||| ||||||o| 3' CTTATGTTCGACGGTCGGACTAGATTCTCCCA 5'	3.5	csi-miR167a
Cs6g16030.7	Cs6g16030	0	2470	0.01	35	5	0.247368	5' TGAAGCTGCCAGCATGATCTGA 3' ||||||||||| ||||||o| 3' CTTATGTTCGACGGTCGGACTAGATTCTCCCA 5'	3.5	csi-miR167a
Cs2g06290.1	Cs2g06290	0	743	0.01	15	7.5	0.371052	5' TGAAGCTGCCAGCATGATCTTA 3' oo||||||||| || |||||o 3' TTCGGTTTCGACGGTAGTTCTAGAGCGTCCTG 5'	4.5	csi-miR167b
Cs2g06290.2	Cs2g06290	0	743	0.01	15	7.5	0.371052	5' TGAAGCTGCCAGCATGATCTTA 3' oo||||||||| || |||||o 3' TTCGGTTTCGACGGTAGTTCTAGAGCGTCCTG 5'	4.5	csi-miR167b
Cs2g15130.1	Cs2g15130	0	3444	0.04	163	54.3333	2.68806	5' TGAAGCTGCCAGCATGATCTTA 3' ||||||||||| ||||||o 3' TTTATGTTCGACGGTCGGACTAGAGACTCCCA 5'	4.5	csi-miR167b
Cs2g15130.2	Cs2g15130	0	2323	0.01	163	54.3333	2.68806	5' TGAAGCTGCCAGCATGATCTTA 3' ||||||||||| ||||||o 3' TTTATGTTCGACGGTCGGACTAGAGACTCCCA 5'	4.5	csi-miR167b
Cs2g15130.3	Cs2g15130	0	1975	0.03	163	54.3333	2.68806	5' TGAAGCTGCCAGCATGATCTTA 3' ||||||||||| ||||||o 3' TTTATGTTCGACGGTCGGACTAGAGACTCCCA 5'	4.5	csi-miR167b
Cs6g16030.1	Cs6g16030	1	3357	0	35	5	0.247368	5' TGAAGCTGCCAGCATGATCTTA 3' ||||||||||| |||||| | 3' CTTATGTTCGACGGTCGGACTAGATTCTCCCA 5'	4	csi-miR167b
Cs6g16030.2	Cs6g16030	0	2782	0	35	5	0.247368	5' TGAAGCTGCCAGCATGATCTTA 3' ||||||||||| |||||| | 3' CTTATGTTCGACGGTCGGACTAGATTCTCCCA 5'	4	csi-miR167b
Cs6g16030.3	Cs6g16030	1	2710	0	35	5	0.247368	5' TGAAGCTGCCAGCATGATCTTA 3' ||||||||||| |||||| | 3' CTTATGTTCGACGGTCGGACTAGATTCTCCCA 5'	4	csi-miR167b
Cs6g16030.4	Cs6g16030	1	2695	0	35	5	0.247368	5' TGAAGCTGCCAGCATGATCTTA 3' ||||||||||| |||||| | 3' CTTATGTTCGACGGTCGGACTAGATTCTCCCA 5'	4	csi-miR167b
Cs6g16030.5	Cs6g16030	1	3298	0.01	35	5	0.247368	5' TGAAGCTGCCAGCATGATCTTA 3' ||||||||||| |||||| | 3' CTTATGTTCGACGGTCGGACTAGATTCTCCCA 5'	4	csi-miR167b
Cs6g16030.6	Cs6g16030	1	2782	0.01	35	5	0.247368	5' TGAAGCTGCCAGCATGATCTTA 3' ||||||||||| |||||| | 3' CTTATGTTCGACGGTCGGACTAGATTCTCCCA 5'	4	csi-miR167b
Cs6g16030.7	Cs6g16030	0	2470	0.01	35	5	0.247368	5' TGAAGCTGCCAGCATGATCTTA 3' ||||||||||| |||||| | 3' CTTATGTTCGACGGTCGGACTAGATTCTCCCA 5'	4	csi-miR167b
Cs2g06290.1	Cs2g06290	0	743	0	15	7.5	0.371052	5' TGAAGCTGCCAGCATGATCTGG 3' oo||||||||| || ||||| | 3' TTCGGTTTCGACGGTAGTTCTAGAGCGTCCTG 5'	4	csi-miR167c
Cs2g06290.2	Cs2g06290	0	743	0	15	7.5	0.371052	5' TGAAGCTGCCAGCATGATCTGG 3' oo||||||||| || ||||| | 3' TTCGGTTTCGACGGTAGTTCTAGAGCGTCCTG 5'	4	csi-miR167c
Cs6g16030.1	Cs6g16030	1	3357	0	35	5	0.247368	5' TGAAGCTGCCAGCATGATCTGG 3' ||||||||||| ||||||oo 3' CTTATGTTCGACGGTCGGACTAGATTCTCCCA 5'	4	csi-miR167c
Cs6g16030.2	Cs6g16030	0	2782	0	35	5	0.247368	5' TGAAGCTGCCAGCATGATCTGG 3' ||||||||||| ||||||oo 3' CTTATGTTCGACGGTCGGACTAGATTCTCCCA 5'	4	csi-miR167c
Cs6g16030.3	Cs6g16030	1	2710	0	35	5	0.247368	5' TGAAGCTGCCAGCATGATCTGG 3' ||||||||||| ||||||oo 3' CTTATGTTCGACGGTCGGACTAGATTCTCCCA 5'	4	csi-miR167c
Cs6g16030.4	Cs6g16030	1	2695	0.01	35	5	0.247368	5' TGAAGCTGCCAGCATGATCTGG 3' ||||||||||| ||||||oo 3' CTTATGTTCGACGGTCGGACTAGATTCTCCCA 5'	4	csi-miR167c
Cs6g16030.5	Cs6g16030	1	3298	0	35	5	0.247368	5' TGAAGCTGCCAGCATGATCTGG 3' ||||||||||| ||||||oo 3' CTTATGTTCGACGGTCGGACTAGATTCTCCCA 5'	4	csi-miR167c
Cs6g16030.6	Cs6g16030	1	2782	0	35	5	0.247368	5' TGAAGCTGCCAGCATGATCTGG 3' ||||||||||| ||||||oo 3' CTTATGTTCGACGGTCGGACTAGATTCTCCCA 5'	4	csi-miR167c
Cs6g16030.7	Cs6g16030	0	2470	0.02	35	5	0.247368	5' TGAAGCTGCCAGCATGATCTGG 3' ||||||||||| ||||||oo 3' CTTATGTTCGACGGTCGGACTAGATTCTCCCA 5'	4	csi-miR167c
Cs5g16710.1	Cs5g16710	0	797	0	282	70.5	3.48789	5' TCGCTTGGTGCAGGTCGGGAA 3' | |||||||| || ||||||| 3' CCCCAACGAACCACATCGAGCCCTTAAACACT 5'	3	csi-miR168a
Cs5g16710.2	Cs5g16710	0	934	0	282	70.5	3.48789	5' TCGCTTGGTGCAGGTCGGGAA 3' | |||||||| || ||||||| 3' CCCCAACGAACCACATCGAGCCCTTAAACACT 5'	3	csi-miR168a
Cs5g16710.3	Cs5g16710	0	797	0	282	70.5	3.48789	5' TCGCTTGGTGCAGGTCGGGAA 3' | |||||||| || ||||||| 3' CCCCAACGAACCACATCGAGCCCTTAAACACT 5'	3	csi-miR168a
Cs5g16710.4	Cs5g16710	0	797	0	282	70.5	3.48789	5' TCGCTTGGTGCAGGTCGGGAA 3' | |||||||| || ||||||| 3' CCCCAACGAACCACATCGAGCCCTTAAACACT 5'	3	csi-miR168a
orange1.1t00227.1	orange1.1t00227	1	2149	0	13	13	0.643156	5' TCGCTTGGTGCAGGTCGGGAA 3' ||| |||o|| |||| |o||| 3' GAGCAGCCAACTACCTCCA-CTCTTCAGAGAG 5'	4	csi-miR168a
orange1.1t00591.1	orange1.1t00591	0	500	0	8	8	0.395788	5' TCGCTTGGTGCAGGTCGGGAA 3' o||||||o||||| ||||| | 3' TACAGGCGAACTACGTCGAGCCCATATCAGGA 5'	3	csi-miR168a
Cs7g12410.3	Cs7g12410	2	184	0.05	5	1.66667	0.0824559	5' TTGAGCCGCGCCAATATCACG 3' || ||||||| |||o| |||| 3' ACATAA-TCGGCGCTGTTGTTGTGCAATAATT 5'	3.5	csi-miR171a
Cs5g08980.1	Cs5g08980	2	1697	0	22	22	1.08842	5' TTGAGCCGCGCCAATATCACG 3' |||||||||||||||||| | 3' CACTAACTCGGCGCGGTTATAGGGAACGCGCA 5'	2	csi-miR171a
orange1.1t00199.1	orange1.1t00199	0	1612	0	246	82	4.05683	5' TTGAGCCGCGCCAATATCACG 3' |||||||||||||||||| | 3' CACTAACTCGGCGCGGTTATAGGGAACGCGCT 5'	2	csi-miR171a
orange1.1t00200.1	orange1.1t00200	0	1511	0	246	82	4.05683	5' TTGAGCCGCGCCAATATCACG 3' |||||||||||||||||| | 3' CACTAACTCGGCGCGGTTATAGGGAACGCGCA 5'	2	csi-miR171a
orange1.1t00200.2	orange1.1t00200	0	1511	0	246	82	4.05683	5' TTGAGCCGCGCCAATATCACG 3' |||||||||||||||||| | 3' CACTAACTCGGCGCGGTTATAGGGAACGCGCA 5'	2	csi-miR171a
Cs8g17390.1	Cs8g17390	0	1865	0	50	25	1.23684	5' AGAATCTTGATGATGCTGCAT 3' |||||o|||||||||||||o 3' TTACCCTTAGGACTACTACGACGTGATCTATT 5'	2	csi-miR172a
Cs8g17390.2	Cs8g17390	0	1820	0	50	25	1.23684	5' AGAATCTTGATGATGCTGCAT 3' |||||o|||||||||||||o 3' TTACCCTTAGGACTACTACGACGTGATCTATT 5'	2	csi-miR172a
orange1.1t04055.1	orange1.1t04055	0	2049	0	345	345	17.0684	5' AGAATCTTGATGATGCTGCAT 3' |||||o||||||||||||| 3' ACTCCCTTAGGACTACTACGACGTCGTCAACG 5'	2.5	csi-miR172a
Cs4g03760.1	Cs4g03760	2	2138	0.02	4	2	0.0989471	5' AGAATCTTGATGATGCTGCAA 3' ||||| ||o|||||||o|||| 3' TACTTCTTA-AATTACTACGGCGTTGTCCAAG 5'	2	csi-miR172a-3p
Cs4g03760.2	Cs4g03760	2	1636	0.01	4	2	0.0989471	5' AGAATCTTGATGATGCTGCAA 3' ||||| ||o|||||||o|||| 3' TACTTCTTA-AATTACTACGGCGTTGTCCAAG 5'	2	csi-miR172a-3p
Cs8g17390.1	Cs8g17390	0	1865	0	50	25	1.23684	5' AGAATCTTGATGATGCTGCAA 3' |||||o||||||||||||| 3' TTACCCTTAGGACTACTACGACGTGATCTATT 5'	2.5	csi-miR172a-3p
Cs8g17390.2	Cs8g17390	0	1820	0	50	25	1.23684	5' AGAATCTTGATGATGCTGCAA 3' |||||o||||||||||||| 3' TTACCCTTAGGACTACTACGACGTGATCTATT 5'	2.5	csi-miR172a-3p
orange1.1t04055.1	orange1.1t04055	0	2049	0	345	345	17.0684	5' AGAATCTTGATGATGCTGCAA 3' |||||o||||||||||||| 3' ACTCCCTTAGGACTACTACGACGTCGTCAACG 5'	2.5	csi-miR172a-3p
orange1.1t04055.1	orange1.1t04055	2	2050	0.01	55	55	2.72105	5' TGGAATCTTGATGATGCTGCAG 3' ||||||o|||||||||||||| 3' GACTCCCTTAGGACTACTACGACGTCGTCAAC 5'	1.5	csi-miR172c
orange1.1t04055.1	orange1.1t04055	3	2048	0.01	2	2	0.0989471	5' GAATCTTGATGATGCTGCAT 3' |||||o||||||||||||| 3' CTCCCTTAGGACTACTACGACGTCGTCAACGT 5'	1.5	csi-miR172e-3p
Cs6g14320.1	Cs6g14320	0	902	0.04	32	10.6667	0.527718	5' GCAGCATCATCAAGATTCACA 3' o|||||o|||| ||||| | | 3' GACTTGTCGTGGTAGCTCTAATTTTCGGGTAC 5'	4	csi-miR172h-5p
Cs6g14320.2	Cs6g14320	0	902	0.02	32	10.6667	0.527718	5' GCAGCATCATCAAGATTCACA 3' o|||||o|||| ||||| | | 3' GACTTGTCGTGGTAGCTCTAATTTTCGGGTAC 5'	4	csi-miR172h-5p
Cs6g14320.3	Cs6g14320	0	998	0.04	32	10.6667	0.527718	5' GCAGCATCATCAAGATTCACA 3' o|||||o|||| ||||| | | 3' GACTTGTCGTGGTAGCTCTAATTTTCGGGTAC 5'	4	csi-miR172h-5p
Cs3g06390.1	Cs3g06390	0	773	0	58	58	2.86947	5' TTTGGACTGAAGGGAGCTCCT 3' ||||| ||||||||||||| 3' CATATAACCTCACTTCCCTCGAGGTTGAAGTG 5'	3	csi-miR319
Cs8g05120.1	Cs8g05120	0	205	0.01	32	32	1.58315	5' TTTG-GACTGAAGGGAGCTCCT 3' |||| || |||||o||||| | 3' CGCAAACTCTAACTTCTCTCGAAGTACAAACA 5'	4.5	csi-miR319
Cs2g14270.1	Cs2g14270	2	2492	0	10	10	0.494735	5' TTCCAAAGGGATCGCATTGATC 3' |||||||||||||||||| || 3' GCTGTAGGTTTCCCTAGCGTAAC-AGAGTATG 5'	2	csi-miR393h
Cs5g32500.1	Cs5g32500	2	1899	0	13	13	0.643156	5' TTCCAAAGGGATCGCATTGATC 3' |||||||||||||||||| || 3' TCTGTAGGTTTCCCTAGCGTAAC-AGAGGTCG 5'	2	csi-miR393h
Cs7g10850.1	Cs7g10850	0	1168	0	85	85	4.20525	5' TTGGCATTCTGTCCACCTCC 3' ||||||||||||| |||||| 3' TATAAACCGTAAGACAGTTGGAGGAAGGTGTT 5'	1	csi-miR394
Cs3g18660.1	Cs3g18660	2	256	0	5	0.714286	0.0353383	5' CTGAAGTGTTTGGGGGAACTC 3' ||||||| |||||o|||||| 3' AAACAACTTCACTAACCCTCTTGAGGGTGTCT 5'	2.5	csi-miR395
Cs3g18660.2	Cs3g18660	2	267	0.03	5	0.714286	0.0353383	5' CTGAAGTGTTTGGGGGAACTC 3' ||||||| |||||o|||||| 3' AAACAACTTCACTAACCCTCTTGAGGGTGTCT 5'	2.5	csi-miR395
Cs3g18660.3	Cs3g18660	2	267	0.01	5	0.714286	0.0353383	5' CTGAAGTGTTTGGGGGAACTC 3' ||||||| |||||o|||||| 3' AAACAACTTCACTAACCCTCTTGAGGGTGTCT 5'	2.5	csi-miR395
Cs3g18660.4	Cs3g18660	2	57	0.01	5	0.714286	0.0353383	5' CTGAAGTGTTTGGGGGAACTC 3' ||||||| |||||o|||||| 3' AAACAACTTCACTAACCCTCTTGAGGGTGTCT 5'	2.5	csi-miR395
Cs3g18660.5	Cs3g18660	2	267	0.02	5	0.714286	0.0353383	5' CTGAAGTGTTTGGGGGAACTC 3' ||||||| |||||o|||||| 3' AAACAACTTCACTAACCCTCTTGAGGGTGTCT 5'	2.5	csi-miR395
Cs3g18660.6	Cs3g18660	2	267	0.05	5	0.714286	0.0353383	5' CTGAAGTGTTTGGGGGAACTC 3' ||||||| |||||o|||||| 3' AAACAACTTCACTAACCCTCTTGAGGGTGTCT 5'	2.5	csi-miR395
Cs3g18660.7	Cs3g18660	2	267	0.02	5	0.714286	0.0353383	5' CTGAAGTGTTTGGGGGAACTC 3' ||||||| |||||o|||||| 3' AAACAACTTCACTAACCCTCTTGAGGGTGTCT 5'	2.5	csi-miR395
Cs9g07750.1	Cs9g07750	2	555	0.02	47	47	2.32526	5' CTGAAGTGTTTGGGGGAACTC 3' ||||| ||||||o||||||| 3' ACTTTACTTCTCAAACCTCCTTGAGCCTAAGA 5'	2.5	csi-miR395
Cs1g09575.1	Cs1g09575	2	414	0	5	2.5	0.123684	5' TTTTTCGGCAACATGATTTCT 3' |||||| |||||||||||||| 3' CGGTAAAAAGACGTTGTACTAAAGACTTTAAT 5'	1	csi-miR3950
Cs1g09575.1	Cs1g09575	2	610	0.05	19	9.5	0.469999	5' TTTTTCGGCAACATGATTTCT 3' ||||| |||||||||||||| 3' ATTATAAAAGACGTTGTACTAAAGATCTTGCT 5'	2	csi-miR3950
Cs1g09575.2	Cs1g09575	2	414	0	5	2.5	0.123684	5' TTTTTCGGCAACATGATTTCT 3' |||||| |||||||||||||| 3' CGGTAAAAAGACGTTGTACTAAAGACTTTAAT 5'	1	csi-miR3950
Cs1g09575.2	Cs1g09575	2	509	0.01	19	9.5	0.469999	5' TTTTTCGGCAACATGATTTCT 3' ||||| |||||||||||||| 3' ATTATAAAAGACGTTGTACTAAAGATCTTGCT 5'	2	csi-miR3950
Cs1g09600.1	Cs1g09600	2	530	0.01	46	10.2667	0.507928	5' TTTTTCGGCAACATGATTTCT 3' ||||| |||||||||||||| 3' TCGGTAAAAGACGTTGTACTAAAGACGTTAGT 5'	2	csi-miR3950
Cs1g09600.1	Cs1g09600	2	608	0.01	1127	112.7	5.57567	5' TTTTTCGGCAACATGATTTCT 3' ||||| |||||||||||||| 3' GTCATAAAAGACGTTGTACTAAAGATCTTAGT 5'	2	csi-miR3950
Cs1g09600.2	Cs1g09600	2	645	0	46	10.2667	0.507928	5' TTTTTCGGCAACATGATTTCT 3' ||||| |||||||||||||| 3' TCGGTAAAAGACGTTGTACTAAAGACGTTAGT 5'	2	csi-miR3950
Cs1g09600.2	Cs1g09600	2	723	0	1127	112.7	5.57567	5' TTTTTCGGCAACATGATTTCT 3' ||||| |||||||||||||| 3' GTCATAAAAGACGTTGTACTAAAGATCTTAGT 5'	2	csi-miR3950
Cs1g09600.3	Cs1g09600	2	710	0.01	1127	112.7	5.57567	5' TTTTTCGGCAACATGATTTCT 3' ||||| |||||||||||||| 3' GTCATAAAAGACGTTGTACTAAAGATCTTAGT 5'	2	csi-miR3950
Cs1g09600.3	Cs1g09600	2	530	0.02	46	10.2667	0.507928	5' TTTTTCGGCAACATGATTTCT 3' ||||| |||||||||||||| 3' TCGGTAAAAGACGTTGTACTAAAGACGTTAGT 5'	2	csi-miR3950
Cs1g09635.1	Cs1g09635	2	548	0.03	1127	112.7	5.57567	5' TTTTTCGGCAACATGATTTCT 3' ||||| |||||||||||||| 3' GTCATAAAAGACGTTGTACTAAAGATAGTTTA 5'	2	csi-miR3950
Cs1g09635.1	Cs1g09635	2	465	0.02	40	8.6	0.425473	5' TTTTTCGGCAACATGATTTCT 3' ||||| |||||||||||||| 3' TCGGTAAAAGACGTTGTACTAAAGACTTTAAC 5'	2	csi-miR3950
Cs1g09660.1	Cs1g09660	2	958	0.01	297	297	14.6936	5' TTTTTCGGCAACATGATTTCT 3' ||||| |||||||||||||| 3' TTAATAAAAGACGTTGTACTAAAGATCTTGTT 5'	2	csi-miR3950
Cs1g09660.1	Cs1g09660	2	886	0.05	47	23.5	1.16263	5' TTTTTCGGCAACATGATTTCT 3' ||||| |||||||||||||o 3' CTCGTAAAAGACGTTGTACTAAAGGTAATCTT 5'	2.5	csi-miR3950
Cs1g09660.1	Cs1g09660	2	679	0.02	41	20.5	1.01421	5' TTTTTCGGCAACATGATTTCT 3' ||||| |||||||||||||| 3' CTCATAAAAGACGTTGTACTAAAGATAGTCTT 5'	2	csi-miR3950
Cs1g09665.1	Cs1g09665	0	613	0	1127	112.7	5.57567	5' TTTTTCGGCAACATGATTTCT 3' ||||| |||||||||||| | 3' GTCATAAAAGACGTTGTACTAAAAATATCTTA 5'	3	csi-miR3950
Cs1g09665.1	Cs1g09665	2	530	0.01	40	8.6	0.425473	5' TTTTTCGGCAACATGATTTCT 3' ||||| |||||||||||||| 3' TCGGTAAAAGACGTTGTACTAAAGACTTTAAC 5'	2	csi-miR3950
Cs5g04670.1	Cs5g04670	0	335	0	1127	112.7	5.57567	5' TTTTTCGGCAACATGATTTCT 3' ||||| |||||||||||||o 3' GTCATAAAAGACGTTGTACTAAAGGTGTTAGT 5'	2.5	csi-miR3950
Cs5g04670.1	Cs5g04670	2	257	0.02	9	2.25	0.111315	5' TTTTTCGGCAACATGATTTCT 3' ||||| |||||||||||||| 3' TCGATAAAAGACGTTGTACTAAAGACTTCAAT 5'	2	csi-miR3950
Cs5g04670.2	Cs5g04670	0	336	0.01	1127	112.7	5.57567	5' TTTTTCGGCAACATGATTTCT 3' ||||| |||||||||||||o 3' GTCATAAAAGACGTTGTACTAAAGGTGTTAGT 5'	2.5	csi-miR3950
Cs5g04670.2	Cs5g04670	2	258	0.02	9	2.25	0.111315	5' TTTTTCGGCAACATGATTTCT 3' ||||| |||||||||||||| 3' TCGATAAAAGACGTTGTACTAAAGACTTCAAT 5'	2	csi-miR3950
Cs5g04670.3	Cs5g04670	0	257	0	1127	112.7	5.57567	5' TTTTTCGGCAACATGATTTCT 3' ||||| |||||||||||||o 3' GTCATAAAAGACGTTGTACTAAAGGTGTTAGT 5'	2.5	csi-miR3950
Cs5g04670.4	Cs5g04670	0	439	0	1127	112.7	5.57567	5' TTTTTCGGCAACATGATTTCT 3' ||||| |||||||||||||o 3' GTCATAAAAGACGTTGTACTAAAGGTGTTAGT 5'	2.5	csi-miR3950
Cs5g04670.4	Cs5g04670	2	260	0.01	9	2.25	0.111315	5' TTTTTCGGCAACATGATTTCT 3' ||||| |||||||||||||| 3' TCGATAAAAGACGTTGTACTAAAGACTTCAAT 5'	2	csi-miR3950
Cs5g04670.5	Cs5g04670	0	917	0.01	1127	112.7	5.57567	5' TTTTTCGGCAACATGATTTCT 3' ||||| |||||||||||||o 3' GTCATAAAAGACGTTGTACTAAAGGTGTTAGT 5'	2.5	csi-miR3950
Cs5g04670.5	Cs5g04670	2	839	0.01	9	2.25	0.111315	5' TTTTTCGGCAACATGATTTCT 3' ||||| |||||||||||||| 3' TCGATAAAAGACGTTGTACTAAAGACTTCAAT 5'	2	csi-miR3950
Cs7g04210.1	Cs7g04210	3	1601	0.04	2	1	0.0494735	5' TTTTTCGGCAACATGATTTCT 3' ||| |||||||| ||||o||| 3' TGTAAAATAGCCGTTG-ACTAGAGAGTATAAA 5'	2.5	csi-miR3950
Cs7g04210.2	Cs7g04210	3	1601	0.02	2	1	0.0494735	5' TTTTTCGGCAACATGATTTCT 3' ||| |||||||| ||||o||| 3' TGTAAAATAGCCGTTG-ACTAGAGAGTATAAA 5'	2.5	csi-miR3950
Cs7g22420.1	Cs7g22420	2	920	0	1584	792	39.1831	5' TTTTTCGGCAACATGATTTCT 3' |||||| |||||||||||||| 3' GCTAAAAAAGACGTTGTACTAAAGACATTATT 5'	1	csi-miR3950
Cs7g22430.1	Cs7g22430	2	753	0	1584	792	39.1831	5' TTTTTCGGCAACATGATTTCT 3' |||||| |||||||||||||| 3' GCTAAAAAAGACGTTGTACTAAAGACATTGTT 5'	1	csi-miR3950
Cs7g22430.1	Cs7g22430	2	642	0	15	7.5	0.371052	5' TTTTTCGGCAACATGATTTCT 3' |||||| |||||||||||||| 3' AATGAAAAAGACGTTGTACTAAAGATAATCAT 5'	1	csi-miR3950
Cs7g22450.1	Cs7g22450	2	824	0	480	480	23.7473	5' TTTTTCGGCAACATGATTTCT 3' |||||| |||||||||||||| 3' GGTAAAAAAGACGTTGTACTAAAGACATTGTT 5'	1	csi-miR3950
Cs7g22450.1	Cs7g22450	2	713	0	15	7.5	0.371052	5' TTTTTCGGCAACATGATTTCT 3' |||||| |||||||||||||| 3' AATGAAAAAGACGTTGTACTAAAGATAATCAT 5'	1	csi-miR3950
Cs7g22460.1	Cs7g22460	0	611	0	444	44.4	2.19663	5' TTTTTCGGCAACATGATTTCT 3' ||||| |||||||||||||| 3' TTCATAAAAGACGTTGTACTAAAGATATCACG 5'	2	csi-miR3950
Cs7g22460.1	Cs7g22460	3	414	0.04	3	0.3	0.0148421	5' TTTTTCGGCAACATGATTTCT 3' o|||| |||||||||||||| 3' TATGCGAAAGACGTTGTACTAAAGATGCAATA 5'	2.5	csi-miR3950
Cs7g22460.1	Cs7g22460	2	498	0	48	4.8	0.237473	5' TTTTTCGGCAACATGATTTCT 3' |||||| |||||||||||||| 3' GTTAAAAAAGACGTTGTACTAAAGATCTTGGT 5'	1	csi-miR3950
Cs7g22460.10	Cs7g22460	0	835	0	444	44.4	2.19663	5' TTTTTCGGCAACATGATTTCT 3' ||||| |||||||||||||| 3' TTCATAAAAGACGTTGTACTAAAGATATCACG 5'	2	csi-miR3950
Cs7g22460.10	Cs7g22460	3	414	0.03	3	0.3	0.0148421	5' TTTTTCGGCAACATGATTTCT 3' o|||| |||||||||||||| 3' TATGCGAAAGACGTTGTACTAAAGATGCAATA 5'	2.5	csi-miR3950
Cs7g22460.10	Cs7g22460	2	498	0	48	4.8	0.237473	5' TTTTTCGGCAACATGATTTCT 3' |||||| |||||||||||||| 3' GTTAAAAAAGACGTTGTACTAAAGATCTTGGT 5'	1	csi-miR3950
Cs7g22460.2	Cs7g22460	0	592	0	444	44.4	2.19663	5' TTTTTCGGCAACATGATTTCT 3' ||||| |||||||||||||| 3' TTCATAAAAGACGTTGTACTAAAGATATCACG 5'	2	csi-miR3950
Cs7g22460.2	Cs7g22460	3	416	0.02	3	0.3	0.0148421	5' TTTTTCGGCAACATGATTTCT 3' o|||| |||||||||||||| 3' TATGCGAAAGACGTTGTACTAAAGATGCAATA 5'	2.5	csi-miR3950
Cs7g22460.2	Cs7g22460	2	500	0	48	4.8	0.237473	5' TTTTTCGGCAACATGATTTCT 3' |||||| |||||||||||||| 3' GTTAAAAAAGACGTTGTACTAAAGATCTTGGT 5'	1	csi-miR3950
Cs7g22460.3	Cs7g22460	0	731	0	444	44.4	2.19663	5' TTTTTCGGCAACATGATTTCT 3' ||||| |||||||||||||| 3' TTCATAAAAGACGTTGTACTAAAGATATCACG 5'	2	csi-miR3950
Cs7g22460.3	Cs7g22460	3	414	0.05	3	0.3	0.0148421	5' TTTTTCGGCAACATGATTTCT 3' o|||| |||||||||||||| 3' TATGCGAAAGACGTTGTACTAAAGATGCAATA 5'	2.5	csi-miR3950
Cs7g22460.3	Cs7g22460	2	498	0	48	4.8	0.237473	5' TTTTTCGGCAACATGATTTCT 3' |||||| |||||||||||||| 3' GTTAAAAAAGACGTTGTACTAAAGATCTTGGT 5'	1	csi-miR3950
Cs7g22460.4	Cs7g22460	0	590	0	444	44.4	2.19663	5' TTTTTCGGCAACATGATTTCT 3' ||||| |||||||||||||| 3' TTCATAAAAGACGTTGTACTAAAGATATCACG 5'	2	csi-miR3950
Cs7g22460.4	Cs7g22460	3	414	0.04	3	0.3	0.0148421	5' TTTTTCGGCAACATGATTTCT 3' o|||| |||||||||||||| 3' TATGCGAAAGACGTTGTACTAAAGATGCAATA 5'	2.5	csi-miR3950
Cs7g22460.4	Cs7g22460	2	498	0	48	4.8	0.237473	5' TTTTTCGGCAACATGATTTCT 3' |||||| |||||||||||||| 3' GTTAAAAAAGACGTTGTACTAAAGATCTTGGT 5'	1	csi-miR3950
Cs7g22460.5	Cs7g22460	0	590	0	444	44.4	2.19663	5' TTTTTCGGCAACATGATTTCT 3' ||||| |||||||||||||| 3' TTCATAAAAGACGTTGTACTAAAGATATCACG 5'	2	csi-miR3950
Cs7g22460.5	Cs7g22460	2	498	0	48	4.8	0.237473	5' TTTTTCGGCAACATGATTTCT 3' |||||| |||||||||||||| 3' GTTAAAAAAGACGTTGTACTAAAGATCTTGGT 5'	1	csi-miR3950
Cs7g22460.6	Cs7g22460	0	853	0	444	44.4	2.19663	5' TTTTTCGGCAACATGATTTCT 3' ||||| |||||||||||||| 3' TTCATAAAAGACGTTGTACTAAAGATATCACG 5'	2	csi-miR3950
Cs7g22460.6	Cs7g22460	3	432	0.03	3	0.3	0.0148421	5' TTTTTCGGCAACATGATTTCT 3' o|||| |||||||||||||| 3' TATGCGAAAGACGTTGTACTAAAGATGCAATA 5'	2.5	csi-miR3950
Cs7g22460.6	Cs7g22460	2	516	0	48	4.8	0.237473	5' TTTTTCGGCAACATGATTTCT 3' |||||| |||||||||||||| 3' GTTAAAAAAGACGTTGTACTAAAGATCTTGGT 5'	1	csi-miR3950
Cs7g22460.7	Cs7g22460	0	835	0	444	44.4	2.19663	5' TTTTTCGGCAACATGATTTCT 3' ||||| |||||||||||||| 3' TTCATAAAAGACGTTGTACTAAAGATATCACG 5'	2	csi-miR3950
Cs7g22460.7	Cs7g22460	3	414	0.04	3	0.3	0.0148421	5' TTTTTCGGCAACATGATTTCT 3' o|||| |||||||||||||| 3' TATGCGAAAGACGTTGTACTAAAGATGCAATA 5'	2.5	csi-miR3950
Cs7g22460.7	Cs7g22460	2	498	0	48	4.8	0.237473	5' TTTTTCGGCAACATGATTTCT 3' |||||| |||||||||||||| 3' GTTAAAAAAGACGTTGTACTAAAGATCTTGGT 5'	1	csi-miR3950
Cs7g22460.8	Cs7g22460	0	835	0	444	44.4	2.19663	5' TTTTTCGGCAACATGATTTCT 3' ||||| |||||||||||||| 3' TTCATAAAAGACGTTGTACTAAAGATATCACG 5'	2	csi-miR3950
Cs7g22460.8	Cs7g22460	3	414	0.05	3	0.3	0.0148421	5' TTTTTCGGCAACATGATTTCT 3' o|||| |||||||||||||| 3' TATGCGAAAGACGTTGTACTAAAGATGCAATA 5'	2.5	csi-miR3950
Cs7g22460.8	Cs7g22460	2	498	0	48	4.8	0.237473	5' TTTTTCGGCAACATGATTTCT 3' |||||| |||||||||||||| 3' GTTAAAAAAGACGTTGTACTAAAGATCTTGGT 5'	1	csi-miR3950
Cs7g22460.9	Cs7g22460	0	731	0	444	44.4	2.19663	5' TTTTTCGGCAACATGATTTCT 3' ||||| |||||||||||||| 3' TTCATAAAAGACGTTGTACTAAAGATATCACG 5'	2	csi-miR3950
Cs7g22460.9	Cs7g22460	3	414	0.04	3	0.3	0.0148421	5' TTTTTCGGCAACATGATTTCT 3' o|||| |||||||||||||| 3' TATGCGAAAGACGTTGTACTAAAGATGCAATA 5'	2.5	csi-miR3950
Cs7g22460.9	Cs7g22460	2	498	0	48	4.8	0.237473	5' TTTTTCGGCAACATGATTTCT 3' |||||| |||||||||||||| 3' GTTAAAAAAGACGTTGTACTAAAGATCTTGGT 5'	1	csi-miR3950
Cs7g22470.1	Cs7g22470	3	1918	0.03	2	2	0.0989471	5' TTTTTCGGCAACATGATTTCT 3' ||||| |||||||||||||o 3' TTCACAAAAGACGTTGTACTAAAGGTTTTGTT 5'	2.5	csi-miR3950
Cs7g22470.1	Cs7g22470	2	1210	0.01	5	2.5	0.123684	5' TTTTTCGGCAACATGATTTCT 3' ||||| |||||||||||||| 3' TTCATAAAAGACGTTGTACTAAAGATTTTGTT 5'	2	csi-miR3950
orange1.1t05093.1	orange1.1t05093	2	606	0.02	41	20.5	1.01421	5' TTTTTCGGCAACATGATTTCT 3' ||||| |||||||||||||| 3' CTCATAAAAGACGTTGTACTAAAGATAGTCTT 5'	2	csi-miR3950
Cs1g06060.1	Cs1g06060	0	174	0	222	222	10.9831	5' TAGATAAAGATGAGAGAAAAA 3' o||||||||| |||||||||| 3' GGGTGTCTATTTCT-CTCTCTTTTTTTTTCCC 5'	1.5	csi-miR3951
orange1.1t05622.1	orange1.1t05622	0	113	0	3391	3391	167.765	5' TAGATAAAGATGAGAGAAAAA 3' o||||||||| |||||||||| 3' GGGTGTCTATTTCT-CTCTCTTTTTTTTTCTC 5'	1.5	csi-miR3951
Cs5g29290.1	Cs5g29290	0	705	0.05	40	10	0.494735	5' TGAAGGGCCTTTCTAGAGCAC 3' ||||o|o|||| || o|| || 3' GAGTACTTTCTGGAA-GACTTCTTGTAATAGT 5'	4.5	csi-miR3952
Cs5g29290.2	Cs5g29290	0	705	0.01	40	10	0.494735	5' TGAAGGGCCTTTCTAGAGCAC 3' ||||o|o|||| || o|| || 3' GAGTACTTTCTGGAA-GACTTCTTGTAATAGT 5'	4.5	csi-miR3952
Cs5g29290.4	Cs5g29290	0	705	0.05	40	10	0.494735	5' TGAAGGGCCTTTCTAGAGCAC 3' ||||o|o|||| || o|| || 3' GAGTACTTTCTGGAA-GACTTCTTGTAATAGT 5'	4.5	csi-miR3952
Cs8g13286.1	Cs8g13286	2	185	0	7	3.5	0.173157	5' TGAAGGGCCTTTCTAGAGCAC 3' ||| ||||||||||| ||||| 3' TCCAACTCCCCGGAAAGATGTCGTGTACTTTC 5'	2	csi-miR3952
Cs8g13286.2	Cs8g13286	2	185	0	7	3.5	0.173157	5' TGAAGGGCCTTTCTAGAGCAC 3' ||| ||||||||||| ||||| 3' TCCAACTCCCCGGAAAGATGTCGTGTACTTTC 5'	2	csi-miR3952
orange1.1t02252.1	orange1.1t02252	0	3974	0	28	28	1.38526	5' TGAAGGGCCTTTCTAGAGCAC 3' ||||o|||||||o||||| | 3' AAACTCTTCTCGGAAAGGTCTCGGGTGTAACG 5'	3	csi-miR3952
Cs7g22420.1	Cs7g22420	2	970	0	117	39	1.92947	5' TTGAGTTCTGCAAGCCGTCGA 3' ||||||||||||||||||||| 3' AGCTAACTCAAGACGTTCGGCAGCTCAAAGAC 5'	0	csi-miR3953
Cs7g22430.1	Cs7g22430	2	803	0	117	39	1.92947	5' TTGAGTTCTGCAAGCCGTCGA 3' ||||||||||||||||||||| 3' AGCTAACTCAAGACGTTCGGCAGCTCAAAGAC 5'	0	csi-miR3953
Cs7g22450.1	Cs7g22450	2	874	0	117	39	1.92947	5' TTGAGTTCTGCAAGCCGTCGA 3' ||||||||||||||||||||| 3' AGCTAACTCAAGACGTTCGGCAGCTCAAAGAC 5'	0	csi-miR3953
Cs1g22520.1	Cs1g22520	0	226	0	110	110	5.44209	5' TTCCACAGCTTTCTTGAACTG 3' |o|||||| ||||||||||| 3' AAGAAGGGTGTCTAAAGAACTTGAAGACTATC 5'	2.5	csi-miR396b
Cs3g23180.1	Cs3g23180	0	625	0	7549	3774.5	186.738	5' TTCCACAGCTTTCTTGAACTG 3' |o|||||||||o||||| || 3' GTTGAGGGTGTCGAAGGAACTAGAAATTGAAG 5'	3	csi-miR396b
Cs3g23180.2	Cs3g23180	0	625	0	7549	3774.5	186.738	5' TTCCACAGCTTTCTTGAACTG 3' |o|||||||||o||||| || 3' GTTGAGGGTGTCGAAGGAACTAGAAATTGAAG 5'	3	csi-miR396b
Cs3g24010.3	Cs3g24010	0	664	0.01	10	3.33333	0.164912	5' TTCCACAGCTTTCTTGAACTG 3' |||||||| ||||||||| 3' AACTAAGGTGTCTAAAGAACTTCCGCTCAGGA 5'	4	csi-miR396b
Cs5g01380.1	Cs5g01380	0	1181	0	2156	1078	53.3325	5' TTCCACA-GCTTTCTTGAACTG 3' ||||||| |||||||||||| | 3' ATTAAGGTGTCCGAAAGAACTTGCCCCTGCCG 5'	2	csi-miR396b
Cs5g01380.2	Cs5g01380	0	453	0	2156	1078	53.3325	5' TTCCACA-GCTTTCTTGAACTG 3' ||||||| |||||||||||| | 3' ATTAAGGTGTCCGAAAGAACTTGCCCCTGCCG 5'	2	csi-miR396b
Cs5g09850.1	Cs5g09850	0	767	0	32	32	1.58315	5' TTCCAC-AGCTTTCTTGAACTG 3' |||||| ||||||||||||| 3' TCGAAGGTGTTCGAAAGAACTTGCGTCCGCGG 5'	3	csi-miR396b
Cs5g14570.1	Cs5g14570	0	27	0.03	18	9	0.445262	5' TTCCACAGCTTTCTTGAACTG 3' | |||||| ||o|||o||| | 3' GAGTACGGTGTCTAAGGAATTTGTCAATTGAA 5'	4	csi-miR396b
Cs6g15330.1	Cs6g15330	0	449	0	78	39	1.92947	5' TTCCACA-GCTTTCTTGAACTG 3' ||||||| |||||||||||| | 3' CTAAAGGTGTACGAAAGAACTTGCCAACGCCG 5'	2	csi-miR396b
Cs6g15330.2	Cs6g15330	0	777	0	78	39	1.92947	5' TTCCACA-GCTTTCTTGAACTG 3' ||||||| |||||||||||| | 3' CTAAAGGTGTACGAAAGAACTTGCCAACGCCG 5'	2	csi-miR396b
Cs7g15220.1	Cs7g15220	0	377	0	110	110	5.44209	5' TTCCACA-GCTTTCTTGAACTG 3' ||||||| |||||||||||| | 3' ACTAAGGTGTCCGAAAGAACTTGCCAACGCCG 5'	2	csi-miR396b
orange1.1t00172.1	orange1.1t00172	0	656	0	33	11	0.544209	5' TTCCACA-GCTTTCTTGAACTG 3' ||||||| |||||||||||| | 3' TTCAAGGTGTCCGAAAGAACTTGCCAAAAACG 5'	2	csi-miR396b
orange1.1t00172.2	orange1.1t00172	0	656	0	33	11	0.544209	5' TTCCACA-GCTTTCTTGAACTG 3' ||||||| |||||||||||| | 3' TTCAAGGTGTCCGAAAGAACTTGCCAAAAACG 5'	2	csi-miR396b
orange1.1t00172.3	orange1.1t00172	0	656	0	33	11	0.544209	5' TTCCACA-GCTTTCTTGAACTG 3' ||||||| |||||||||||| | 3' TTCAAGGTGTCCGAAAGAACTTGCCAAAAACG 5'	2	csi-miR396b
orange1.1t02254.1	orange1.1t02254	0	1371	0.02	21	21	1.03894	5' TTCCACAGCTTTCTTGAACTG 3' o|||||||||||||| | | o 3' CTAGGAGGTGTCGAAAGAAGTCGTTGGGTAAA 5'	4	csi-miR396b
orange1.1t02555.1	orange1.1t02555	1	920	0	4	2	0.0989471	5' TTCCACA-GCTTTCTTGAACTG 3' ||||||| |||||||||||| 3' TTCAAGGTGTCCGAAAGAACTTGCACCTGCCG 5'	3	csi-miR396b
orange1.1t02555.2	orange1.1t02555	1	1025	0	4	2	0.0989471	5' TTCCACA-GCTTTCTTGAACTG 3' ||||||| |||||||||||| 3' TTCAAGGTGTCCGAAAGAACTTGCACCTGCCG 5'	3	csi-miR396b
orange1.1t03122.1	orange1.1t03122	0	583	0	125	62.5	3.0921	5' TTCCACA-GCTTTCTTGAACTG 3' ||||||| |||||||||||| | 3' ACTAAGGTGTCCGAAAGAACTTGCCATAGCTG 5'	2	csi-miR396b
orange1.1t03122.2	orange1.1t03122	0	583	0	125	62.5	3.0921	5' TTCCACA-GCTTTCTTGAACTG 3' ||||||| |||||||||||| | 3' ACTAAGGTGTCCGAAAGAACTTGCCATAGCTG 5'	2	csi-miR396b
Cs1g22520.1	Cs1g22520	0	226	0	110	110	5.44209	5' TTCCACGGCTTTCTTGAACTT 3' |o||||o| |||||||||||| 3' AAGAAGGGTGTCTAAAGAACTTGAAGACTATC 5'	2	csi-miR396g-5p
Cs3g23180.1	Cs3g23180	0	625	0	7549	3774.5	186.738	5' TTCCACGGCTTTCTTGAACTT 3' |o||||o||||o||||| ||| 3' GTTGAGGGTGTCGAAGGAACTAGAAATTGAAG 5'	2.5	csi-miR396g-5p
Cs3g23180.2	Cs3g23180	0	625	0	7549	3774.5	186.738	5' TTCCACGGCTTTCTTGAACTT 3' |o||||o||||o||||| ||| 3' GTTGAGGGTGTCGAAGGAACTAGAAATTGAAG 5'	2.5	csi-miR396g-5p
Cs3g24010.3	Cs3g24010	0	664	0.02	10	3.33333	0.164912	5' TTCCACGGCTTTCTTGAACTT 3' ||||||o| ||||||||| o 3' AACTAAGGTGTCTAAAGAACTTCCGCTCAGGA 5'	4	csi-miR396g-5p
Cs5g01380.1	Cs5g01380	0	1181	0	2156	1078	53.3325	5' TTCCAC-GGCTTTCTTGAACTT 3' |||||| ||||||||||||| 3' ATTAAGGTGTCCGAAAGAACTTGCCCCTGCCG 5'	3	csi-miR396g-5p
Cs5g01380.2	Cs5g01380	0	453	0	2156	1078	53.3325	5' TTCCAC-GGCTTTCTTGAACTT 3' |||||| ||||||||||||| 3' ATTAAGGTGTCCGAAAGAACTTGCCCCTGCCG 5'	3	csi-miR396g-5p
Cs5g19200.1	Cs5g19200	2	201	0.04	13	4.33333	0.214385	5' TTCCACGGCTTTCTTGAACTT 3' |||||| ||||||||o||| | 3' AACGAAGGTGACGAAAGAATTTGTAAAACGAA 5'	2.5	csi-miR396g-5p
Cs5g19200.2	Cs5g19200	2	201	0.02	13	4.33333	0.214385	5' TTCCACGGCTTTCTTGAACTT 3' |||||| ||||||||o||| | 3' AACGAAGGTGACGAAAGAATTTGTAAAACGAA 5'	2.5	csi-miR396g-5p
Cs7g15220.1	Cs7g15220	0	377	0	110	110	5.44209	5' TTCCAC-GGCTTTCTTGAACTT 3' |||||| ||||||||||||| 3' ACTAAGGTGTCCGAAAGAACTTGCCAACGCCG 5'	3	csi-miR396g-5p
orange1.1t00172.1	orange1.1t00172	0	656	0	33	11	0.544209	5' TTCCAC-GGCTTTCTTGAACTT 3' |||||| ||||||||||||| 3' TTCAAGGTGTCCGAAAGAACTTGCCAAAAACG 5'	3	csi-miR396g-5p
orange1.1t00172.2	orange1.1t00172	0	656	0	33	11	0.544209	5' TTCCAC-GGCTTTCTTGAACTT 3' |||||| ||||||||||||| 3' TTCAAGGTGTCCGAAAGAACTTGCCAAAAACG 5'	3	csi-miR396g-5p
orange1.1t00172.3	orange1.1t00172	0	656	0	33	11	0.544209	5' TTCCAC-GGCTTTCTTGAACTT 3' |||||| ||||||||||||| 3' TTCAAGGTGTCCGAAAGAACTTGCCAAAAACG 5'	3	csi-miR396g-5p
orange1.1t02555.1	orange1.1t02555	1	920	0	4	2	0.0989471	5' TTCCAC-GGCTTTCTTGAACTT 3' |||||| ||||||||||||| | 3' TTCAAGGTGTCCGAAAGAACTTGCACCTGCCG 5'	2	csi-miR396g-5p
orange1.1t02555.2	orange1.1t02555	1	1025	0	4	2	0.0989471	5' TTCCAC-GGCTTTCTTGAACTT 3' |||||| ||||||||||||| | 3' TTCAAGGTGTCCGAAAGAACTTGCACCTGCCG 5'	2	csi-miR396g-5p
orange1.1t03122.1	orange1.1t03122	0	583	0	125	62.5	3.0921	5' TTCCAC-GGCTTTCTTGAACTT 3' |||||| ||||||||||||| 3' ACTAAGGTGTCCGAAAGAACTTGCCATAGCTG 5'	3	csi-miR396g-5p
orange1.1t03122.2	orange1.1t03122	0	583	0	125	62.5	3.0921	5' TTCCAC-GGCTTTCTTGAACTT 3' |||||| ||||||||||||| 3' ACTAAGGTGTCCGAAAGAACTTGCCATAGCTG 5'	3	csi-miR396g-5p
orange1.1t03059.1	orange1.1t03059	2	1929	0.02	13	1.3	0.0643156	5' TCATTGAGTGCAGCGTTG-ATG 3' |||||||||||| |o||| ||| 3' TTCGAGTAACTCACGTGGTAACGTACGATTTA 5'	2.5	csi-miR397
orange1.1t03059.10	orange1.1t03059	2	1929	0.04	13	1.3	0.0643156	5' TCATTGAGTGCAGCGTTG-ATG 3' |||||||||||| |o||| ||| 3' TTCGAGTAACTCACGTGGTAACGTACGATTTA 5'	2.5	csi-miR397
orange1.1t03059.2	orange1.1t03059	2	1929	0.01	13	1.3	0.0643156	5' TCATTGAGTGCAGCGTTG-ATG 3' |||||||||||| |o||| ||| 3' TTCGAGTAACTCACGTGGTAACGTACGATTTA 5'	2.5	csi-miR397
orange1.1t03059.3	orange1.1t03059	2	2246	0.01	13	1.3	0.0643156	5' TCATTGAGTGCAGCGTTG-ATG 3' |||||||||||| |o||| ||| 3' TTCGAGTAACTCACGTGGTAACGTACGATTTA 5'	2.5	csi-miR397
orange1.1t03059.4	orange1.1t03059	2	1948	0.02	13	1.3	0.0643156	5' TCATTGAGTGCAGCGTTG-ATG 3' |||||||||||| |o||| ||| 3' TTCGAGTAACTCACGTGGTAACGTACGATTTA 5'	2.5	csi-miR397
orange1.1t03059.5	orange1.1t03059	2	2187	0.01	13	1.3	0.0643156	5' TCATTGAGTGCAGCGTTG-ATG 3' |||||||||||| |o||| ||| 3' TTCGAGTAACTCACGTGGTAACGTACGATTTA 5'	2.5	csi-miR397
orange1.1t03059.6	orange1.1t03059	2	1783	0	13	1.3	0.0643156	5' TCATTGAGTGCAGCGTTG-ATG 3' |||||||||||| |o||| ||| 3' TTCGAGTAACTCACGTGGTAACGTACGATTTA 5'	2.5	csi-miR397
orange1.1t03059.7	orange1.1t03059	2	1929	0.03	13	1.3	0.0643156	5' TCATTGAGTGCAGCGTTG-ATG 3' |||||||||||| |o||| ||| 3' TTCGAGTAACTCACGTGGTAACGTACGATTTA 5'	2.5	csi-miR397
orange1.1t03059.9	orange1.1t03059	2	1764	0.04	13	1.3	0.0643156	5' TCATTGAGTGCAGCGTTG-ATG 3' |||||||||||| |o||| ||| 3' TTCGAGTAACTCACGTGGTAACGTACGATTTA 5'	2.5	csi-miR397
Cs2g06030.1	Cs2g06030	2	991	0	9	4.5	0.222631	5' TGCCAAAGGAGATTTGCCCGG 3' |||||||||||||||||||oo 3' GTTTACGGTTTCCTCTAAACGGGTTACTTGTC 5'	1	csi-miR399a
Cs2g06030.1	Cs2g06030	2	1077	0	13	6.5	0.321578	5' TGCCAAAGGAGATTTGCCCGG 3' ||||||||||||||||||| o 3' GATAACGGTTTCCTCTAAACGGGGTTGTCCCT 5'	1.5	csi-miR399a
Cs2g06030.1	Cs2g06030	4	643	0	1	0.5	0.0247368	5' TGCCAAAGGAGATTTGCCCGG 3' ||||||||||||||||||| o 3' AATAACGGTTTCCTCTAAACGGGGTTTGACTT 5'	1.5	csi-miR399a
Cs2g06030.1	Cs2g06030	3	719	0	2	1	0.0494735	5' TGCCAAAGGAGATTTGCCCGG 3' |||||||||||||||||||oo 3' AAAAACGGTTTCCTCTAAACGGGTTGTCACCT 5'	1	csi-miR399a
Cs2g06030.2	Cs2g06030	2	991	0	9	4.5	0.222631	5' TGCCAAAGGAGATTTGCCCGG 3' |||||||||||||||||||oo 3' GTTTACGGTTTCCTCTAAACGGGTTACTTGTC 5'	1	csi-miR399a
Cs2g06030.2	Cs2g06030	2	1077	0	13	6.5	0.321578	5' TGCCAAAGGAGATTTGCCCGG 3' ||||||||||||||||||| o 3' GATAACGGTTTCCTCTAAACGGGGTTGTCCCT 5'	1.5	csi-miR399a
Cs2g06030.2	Cs2g06030	4	643	0	1	0.5	0.0247368	5' TGCCAAAGGAGATTTGCCCGG 3' ||||||||||||||||||| o 3' AATAACGGTTTCCTCTAAACGGGGTTTGACTT 5'	1.5	csi-miR399a
Cs2g06030.2	Cs2g06030	3	719	0	2	1	0.0494735	5' TGCCAAAGGAGATTTGCCCGG 3' |||||||||||||||||||oo 3' AAAAACGGTTTCCTCTAAACGGGTTGTCACCT 5'	1	csi-miR399a
Cs9g17130.1	Cs9g17130	3	1096	0.05	3	3	0.148421	5' TGCCAAAGGA-GATTTGCCCGG 3' | |||||| | ||||||||||| 3' CTTAAGGGTTTCATACTAAACGGGCCAAAATA 5'	3	csi-miR399a
orange1.1t01536.1	orange1.1t01536	0	1922	0.01	28	7	0.346315	5' TGCCAAAGGAGATTTGCCCGG 3' ||||| |||||| ||| ||o| 3' CTTGACGGTCTCCTCTCAACCGGTCCTTGGTC 5'	3.5	csi-miR399a
orange1.1t01536.2	orange1.1t01536	0	1914	0.01	28	7	0.346315	5' TGCCAAAGGAGATTTGCCCGG 3' ||||| |||||| ||| ||o| 3' CTTGACGGTCTCCTCTCAACCGGTCCTTGGTC 5'	3.5	csi-miR399a
orange1.1t01536.3	orange1.1t01536	0	1992	0.01	28	7	0.346315	5' TGCCAAAGGAGATTTGCCCGG 3' ||||| |||||| ||| ||o| 3' CTTGACGGTCTCCTCTCAACCGGTCCTTGGTC 5'	3.5	csi-miR399a
orange1.1t01536.4	orange1.1t01536	0	1924	0	28	7	0.346315	5' TGCCAAAGGAGATTTGCCCGG 3' ||||| |||||| ||| ||o| 3' CTTGACGGTCTCCTCTCAACCGGTCCTTGGTC 5'	3.5	csi-miR399a
Cs2g06030.1	Cs2g06030	4	643	0	1	0.5	0.0247368	5' TGCCAAAGGAGAGTTGCCCTA 3' |||||||||||| ||||||o| 3' AATAACGGTTTCCTCTAAACGGGGTTTGACTT 5'	1.5	csi-miR399b
Cs2g06030.1	Cs2g06030	3	719	0	2	1	0.0494735	5' TGCCAAAGGAGAGTTGCCCTA 3' |||||||||||| |||||| | 3' AAAAACGGTTTCCTCTAAACGGGTTGTCACCT 5'	2	csi-miR399b
Cs2g06030.1	Cs2g06030	2	991	0	9	4.5	0.222631	5' TGCCAAAGGAGAGTTGCCCTA 3' |||||||||||| |||||| | 3' GTTTACGGTTTCCTCTAAACGGGTTACTTGTC 5'	2	csi-miR399b
Cs2g06030.1	Cs2g06030	2	1077	0	13	6.5	0.321578	5' TGCCAAAGGAGAGTTGCCCTA 3' |||||||||||| ||||||o| 3' GATAACGGTTTCCTCTAAACGGGGTTGTCCCT 5'	1.5	csi-miR399b
Cs2g06030.2	Cs2g06030	4	643	0	1	0.5	0.0247368	5' TGCCAAAGGAGAGTTGCCCTA 3' |||||||||||| ||||||o| 3' AATAACGGTTTCCTCTAAACGGGGTTTGACTT 5'	1.5	csi-miR399b
Cs2g06030.2	Cs2g06030	3	719	0	2	1	0.0494735	5' TGCCAAAGGAGAGTTGCCCTA 3' |||||||||||| |||||| | 3' AAAAACGGTTTCCTCTAAACGGGTTGTCACCT 5'	2	csi-miR399b
Cs2g06030.2	Cs2g06030	2	991	0.02	9	4.5	0.222631	5' TGCCAAAGGAGAGTTGCCCTA 3' |||||||||||| |||||| | 3' GTTTACGGTTTCCTCTAAACGGGTTACTTGTC 5'	2	csi-miR399b
Cs2g06030.2	Cs2g06030	2	1077	0	13	6.5	0.321578	5' TGCCAAAGGAGAGTTGCCCTA 3' |||||||||||| ||||||o| 3' GATAACGGTTTCCTCTAAACGGGGTTGTCCCT 5'	1.5	csi-miR399b
orange1.1t01536.1	orange1.1t01536	0	1922	0.02	28	7	0.346315	5' TGCCAAAGGAGAGTTGCCCTA 3' ||||| |||||||||| || 3' CTTGACGGTCTCCTCTCAACCGGTCCTTGGTC 5'	4	csi-miR399b
orange1.1t01536.2	orange1.1t01536	0	1914	0.02	28	7	0.346315	5' TGCCAAAGGAGAGTTGCCCTA 3' ||||| |||||||||| || 3' CTTGACGGTCTCCTCTCAACCGGTCCTTGGTC 5'	4	csi-miR399b
orange1.1t01536.3	orange1.1t01536	0	1992	0	28	7	0.346315	5' TGCCAAAGGAGAGTTGCCCTA 3' ||||| |||||||||| || 3' CTTGACGGTCTCCTCTCAACCGGTCCTTGGTC 5'	4	csi-miR399b
orange1.1t01536.4	orange1.1t01536	0	1924	0.01	28	7	0.346315	5' TGCCAAAGGAGAGTTGCCCTA 3' ||||| |||||||||| || 3' CTTGACGGTCTCCTCTCAACCGGTCCTTGGTC 5'	4	csi-miR399b
Cs2g06030.1	Cs2g06030	4	643	0	1	0.5	0.0247368	5' TGCCAAAGGAGAATTGCCCTG 3' |||||||||||| ||||||oo 3' AATAACGGTTTCCTCTAAACGGGGTTTGACTT 5'	2	csi-miR399c
Cs2g06030.1	Cs2g06030	3	719	0.01	2	1	0.0494735	5' TGCCAAAGGAGAATTGCCCTG 3' |||||||||||| |||||| o 3' AAAAACGGTTTCCTCTAAACGGGTTGTCACCT 5'	2.5	csi-miR399c
Cs2g06030.1	Cs2g06030	2	991	0.01	9	4.5	0.222631	5' TGCCAAAGGAGAATTGCCCTG 3' |||||||||||| |||||| o 3' GTTTACGGTTTCCTCTAAACGGGTTACTTGTC 5'	2.5	csi-miR399c
Cs2g06030.1	Cs2g06030	2	1077	0.01	13	6.5	0.321578	5' TGCCAAAGGAGAATTGCCCTG 3' |||||||||||| ||||||oo 3' GATAACGGTTTCCTCTAAACGGGGTTGTCCCT 5'	2	csi-miR399c
Cs2g06030.2	Cs2g06030	4	643	0	1	0.5	0.0247368	5' TGCCAAAGGAGAATTGCCCTG 3' |||||||||||| ||||||oo 3' AATAACGGTTTCCTCTAAACGGGGTTTGACTT 5'	2	csi-miR399c
Cs2g06030.2	Cs2g06030	3	719	0	2	1	0.0494735	5' TGCCAAAGGAGAATTGCCCTG 3' |||||||||||| |||||| o 3' AAAAACGGTTTCCTCTAAACGGGTTGTCACCT 5'	2.5	csi-miR399c
Cs2g06030.2	Cs2g06030	2	991	0.03	9	4.5	0.222631	5' TGCCAAAGGAGAATTGCCCTG 3' |||||||||||| |||||| o 3' GTTTACGGTTTCCTCTAAACGGGTTACTTGTC 5'	2.5	csi-miR399c
Cs2g06030.2	Cs2g06030	2	1077	0.02	13	6.5	0.321578	5' TGCCAAAGGAGAATTGCCCTG 3' |||||||||||| ||||||oo 3' GATAACGGTTTCCTCTAAACGGGGTTGTCCCT 5'	2	csi-miR399c
Cs2g14510.1	Cs2g14510	2	2215	0.04	4	2	0.0989471	5' TGCCAAAGGAGAATTGCCCTG 3' ||||| ||||||||| ||| | 3' TACTACGGTGTCCTCTTAAAGGGTCCCGAAGT 5'	3	csi-miR399c
orange1.1t01536.1	orange1.1t01536	0	1922	0	28	7	0.346315	5' TGCCAAAGGAGAATTGCCCTG 3' ||||| |||||| ||| || | 3' CTTGACGGTCTCCTCTCAACCGGTCCTTGGTC 5'	4	csi-miR399c
orange1.1t01536.2	orange1.1t01536	0	1914	0.01	28	7	0.346315	5' TGCCAAAGGAGAATTGCCCTG 3' ||||| |||||| ||| || | 3' CTTGACGGTCTCCTCTCAACCGGTCCTTGGTC 5'	4	csi-miR399c
orange1.1t01536.3	orange1.1t01536	0	1992	0.01	28	7	0.346315	5' TGCCAAAGGAGAATTGCCCTG 3' ||||| |||||| ||| || | 3' CTTGACGGTCTCCTCTCAACCGGTCCTTGGTC 5'	4	csi-miR399c
orange1.1t01536.4	orange1.1t01536	0	1924	0.02	28	7	0.346315	5' TGCCAAAGGAGAATTGCCCTG 3' ||||| |||||| ||| || | 3' CTTGACGGTCTCCTCTCAACCGGTCCTTGGTC 5'	4	csi-miR399c
Cs2g06030.1	Cs2g06030	4	643	0	1	0.5	0.0247368	5' TGCCAAAGGAGAGTTGCCCTG 3' |||||||||||| ||||||oo 3' AATAACGGTTTCCTCTAAACGGGGTTTGACTT 5'	2	csi-miR399d
Cs2g06030.1	Cs2g06030	3	719	0.01	2	1	0.0494735	5' TGCCAAAGGAGAGTTGCCCTG 3' |||||||||||| |||||| o 3' AAAAACGGTTTCCTCTAAACGGGTTGTCACCT 5'	2.5	csi-miR399d
Cs2g06030.1	Cs2g06030	2	991	0.03	9	4.5	0.222631	5' TGCCAAAGGAGAGTTGCCCTG 3' |||||||||||| |||||| o 3' GTTTACGGTTTCCTCTAAACGGGTTACTTGTC 5'	2.5	csi-miR399d
Cs2g06030.1	Cs2g06030	2	1077	0.01	13	6.5	0.321578	5' TGCCAAAGGAGAGTTGCCCTG 3' |||||||||||| ||||||oo 3' GATAACGGTTTCCTCTAAACGGGGTTGTCCCT 5'	2	csi-miR399d
Cs2g06030.2	Cs2g06030	4	643	0	1	0.5	0.0247368	5' TGCCAAAGGAGAGTTGCCCTG 3' |||||||||||| ||||||oo 3' AATAACGGTTTCCTCTAAACGGGGTTTGACTT 5'	2	csi-miR399d
Cs2g06030.2	Cs2g06030	3	719	0.01	2	1	0.0494735	5' TGCCAAAGGAGAGTTGCCCTG 3' |||||||||||| |||||| o 3' AAAAACGGTTTCCTCTAAACGGGTTGTCACCT 5'	2.5	csi-miR399d
Cs2g06030.2	Cs2g06030	2	991	0.01	9	4.5	0.222631	5' TGCCAAAGGAGAGTTGCCCTG 3' |||||||||||| |||||| o 3' GTTTACGGTTTCCTCTAAACGGGTTACTTGTC 5'	2.5	csi-miR399d
Cs2g06030.2	Cs2g06030	2	1077	0	13	6.5	0.321578	5' TGCCAAAGGAGAGTTGCCCTG 3' |||||||||||| ||||||oo 3' GATAACGGTTTCCTCTAAACGGGGTTGTCCCT 5'	2	csi-miR399d
orange1.1t01536.1	orange1.1t01536	0	1922	0	28	7	0.346315	5' TGCCAAAGGAGAGTTGCCCTG 3' ||||| |||||||||| || | 3' CTTGACGGTCTCCTCTCAACCGGTCCTTGGTC 5'	3	csi-miR399d
orange1.1t01536.2	orange1.1t01536	0	1914	0	28	7	0.346315	5' TGCCAAAGGAGAGTTGCCCTG 3' ||||| |||||||||| || | 3' CTTGACGGTCTCCTCTCAACCGGTCCTTGGTC 5'	3	csi-miR399d
orange1.1t01536.3	orange1.1t01536	0	1992	0	28	7	0.346315	5' TGCCAAAGGAGAGTTGCCCTG 3' ||||| |||||||||| || | 3' CTTGACGGTCTCCTCTCAACCGGTCCTTGGTC 5'	3	csi-miR399d
orange1.1t01536.4	orange1.1t01536	0	1924	0	28	7	0.346315	5' TGCCAAAGGAGAGTTGCCCTG 3' ||||| |||||||||| || | 3' CTTGACGGTCTCCTCTCAACCGGTCCTTGGTC 5'	3	csi-miR399d
Cs2g06030.1	Cs2g06030	4	643	0	1	0.5	0.0247368	5' CGCCAAAGGAGAATTGCCCTG 3' ||||||||||| ||||||oo 3' AATAACGGTTTCCTCTAAACGGGGTTTGACTT 5'	3	csi-miR399e
Cs2g06030.2	Cs2g06030	2	1077	0.03	13	6.5	0.321578	5' CGCCAAAGGAGAATTGCCCTG 3' ||||||||||| ||||||oo 3' GATAACGGTTTCCTCTAAACGGGGTTGTCCCT 5'	3	csi-miR399e
Cs2g06030.2	Cs2g06030	4	643	0.01	1	0.5	0.0247368	5' CGCCAAAGGAGAATTGCCCTG 3' ||||||||||| ||||||oo 3' AATAACGGTTTCCTCTAAACGGGGTTTGACTT 5'	3	csi-miR399e
Cs2g10760.1	Cs2g10760	0	3364	0	410	410	20.2842	5' TTAGATTCACGCACAAACTCG 3' |||||||||||||||||||| 3' GAGTAATCTAAGTGCGTGTTTGAGGAAATAAT 5'	1	csi-miR403
Cs2g10770.1	Cs2g10770	0	3478	0	115	115	5.68946	5' TTAGATTCACGCACAAACTCG 3' |||||||||||||| ||||| 3' GCGTAATCTAAGTGCGTGCTTGAGGAAATGAT 5'	2	csi-miR403
Cs1g08330.1	Cs1g08330	0	565	0	16	16	0.791577	5' TTTTTCCCACACCTCCCATCCC 3' |||| || || || |||||||| 3' CACCAAAATGGATGCGGCGGGTAGGGCATGTG 5'	4	csi-miR472
Cs1g13430.1	Cs1g13430	0	700	0	62	62	3.06736	5' TTTTTCCCACACCTCCCATCCC 3' |||| ||||| |||||||| || 3' CATCAAAATGGGTGGGGAGGGTACGGCATGTT 5'	3	csi-miR472
Cs1g14090.1	Cs1g14090	2	550	0.05	10	3.33333	0.164912	5' TTTTTCCCACACCTCCCATCCC 3' |o||o||||||||||| || || 3' CACCAGAAGGGGTGTGGAGGATAAGGTATGTT 5'	3	csi-miR472
Cs1g25780.1	Cs1g25780	0	383	0	93	31	1.53368	5' TTTTTCCCACACCTCCCATCCC 3' |||| |||||| |||| ||| | 3' GTTCAAAATGGGTGTCGAGG-TAGCGGTTGGC 5'	4	csi-miR472
Cs1g25780.2	Cs1g25780	0	386	0.01	93	31	1.53368	5' TTTTTCCCACACCTCCCATCCC 3' |||| |||||| |||| ||| | 3' GTTCAAAATGGGTGTCGAGG-TAGCGGTTGGC 5'	4	csi-miR472
Cs1g25780.3	Cs1g25780	0	383	0.01	93	31	1.53368	5' TTTTTCCCACACCTCCCATCCC 3' |||| |||||| |||| ||| | 3' GTTCAAAATGGGTGTCGAGG-TAGCGGTTGGC 5'	4	csi-miR472
Cs2g18470.1	Cs2g18470	2	848	0.02	13	6.5	0.321578	5' TTTTTCCCACACCTCCCATCCC 3' |o||o||||||||o||||| || 3' CACCAGAAGGGGTGTGGGGGGTAAGGCGTATA 5'	2.5	csi-miR472
Cs3g04930.1	Cs3g04930	0	699	0.01	26	6.5	0.321578	5' TTTTTCCCACACCTCCCATCCC 3' |||| || ||||| |||||||| 3' CACCAAAACGGTTGTGGTGGGTAGGGTATGTT 5'	3	csi-miR472
Cs3g04930.2	Cs3g04930	0	699	0	26	6.5	0.321578	5' TTTTTCCCACACCTCCCATCCC 3' |||| || ||||| |||||||| 3' CACCAAAACGGTTGTGGTGGGTAGGGTATGTT 5'	3	csi-miR472
Cs3g04930.3	Cs3g04930	0	699	0	26	6.5	0.321578	5' TTTTTCCCACACCTCCCATCCC 3' |||| || ||||| |||||||| 3' CACCAAAACGGTTGTGGTGGGTAGGGTATGTT 5'	3	csi-miR472
Cs3g04930.4	Cs3g04930	0	1005	0	26	6.5	0.321578	5' TTTTTCCCACACCTCCCATCCC 3' |||| || ||||| |||||||| 3' CACCAAAACGGTTGTGGTGGGTAGGGTATGTT 5'	3	csi-miR472
Cs3g05280.1	Cs3g05280	0	673	0	10	10	0.494735	5' TTTTTCCCACACCTCCCATCCC 3' |o|| ||||||||o|||||||| 3' CAACAGAATGGGTGTGGGGGGTAGGGTGTATT 5'	2	csi-miR472
Cs3g07940.1	Cs3g07940	2	568	0.02	12	1.75	0.0865787	5' TTTTTCCCACACCTCCCATCCC 3' |||| ||||| || |||||||| 3' CACCAAAATGGGTGCGGCGGGTAGGGTATCTG 5'	3	csi-miR472
Cs3g07940.2	Cs3g07940	2	568	0.05	12	1.75	0.0865787	5' TTTTTCCCACACCTCCCATCCC 3' |||| ||||| || |||||||| 3' CACCAAAATGGGTGCGGCGGGTAGGGTATCTG 5'	3	csi-miR472
Cs3g08210.1	Cs3g08210	2	568	0.05	12	1.75	0.0865787	5' TTTTTCCCACACCTCCCATCCC 3' |||| ||||| || |||||||| 3' CACCAAAATGGGTGCGGCGGGTAGGGTATCTG 5'	3	csi-miR472
Cs5g26190.1	Cs5g26190	3	553	0.05	2	2	0.0989471	5' TTTTTCCCACACCTCCCATCCC 3' |o||o|| || ||o|||||||| 3' CAGCAGAAGGGTTGCGGGGGGTAGGGTATGTG 5'	3.5	csi-miR472
Cs7g19540.1	Cs7g19540	0	1472	0	24	24	1.18737	5' TTTTTCCCACACCTCCCATCCC 3' |||| ||||||| || ||||| 3' AGACTAAAA-GGTGTGGTGGTTAGGGATATAC 5'	4	csi-miR472
Cs7g26730.1	Cs7g26730	0	1411	0.01	1533	766.5	37.9215	5' TTTTTCCCACACCTCCCATCCC 3' |||||||||||||| | || | 3' AACGTAAAAGGGTGTGGAGAGAAGAGAAAGGT 5'	4	csi-miR472
Cs7g26730.2	Cs7g26730	0	1655	0.01	1533	766.5	37.9215	5' TTTTTCCCACACCTCCCATCCC 3' |||||||||||||| | || | 3' AACGTAAAAGGGTGTGGAGAGAAGAGAAAGGT 5'	4	csi-miR472
Cs8g11620.1	Cs8g11620	2	508	0.03	7	0.5	0.0247368	5' TTTTTCCCACACCTCCCATCCC 3' |||| ||||| || |||||||| 3' CACCAAAATGGGTGCGGCGGGTAGGGCATTTG 5'	3	csi-miR472
Cs8g16120.1	Cs8g16120	0	420	0.02	77	77	3.80946	5' TTTTTCCCACACCTCCCATCCC 3' ||||o|| ||||| || |||| 3' GAACAAAAGGGTTGTGGTGGAAAGGGTGGATT 5'	4.5	csi-miR472
orange1.1t00796.1	orange1.1t00796	2	565	0.02	7	0.5	0.0247368	5' TTTTTCCCACACCTCCCATCCC 3' |||| ||||| || |||||||| 3' CACCAAAATGGGTGCGGCGGGTAGGGCATCTG 5'	3	csi-miR472
orange1.1t01362.1	orange1.1t01362	0	760	0	13	13	0.643156	5' TTTTTCCCACACCTCCCATCCC 3' |||| || ||||| ||||| || 3' CATCAAAATGGTTGTGGTGGGTAAGGTATATA 5'	4	csi-miR472
orange1.1t03137.1	orange1.1t03137	2	565	0.03	12	1.75	0.0865787	5' TTTTTCCCACACCTCCCATCCC 3' |||| ||||| || |||||||| 3' CACCAAAATGGGTGCGGCGGGTAGGGTATCTG 5'	3	csi-miR472
orange1.1t03707.1	orange1.1t03707	3	568	0.03	7	0.5	0.0247368	5' TTTTTCCCACACCTCCCATCCC 3' |||| ||||| || |||||||| 3' CACCAAAATGGGTGCGGCGGGTAGGGCGTCTG 5'	3	csi-miR472
orange1.1t03712.1	orange1.1t03712	3	572	0.04	7	0.5	0.0247368	5' TTTTTCCCACACCTCCCATCCC 3' |||| ||||| || |||||||| 3' CACCAAAATGGGTGCGGCGGGTAGGGCATCTG 5'	3	csi-miR472
orange1.1t03713.1	orange1.1t03713	3	771	0.02	7	0.5	0.0247368	5' TTTTTCCCACACCTCCCATCCC 3' |||| ||||| || |||||||| 3' CACCAAAATGGGTGCGGCGGGTAGGGCATCTG 5'	3	csi-miR472
orange1.1t04592.1	orange1.1t04592	0	721	0.01	20	20	0.989471	5' TTTTTCCCACACCTCCCATCCC 3' |o||||| ||||| || ||||| 3' CAACAGAAAGGCTGTGGTGGTTAGGGTATGTT 5'	3.5	csi-miR472
Cs5g06850.1	Cs5g06850	2	880	0	4	4	0.197894	5' ACTCTCCCTCAAGGGCTTCGC 3' |||||||||||o|||||| | 3' TTTGAGAGAGGGAGTTTCCGAAG-GTTATACC 5'	2.5	csi-miR473
Cs3g15880.1	Cs3g15880	4	814	0.05	1	1	0.0494735	5' TGAGGCCGTTGGGGAGAGTGG 3' o|| |||||||o|||| |||| 3' CAAAGCTGCGGCAACTCCTC-CACCTTCTGCT 5'	3	csi-miR473a-3p
Cs5g06850.1	Cs5g06850	2	880	0.02	4	4	0.197894	5' ACTCTCCCTCAAGGGCTTCTC 3' |||||||||||o|||||| | 3' TTTGAGAGAGGGAGTTTCCGAAG-GTTATACC 5'	2.5	csi-miR477b
Cs1g09350.2	Cs1g09350	2	689	0.02	5	2.5	0.123684	5' TCTTCCCTATGCCTCCCATTCC 3' |||| |||||o|| |||||o|| 3' CAACAGAAAGGATATGGCGGGTAGGGATACTC 5'	3	csi-miR482a-3p
Cs1g15550.1	Cs1g15550	0	719	0	63	63	3.11683	5' TCTTCCCTATGCCTCCCATTCC 3' ||||||||||o|| ||||| || 3' CAACAGAAGGGATATGGCGGGTATGGTTGTTG 5'	2.5	csi-miR482a-3p
Cs1g19720.1	Cs1g19720	2	788	0.01	13	4.33333	0.214385	5' TCTTCCCTATGCCTCCCATTCC 3' | ||||o|||||o|||||||| 3' GAGACG-AGGGGTACGGGGGGTAAGGCGGGTA 5'	3	csi-miR482a-3p
Cs1g19720.2	Cs1g19720	2	357	0.04	13	4.33333	0.214385	5' TCTTCCCTATGCCTCCCATTCC 3' | ||||o|||||o|||||||| 3' GAGACG-AGGGGTACGGGGGGTAAGGCGGGTA 5'	3	csi-miR482a-3p
Cs2g30960.1	Cs2g30960	0	694	0.04	73	10.5952	0.524184	5' TCTTCCCTATGCCTCCCATTCC 3' |||| |||||o|| || || || 3' CAACAGAACGGATATGGTGGTTACGGGGTTTA 5'	4.5	csi-miR482a-3p
Cs2g30970.1	Cs2g30970	0	673	0.02	73	10.5952	0.524184	5' TCTTCCCTATGCCTCCCATTCC 3' |||| |||||o|| || || || 3' CAACAGAACGGATATGGTGGTTACGGGGTTTA 5'	4.5	csi-miR482a-3p
Cs3g06490.1	Cs3g06490	0	559	0	125	6.94444	0.343566	5' TCTTCCCTATGCCTCCCATTCC 3' |||| || ||||| ||||| || 3' CAGCAGAAAGGTTACGGCGGGTACGGCATGTG 5'	4	csi-miR482a-3p
Cs3g06500.1	Cs3g06500	0	553	0.01	125	6.94444	0.343566	5' TCTTCCCTATGCCTCCCATTCC 3' |||| || ||||| ||||| || 3' CAGCAGAAAGGTTACGGCGGGTACGGCATGTG 5'	4	csi-miR482a-3p
Cs3g06590.1	Cs3g06590	0	415	0	125	6.94444	0.343566	5' TCTTCCCTATGCCTCCCATTCC 3' |||| || ||||| ||||| || 3' CAGCAGAAAGGTTACGGCGGGTACGGCATCTG 5'	4	csi-miR482a-3p
Cs3g06600.1	Cs3g06600	0	547	0.01	125	6.94444	0.343566	5' TCTTCCCTATGCCTCCCATTCC 3' |||| || ||||| ||||| || 3' CAGCAGAAAGGTTACGGCGGGTACGGCATGTG 5'	4	csi-miR482a-3p
Cs3g06640.1	Cs3g06640	0	559	0.01	125	6.94444	0.343566	5' TCTTCCCTATGCCTCCCATTCC 3' |||| || ||||| ||||| || 3' CAGCAGAAAGGTTACGGCGGGTACGGCATGTG 5'	4	csi-miR482a-3p
Cs3g06650.1	Cs3g06650	0	576	0.01	125	6.94444	0.343566	5' TCTTCCCTATGCCTCCCATTCC 3' |||| || ||||| ||||| || 3' CAGCAGAAAGGTTACGGCGGGTACGGCATGTG 5'	4	csi-miR482a-3p
Cs3g11030.1	Cs3g11030	2	79	0.02	10	1.66667	0.0824559	5' TCTTCCCTATGCCTCCCATTCC 3' |||| || ||||| |||||||| 3' TAGCAGAAAGGCTACGGTGGGTAAGGTATTTA 5'	3	csi-miR482a-3p
Cs3g11080.1	Cs3g11080	2	553	0.04	10	1.66667	0.0824559	5' TCTTCCCTATGCCTCCCATTCC 3' |||| || ||||| |||||||| 3' TAGCAGAAAGGCTACGGTGGGTAAGGTATTTA 5'	3	csi-miR482a-3p
Cs3g11110.1	Cs3g11110	0	820	0	17	17	0.84105	5' TCTTCCCTATGCCTCCCATTCC 3' |||| || || || |||||||| 3' AAGCAGAAAGGCTAAGGCGGGTAAGGTATTTA 5'	4	csi-miR482a-3p
Cs3g11120.1	Cs3g11120	2	553	0.02	10	1.66667	0.0824559	5' TCTTCCCTATGCCTCCCATTCC 3' |||| || ||||| |||||||| 3' TAGCAGAAAGGCTACGGTGGGTAAGGTATTTA 5'	3	csi-miR482a-3p
Cs3g12720.1	Cs3g12720	0	547	0	389	97.25	4.8113	5' TCTTCCCTATGCCTCCCATTCC 3' |||| || ||||| ||||| || 3' CAACAGAAAGGTTACGGTGGGTACGGCATGTG 5'	4	csi-miR482a-3p
Cs3g12760.1	Cs3g12760	0	1037	0.01	389	97.25	4.8113	5' TCTTCCCTATGCCTCCCATTCC 3' |||| || ||||| |||||o|| 3' CAACAGAAAGGTTACGGTGGGTAGGGCATGTG 5'	3.5	csi-miR482a-3p
Cs3g12810.1	Cs3g12810	0	28	0	27	27	1.33579	5' TCTTCCCTATGCCTCCCATTCC 3' |||| || ||||| |||||||| 3' CAGCAGAAAGGCTACGGTGGGTAAGGTATTTA 5'	3	csi-miR482a-3p
Cs3g12850.1	Cs3g12850	0	547	0	389	97.25	4.8113	5' TCTTCCCTATGCCTCCCATTCC 3' |||| || ||||| |||||o|| 3' CAACAGAAAGGTTACGGTGGGTAGGGCATGTG 5'	3.5	csi-miR482a-3p
Cs3g13320.1	Cs3g13320	2	643	0.01	83	11.8571	0.586615	5' TCTTCCCTATGCCTCCCATTCC 3' | || ||||||||o|||||o|| 3' CATCAAAACGGATACGGGGGGTAGGGTTGTTC 5'	3	csi-miR482a-3p
Cs3g13340.1	Cs3g13340	2	702	0.04	83	11.8571	0.586615	5' TCTTCCCTATGCCTCCCATTCC 3' | || ||||||||o|||||o|| 3' CATCAAAACGGATACGGGGGGTAGGGTTGTTC 5'	3	csi-miR482a-3p
Cs3g13390.1	Cs3g13390	2	800	0.03	83	11.8571	0.586615	5' TCTTCCCTATGCCTCCCATTCC 3' | || ||||||||o|||||o|| 3' CATCAAAACGGATACGGGGGGTAGGGTTGTTC 5'	3	csi-miR482a-3p
Cs3g13430.1	Cs3g13430	2	1165	0.05	4	2	0.0989471	5' TCTTCCCTATGCCTCCCATTCC 3' ||||||| ||||| ||||| || 3' CACCAGAAGGGTTACGGCGGGTACGGCATGTG 5'	3	csi-miR482a-3p
Cs3g13430.2	Cs3g13430	2	1165	0.05	4	2	0.0989471	5' TCTTCCCTATGCCTCCCATTCC 3' ||||||| ||||| ||||| || 3' CACCAGAAGGGTTACGGCGGGTACGGCATGTG 5'	3	csi-miR482a-3p
Cs3g13690.1	Cs3g13690	0	842	0	19	19	0.939997	5' TCTTCCCTATGCCTCCCATTCC 3' | || ||||||||o|||||o|| 3' CAACAAAACGGATACGGGGGGTAGGGTTGTTC 5'	3	csi-miR482a-3p
Cs3g13740.1	Cs3g13740	2	686	0.02	83	11.8571	0.586615	5' TCTTCCCTATGCCTCCCATTCC 3' | || ||||||||o|||||o|| 3' CATCAAAACGGATACGGGGGGTAGGGTTGTTC 5'	3	csi-miR482a-3p
Cs5g17280.1	Cs5g17280	0	831	0.01	11	3.66667	0.181403	5' TCTTCCCTATGCCTCCCATTCC 3' |||| |||||o|| || || || 3' CAACAGAACGGATATGGTGGTTACGGGGTTTA 5'	4.5	csi-miR482a-3p
Cs5g17280.2	Cs5g17280	0	831	0.01	11	3.66667	0.181403	5' TCTTCCCTATGCCTCCCATTCC 3' |||| |||||o|| || || || 3' CAACAGAACGGATATGGTGGTTACGGGGTTTA 5'	4.5	csi-miR482a-3p
Cs5g17280.3	Cs5g17280	0	831	0.01	11	3.66667	0.181403	5' TCTTCCCTATGCCTCCCATTCC 3' |||| |||||o|| || || || 3' CAACAGAACGGATATGGTGGTTACGGGGTTTA 5'	4.5	csi-miR482a-3p
Cs5g19220.1	Cs5g19220	0	649	0.01	402	40.2	1.98884	5' TCTTCCCTATGCCTCCCATTCC 3' |||| |||||o|| || || || 3' CAACAGAACGGATATGGTGGCTACGGTGTTTA 5'	4.5	csi-miR482a-3p
Cs5g19230.1	Cs5g19230	1	2110	0.01	402	40.2	1.98884	5' TCTTCCCTATGCCTCCCATTCC 3' |||| |||||o|| || || || 3' CAACAGAACGGATATGGTGGCTACGGGGTTTA 5'	4.5	csi-miR482a-3p
Cs5g19230.1	Cs5g19230	1	715	0	402	40.2	1.98884	5' TCTTCCCTATGCCTCCCATTCC 3' |||| |||||o|| || || || 3' CAACAGAACGGATATGGTGGCTACGGGGTTTA 5'	4.5	csi-miR482a-3p
Cs5g19260.1	Cs5g19260	0	667	0	402	40.2	1.98884	5' TCTTCCCTATGCCTCCCATTCC 3' |||| |||||o|| || || || 3' CAACAGAACGGATATGGTGGCTACGGGGTTTA 5'	4.5	csi-miR482a-3p
Cs5g19400.1	Cs5g19400	0	873	0	402	40.2	1.98884	5' TCTTCCCTATGCCTCCCATTCC 3' |||| |||||o|| || || || 3' CAACAGAACGGATATGGTGGCTACGGGGTTTA 5'	4.5	csi-miR482a-3p
Cs5g19430.1	Cs5g19430	0	676	0	21	21	1.03894	5' TCTTCCCTATGCCTCCCATTCC 3' ||||||||||o|||||||| || 3' CAACAGAAGGGATATGGAGGGTATGGCGTATA 5'	1.5	csi-miR482a-3p
Cs5g19440.1	Cs5g19440	2	364	0	60	12	0.593683	5' TCTTCCCTATGCCTCCCATTCC 3' |||| |||||o|||||||| || 3' CAACAGAATGGATATGGAGGGTATGGTGTCTA 5'	2.5	csi-miR482a-3p
Cs5g19570.1	Cs5g19570	0	224	0	151	151	7.47051	5' TCTTCCCTATGCCTCCCATTCC 3' |||| |||||o|| || ||||| 3' CAACAGAAAGGATATGGTGGCTAAGGGGTTTA 5'	3.5	csi-miR482a-3p
Cs5g19850.1	Cs5g19850	0	646	0	73	10.5952	0.524184	5' TCTTCCCTATGCCTCCCATTCC 3' |||| |||||o|| || || || 3' CAACAGAACGGATATGGTGGTTACGGGGTTTA 5'	4.5	csi-miR482a-3p
Cs5g19920.1	Cs5g19920	0	715	0	73	10.5952	0.524184	5' TCTTCCCTATGCCTCCCATTCC 3' |||| |||||o|| ||||| || 3' CAACAGAACGGATATGGTGGGTACGGGGTTTA 5'	3.5	csi-miR482a-3p
Cs5g21975.1	Cs5g21975	0	616	0	133	133	6.57998	5' TCTTCCCTATGCCTCCCATTCC 3' |||| ||||| || |||||o|| 3' TATCAGAAAGGATAAGGTGGGTAGGGGTGTTA 5'	3.5	csi-miR482a-3p
Cs5g22010.1	Cs5g22010	0	278	0.01	402	40.2	1.98884	5' TCTTCCCTATGCCTCCCATTCC 3' |||| |||||o|| || || || 3' CAACAGAACGGATATGGTGGCTACGGGGTTTA 5'	4.5	csi-miR482a-3p
Cs5g22030.1	Cs5g22030	2	546	0.02	13	2.16667	0.107193	5' TCTTCCCTATGCCTCCCATTCC 3' ||||||| ||||| ||||||| 3' CAGCAGAAGGGTTACGGTCGGTAAGGTATGTG 5'	3	csi-miR482a-3p
Cs5g22030.2	Cs5g22030	2	546	0.05	13	2.16667	0.107193	5' TCTTCCCTATGCCTCCCATTCC 3' ||||||| ||||| ||||||| 3' CAGCAGAAGGGTTACGGTCGGTAAGGTATGTG 5'	3	csi-miR482a-3p
Cs5g22030.3	Cs5g22030	2	546	0.03	13	2.16667	0.107193	5' TCTTCCCTATGCCTCCCATTCC 3' ||||||| ||||| ||||||| 3' CAGCAGAAGGGTTACGGTCGGTAAGGTATGTG 5'	3	csi-miR482a-3p
Cs5g22030.4	Cs5g22030	2	546	0.03	13	2.16667	0.107193	5' TCTTCCCTATGCCTCCCATTCC 3' ||||||| ||||| ||||||| 3' CAGCAGAAGGGTTACGGTCGGTAAGGTATGTG 5'	3	csi-miR482a-3p
Cs5g22030.5	Cs5g22030	2	546	0.01	13	2.16667	0.107193	5' TCTTCCCTATGCCTCCCATTCC 3' ||||||| ||||| ||||||| 3' CAGCAGAAGGGTTACGGTCGGTAAGGTATGTG 5'	3	csi-miR482a-3p
Cs5g22030.6	Cs5g22030	0	546	0	13	2.16667	0.107193	5' TCTTCCCTATGCCTCCCATTCC 3' ||||||| ||||| ||||||| 3' CAGCAGAAGGGTTACGGTCGGTAAGGTATGTG 5'	3	csi-miR482a-3p
Cs8g10560.1	Cs8g10560	0	652	0	73	10.5952	0.524184	5' TCTTCCCTATGCCTCCCATTCC 3' |||| |||||o|| || || || 3' CAACAGAACGGATATGGTGGCTACGGGGTTTA 5'	4.5	csi-miR482a-3p
Cs8g16450.1	Cs8g16450	2	2717	0.03	100	33.3333	1.64912	5' TCTTCCCTATGCCTCCCATTCC 3' ||o||||o|| ||||||| ||| 3' TACTAGGAGGGGTAGGGAGGGTTAGGCCATTT 5'	3	csi-miR482a-3p
Cs8g16450.2	Cs8g16450	2	2714	0.03	100	33.3333	1.64912	5' TCTTCCCTATGCCTCCCATTCC 3' ||o||||o|| ||||||| ||| 3' TACTAGGAGGGGTAGGGAGGGTTAGGCCATTT 5'	3	csi-miR482a-3p
Cs8g16450.3	Cs8g16450	2	1808	0.04	100	33.3333	1.64912	5' TCTTCCCTATGCCTCCCATTCC 3' ||o||||o|| ||||||| ||| 3' TACTAGGAGGGGTAGGGAGGGTTAGGCCATTT 5'	3	csi-miR482a-3p
orange1.1t00149.1	orange1.1t00149	0	100	0	228	57	2.81999	5' TCTTCCCTATGCCTCCCATTCC 3' o| || ||||||| ||||o||| 3' GGCCGGTAGTGATACGGTGGGTGAGGCATGTT 5'	4	csi-miR482a-3p
orange1.1t00149.2	orange1.1t00149	0	72	0	228	57	2.81999	5' TCTTCCCTATGCCTCCCATTCC 3' o| || ||||||| ||||o||| 3' GGCCGGTAGTGATACGGTGGGTGAGGCATGTT 5'	4	csi-miR482a-3p
orange1.1t00149.3	orange1.1t00149	0	72	0	228	57	2.81999	5' TCTTCCCTATGCCTCCCATTCC 3' o| || ||||||| ||||o||| 3' GGCCGGTAGTGATACGGTGGGTGAGGCATGTT 5'	4	csi-miR482a-3p
orange1.1t00149.4	orange1.1t00149	0	72	0	228	57	2.81999	5' TCTTCCCTATGCCTCCCATTCC 3' o| || ||||||| ||||o||| 3' GGCCGGTAGTGATACGGTGGGTGAGGCATGTT 5'	4	csi-miR482a-3p
orange1.1t01807.1	orange1.1t01807	0	658	0	402	40.2	1.98884	5' TCTTCCCTATGCCTCCCATTCC 3' |||| |||||o|| || || || 3' CAACAGAACGGATATGGTGGCTACGGGGTTTA 5'	4.5	csi-miR482a-3p
orange1.1t01815.1	orange1.1t01815	0	1401	0	402	40.2	1.98884	5' TCTTCCCTATGCCTCCCATTCC 3' |||| |||||o|| || || || 3' CAACAGAACGGATATGGTGGCTACGGTGTTTA 5'	4.5	csi-miR482a-3p
orange1.1t01815.2	orange1.1t01815	0	282	0	402	40.2	1.98884	5' TCTTCCCTATGCCTCCCATTCC 3' |||| |||||o|| || || || 3' CAACAGAACGGATATGGTGGCTACGGTGTTTA 5'	4.5	csi-miR482a-3p
orange1.1t01823.1	orange1.1t01823	0	856	0.02	402	40.2	1.98884	5' TCTTCCCTATGCCTCCCATTCC 3' |||| |||||o|| || || || 3' CAACAGAACGGATATGGTGGTTACGGGGTTTA 5'	4.5	csi-miR482a-3p
orange1.1t01829.1	orange1.1t01829	0	810	0	60	12	0.593683	5' TCTTCCCTATGCCTCCCATTCC 3' |||| |||||o|||||||| || 3' CAACAGAATGGATATGGAGGGTATGGTGTCTA 5'	2.5	csi-miR482a-3p
orange1.1t01829.2	orange1.1t01829	0	810	0	60	12	0.593683	5' TCTTCCCTATGCCTCCCATTCC 3' |||| |||||o|||||||| || 3' CAACAGAATGGATATGGAGGGTATGGTGTCTA 5'	2.5	csi-miR482a-3p
orange1.1t01829.3	orange1.1t01829	0	810	0	60	12	0.593683	5' TCTTCCCTATGCCTCCCATTCC 3' |||| |||||o|||||||| || 3' CAACAGAATGGATATGGAGGGTATGGTGTCTA 5'	2.5	csi-miR482a-3p
orange1.1t01829.4	orange1.1t01829	0	852	0	60	12	0.593683	5' TCTTCCCTATGCCTCCCATTCC 3' |||| |||||o|||||||| || 3' CAACAGAATGGATATGGAGGGTATGGTGTCTA 5'	2.5	csi-miR482a-3p
orange1.1t01898.1	orange1.1t01898	0	589	0	28	14	0.69263	5' TCTTCCCTATGCCTCCCATTCC 3' | ||||||||||||||||| || 3' CATCAAAAGGGATACGGAGGGTATGGTTGTTA 5'	2	csi-miR482a-3p
orange1.1t01918.1	orange1.1t01918	0	562	0	18	18	0.890524	5' TCTTCCCTATGCCTCCCATTCC 3' | ||||||||o|||||||| || 3' CACCAAAAGGGATATGGAGGGTATGGTTGTTA 5'	2.5	csi-miR482a-3p
orange1.1t01926.1	orange1.1t01926	2	711	0	6	6	0.296841	5' TCTTCCCTATGCCTCCCATTCC 3' | |||||o||||||||||| || 3' CATCAAAAGGGGTACGGAGGGTACGGTTATTA 5'	2.5	csi-miR482a-3p
orange1.1t02518.1	orange1.1t02518	0	1369	0	83	11.8571	0.586615	5' TCTTCCCTATGCCTCCCATTCC 3' | || ||||||||o|||||o|| 3' CATCAAAACGGATACGGGGGGTAGGGTTGTTC 5'	3	csi-miR482a-3p
orange1.1t03701.1	orange1.1t03701	1	685	0	37	37	1.83052	5' TCTTCCCTATGCCTCCCATTCC 3' | || |||||o|| ||||| || 3' CAACAAAATGGATATGGCGGGTATGGGGTTTA 5'	4.5	csi-miR482a-3p
orange1.1t03734.1	orange1.1t03734	0	701	0	28	14	0.69263	5' TCTTCCCTATGCCTCCCATTCC 3' | ||||||||||||||||| || 3' CATCAAAAGGGATACGGAGGGTATGGTTGTTA 5'	2	csi-miR482a-3p
orange1.1t04537.1	orange1.1t04537	0	890	0	389	97.25	4.8113	5' TCTTCCCTATGCCTCCCATTCC 3' |||| || ||||| |||||o|| 3' CAACAGAAAGGTTACGGCGGGTAGGGCATGTG 5'	3.5	csi-miR482a-3p
orange1.1t04833.1	orange1.1t04833	0	346	0	125	6.94444	0.343566	5' TCTTCCCTATGCCTCCCATTCC 3' |||| || ||||| ||||| || 3' CAGCAGAAAGGTTACGGCGGGTACGGCATGTG 5'	4	csi-miR482a-3p
orange1.1t04933.1	orange1.1t04933	0	127	0	125	6.94444	0.343566	5' TCTTCCCTATGCCTCCCATTCC 3' |||| || ||||| ||||| || 3' CAGCAGAAAGGTTACGGCGGGTACGGCATGTG 5'	4	csi-miR482a-3p
orange1.1t05193.1	orange1.1t05193	0	553	0	125	6.94444	0.343566	5' TCTTCCCTATGCCTCCCATTCC 3' |||| || ||||| ||||| || 3' CAGCAGAAAGGTTACGGCGGGTACGGCATGTG 5'	4	csi-miR482a-3p
orange1.1t05295.1	orange1.1t05295	0	569	0	125	6.94444	0.343566	5' TCTTCCCTATGCCTCCCATTCC 3' |||| || ||||| ||||| || 3' CAGCAGAAAGGTTACGGCGGGTACGGCATGTG 5'	4	csi-miR482a-3p
Cs1g11740.2	Cs1g11740	2	2189	0.04	2	1	0.0494735	5' TCTTGCCCACCCCTCCCATTCC 3' o||||||||| ||o||||o || 3' TGTTGGAACGGGTGAGGGGGGTGCGGCGTCTC 5'	3.5	csi-miR482b
Cs1g13430.1	Cs1g13430	0	700	0	62	62	3.06736	5' TCTTGCCCACCCCTCCCATTCC 3' | ||o|||||||||||||| || 3' CATCAAAATGGGTGGGGAGGGTACGGCATGTT 5'	2.5	csi-miR482b
Cs1g14090.1	Cs1g14090	2	550	0.05	10	3.33333	0.164912	5' TCTTGCCCACCCCTCCCATTCC 3' |||| ||||| ||||| ||||| 3' CACCAGAAGGGGTGTGGAGGATAAGGTATGTT 5'	3	csi-miR482b
Cs1g14090.2	Cs1g14090	2	1016	0.02	10	3.33333	0.164912	5' TCTTGCCCACCCCTCCCATTCC 3' |||| ||||| ||||| ||||| 3' CACCAGAAGGGGTGTGGAGGATAAGGTATGTT 5'	3	csi-miR482b
Cs1g14090.3	Cs1g14090	2	1016	0.02	10	3.33333	0.164912	5' TCTTGCCCACCCCTCCCATTCC 3' |||| ||||| ||||| ||||| 3' CACCAGAAGGGGTGTGGAGGATAAGGTATGTT 5'	3	csi-miR482b
Cs2g18470.1	Cs2g18470	2	848	0.01	13	6.5	0.321578	5' TCTTGCCCACCCCTCCCATTCC 3' |||| ||||| ||o|||||||| 3' CACCAGAAGGGGTGTGGGGGGTAAGGCGTATA 5'	2.5	csi-miR482b
Cs2g18480.1	Cs2g18480	2	1306	0.02	13	6.5	0.321578	5' TCTTGCCCACCCCTCCCATTCC 3' |||| ||||| || |||||||| 3' CACCAGAAGGGGTGTGGCGGGTAAGGTGTATA 5'	3	csi-miR482b
Cs3g04930.1	Cs3g04930	0	699	0	26	6.5	0.321578	5' TCTTGCCCACCCCTCCCATTCC 3' | ||||| || || |||||o|| 3' CACCAAAACGGTTGTGGTGGGTAGGGTATGTT 5'	4.5	csi-miR482b
Cs3g04930.2	Cs3g04930	0	699	0.01	26	6.5	0.321578	5' TCTTGCCCACCCCTCCCATTCC 3' | ||||| || || |||||o|| 3' CACCAAAACGGTTGTGGTGGGTAGGGTATGTT 5'	4.5	csi-miR482b
Cs3g04930.3	Cs3g04930	0	699	0.02	26	6.5	0.321578	5' TCTTGCCCACCCCTCCCATTCC 3' | ||||| || || |||||o|| 3' CACCAAAACGGTTGTGGTGGGTAGGGTATGTT 5'	4.5	csi-miR482b
Cs3g04930.4	Cs3g04930	0	1005	0.01	26	6.5	0.321578	5' TCTTGCCCACCCCTCCCATTCC 3' | ||||| || || |||||o|| 3' CACCAAAACGGTTGTGGTGGGTAGGGTATGTT 5'	4.5	csi-miR482b
Cs3g05280.1	Cs3g05280	0	673	0	10	10	0.494735	5' TCTTGCCCACCCCTCCCATTCC 3' ||||o||||| ||o|||||o|| 3' CAACAGAATGGGTGTGGGGGGTAGGGTGTATT 5'	2.5	csi-miR482b
Cs5g22330.1	Cs5g22330	2	468	0.02	7	2.33333	0.115438	5' TCTTGCCCACCCCTCCCATTCC 3' ||||||||||||| || |oo|| 3' CAACAGAACGGGTGGGGCGGATGGGGACTTAA 5'	3	csi-miR482b
Cs5g22330.2	Cs5g22330	2	637	0.03	7	2.33333	0.115438	5' TCTTGCCCACCCCTCCCATTCC 3' ||||||||||||| || |oo|| 3' CAACAGAACGGGTGGGGCGGATGGGGATGTTA 5'	3	csi-miR482b
Cs5g22330.3	Cs5g22330	2	819	0	7	2.33333	0.115438	5' TCTTGCCCACCCCTCCCATTCC 3' ||||||||||||| || |oo|| 3' CAACAGAACGGGTGGGGCGGATGGGGATGTTA 5'	3	csi-miR482b
orange1.1t01362.1	orange1.1t01362	0	760	0.04	13	13	0.643156	5' TCTTGCCCACCCCTCCCATTCC 3' | ||o|| || || |||||||| 3' CATCAAAATGGTTGTGGTGGGTAAGGTATATA 5'	4.5	csi-miR482b
Cs1g08080.1	Cs1g08080	3	717	0	2	1	0.0494735	5' TTCCCTAGTCCCCCTATTCCTA 3' |||||o|o||||||||| ||o| 3' GCAAAAGGGGTTAGGGGGATATGGGTGATATC 5'	2.5	csi-miR482c
Cs1g08080.2	Cs1g08080	3	717	0	2	1	0.0494735	5' TTCCCTAGTCCCCCTATTCCTA 3' |||||o|o||||||||| ||o| 3' GCAAAAGGGGTTAGGGGGATATGGGTGATATC 5'	2.5	csi-miR482c
Cs9g06846.1	Cs9g06846	2	158	0	18	9	0.445262	5' TTCCCTAGTCCCCCTATTCCTA 3' ||||||||||| ||||||||o| 3' TTAAAAGGGATCAGGTGGATAAGGGTGATATT 5'	1.5	csi-miR482c
Cs9g06846.2	Cs9g06846	2	158	0	18	9	0.445262	5' TTCCCTAGTCCCCCTATTCCTA 3' ||||||||||| ||||||||o| 3' TTAAAAGGGATCAGGTGGATAAGGGTGATATT 5'	1.5	csi-miR482c
Cs1g02530.1	Cs1g02530	3	103	0.05	74	0.187223	0.00926258	5' AAGACGAAGAAGAAGAAGAAGAA 3' |||| |||||||||| ||||||| 3' CTTCTTCTTCTTCTTCTTCGTCTTCTTCTTCT 5'	2	csi-miR5021
Cs1g02530.2	Cs1g02530	3	109	0.04	30	0.0817783	0.00404586	5' AAGACGAAGAAGAAGAAGAAGAA 3' |||| |||||||||||||||| | 3' CTTCTTCTTCTTCTTCTTCTTCTTCGTCTTCT 5'	2	csi-miR5021
Cs1g02530.2	Cs1g02530	3	106	0.05	74	0.187223	0.00926258	5' AAGACGAAGAAGAAGAAGAAGAA 3' |||| ||||||||||||| |||| 3' CTTCTTCTTCTTCTTCTTCTTCGTCTTCTTCT 5'	2	csi-miR5021
Cs1g02530.2	Cs1g02530	3	100	0.03	74	0.187223	0.00926258	5' AAGACGAAGAAGAAGAAGAAGAA 3' |||| ||||||| |||||||||| 3' CTTCTTCTTCTTCTTCGTCTTCTTCTTCTCTC 5'	2	csi-miR5021
Cs1g08640.1	Cs1g08640	2	184	0	21	1.5	0.0742103	5' AAGACGAAGAAGAAGAAGAAGAA 3' |||| |||||||||||||||||| 3' CTACTTCTTCTTCTTCTTCTTCTTCTTTTAAA 5'	1	csi-miR5021
Cs1g08640.1	Cs1g08640	2	181	0.04	26	1.73333	0.0857542	5' AAGACGAAGAAGAAGAAGAAGAA 3' |||| ||||||||||||||| || 3' CTTCTTCTTCTTCTTCTTCTTCTT-TTAAACG 5'	2	csi-miR5021
Cs1g08640.2	Cs1g08640	3	348	0.05	10	0.714286	0.0353383	5' AAGACGAAGAAGAAGAAGAAGAA 3' | || |||||||||||||||||| 3' CTACTACTTCTTCTTCTTCTTCTTCTTCTTTT 5'	2	csi-miR5021
Cs1g08640.2	Cs1g08640	2	345	0	21	1.5	0.0742103	5' AAGACGAAGAAGAAGAAGAAGAA 3' |||| |||||||||||||||||| 3' CTACTTCTTCTTCTTCTTCTTCTTCTTTTAAA 5'	1	csi-miR5021
Cs1g08640.3	Cs1g08640	3	348	0.05	10	0.714286	0.0353383	5' AAGACGAAGAAGAAGAAGAAGAA 3' | || |||||||||||||||||| 3' CTACTACTTCTTCTTCTTCTTCTTCTTCTTTT 5'	2	csi-miR5021
Cs1g08640.3	Cs1g08640	2	345	0.01	21	1.5	0.0742103	5' AAGACGAAGAAGAAGAAGAAGAA 3' |||| |||||||||||||||||| 3' CTACTTCTTCTTCTTCTTCTTCTTCTTTTAAA 5'	1	csi-miR5021
Cs1g08640.4	Cs1g08640	2	184	0	21	1.5	0.0742103	5' AAGACGAAGAAGAAGAAGAAGAA 3' |||| |||||||||||||||||| 3' CTACTTCTTCTTCTTCTTCTTCTTCTTTTAAA 5'	1	csi-miR5021
Cs1g08640.5	Cs1g08640	2	184	0	21	1.5	0.0742103	5' AAGACGAAGAAGAAGAAGAAGAA 3' |||| |||||||||||||||||| 3' CTACTTCTTCTTCTTCTTCTTCTTCTTTTAAA 5'	1	csi-miR5021
Cs1g19210.1	Cs1g19210	3	386	0.04	6	0.25	0.0123684	5' AAGACGAAGAAGAAGAAGAAGAA 3' |||| ||||||||||||||||| 3' CTTCTTCTTCTTCTTCTTCTTCTTCTCTACTT 5'	2	csi-miR5021
Cs1g19210.2	Cs1g19210	3	386	0.01	6	0.25	0.0123684	5' AAGACGAAGAAGAAGAAGAAGAA 3' |||| ||||||||||||||||| 3' CTTCTTCTTCTTCTTCTTCTTCTTCTCTACTT 5'	2	csi-miR5021
Cs2g04800.1	Cs2g04800	4	726	0.01	1	1	0.0494735	5' AAGACGAAGAAGAAGAAGAAGAA 3' |||| |||||||||||||||||| 3' CTTCTTCTTCTTCTTCTTCTTCTTCTTCCTAT 5'	1	csi-miR5021
Cs2g04800.1	Cs2g04800	3	723	0.04	30	0.0817783	0.00404586	5' AAGACGAAGAAGAAGAAGAAGAA 3' |||| |||||||||||||||| | 3' CTTCTTCTTCTTCTTCTTCTTCTTCCTATTTT 5'	2	csi-miR5021
Cs2g15740.1	Cs2g15740	4	192	0	1	0.03125	0.00154605	5' AAGACGAAGAAGAAGAAGAAGAA 3' |||| |||||||||||||||||| 3' CTTCTTCTTCTTCTTCTTCTTCTTCTTCTCTT 5'	1	csi-miR5021
Cs2g15740.1	Cs2g15740	3	186	0	74	0.187223	0.00926258	5' AAGACGAAGAAGAAGAAGAAGAA 3' |||| |||||||||||||| ||| 3' CTTCTTCTTCTTCTTCTTCTTCT-CTTCCTAA 5'	2	csi-miR5021
Cs2g20660.1	Cs2g20660	3	26	0	74	0.187223	0.00926258	5' AAGACGAAGAAGAAGAAGAAGAA 3' |||| |||||||||||||||||| 3' CTTCTTCTTCTTCTTCTTCTTCTTCTTCTTCT 5'	1	csi-miR5021
Cs2g20660.1	Cs2g20660	2	32	0	18	4.5	0.222631	5' AAGACGAAGAAGAAGAAGAAGAA 3' |||| |||||||||||||||||| 3' CTTCTTCTTCTTCTTCTTCTTCTTCTTCTTCT 5'	1	csi-miR5021
Cs2g20660.1	Cs2g20660	3	23	0	74	0.187223	0.00926258	5' AAGACGAAGAAGAAGAAGAAGAA 3' |||| |||||||||||||||||| 3' CTTCTTCTTCTTCTTCTTCTTCTTCTTCTTCT 5'	1	csi-miR5021
Cs2g20660.1	Cs2g20660	2	29	0.01	24	1.21905	0.0603106	5' AAGACGAAGAAGAAGAAGAAGAA 3' |||| |||||||||||||||||| 3' CTTCTTCTTCTTCTTCTTCTTCTTCTTCTTCT 5'	1	csi-miR5021
Cs2g20660.1	Cs2g20660	3	20	0	74	0.187223	0.00926258	5' AAGACGAAGAAGAAGAAGAAGAA 3' |||| |||||||||||||||||| 3' CTTCTTCTTCTTCTTCTTCTTCTTCTTCTTCT 5'	1	csi-miR5021
Cs2g20660.1	Cs2g20660	3	17	0	74	0.187223	0.00926258	5' AAGACGAAGAAGAAGAAGAAGAA 3' |||| |||||||||||||||||| 3' CTTCTTCTTCTTCTTCTTCTTCTTCTTCTT 5'	1	csi-miR5021
Cs2g20660.1	Cs2g20660	3	14	0.02	74	0.187223	0.00926258	5' AAGACGAAGAAGAAGAAGAAGAA 3' |||| |||||||||||||||||| 3' CTTCTTCTTCTTCTTCTTCTTCTTCTT 5'	1	csi-miR5021
Cs2g20660.4	Cs2g20660	3	26	0.02	74	0.187223	0.00926258	5' AAGACGAAGAAGAAGAAGAAGAA 3' |||| |||||||||||||||||| 3' CTTCTTCTTCTTCTTCTTCTTCTTCTTCTTCT 5'	1	csi-miR5021
Cs2g20660.4	Cs2g20660	3	23	0.01	74	0.187223	0.00926258	5' AAGACGAAGAAGAAGAAGAAGAA 3' |||| |||||||||||||||||| 3' CTTCTTCTTCTTCTTCTTCTTCTTCTTCTTCT 5'	1	csi-miR5021
Cs2g20660.4	Cs2g20660	2	32	0.02	18	4.5	0.222631	5' AAGACGAAGAAGAAGAAGAAGAA 3' |||| |||||||||||||||||| 3' CTTCTTCTTCTTCTTCTTCTTCTTCTTCTTCT 5'	1	csi-miR5021
Cs2g20660.4	Cs2g20660	2	29	0.01	24	1.21905	0.0603106	5' AAGACGAAGAAGAAGAAGAAGAA 3' |||| |||||||||||||||||| 3' CTTCTTCTTCTTCTTCTTCTTCTTCTTCTTCT 5'	1	csi-miR5021
Cs2g20660.4	Cs2g20660	3	20	0	74	0.187223	0.00926258	5' AAGACGAAGAAGAAGAAGAAGAA 3' |||| |||||||||||||||||| 3' CTTCTTCTTCTTCTTCTTCTTCTTCTTCTTCT 5'	1	csi-miR5021
Cs2g20660.4	Cs2g20660	3	17	0	74	0.187223	0.00926258	5' AAGACGAAGAAGAAGAAGAAGAA 3' |||| |||||||||||||||||| 3' CTTCTTCTTCTTCTTCTTCTTCTTCTTCTT 5'	1	csi-miR5021
Cs2g20660.4	Cs2g20660	3	14	0	74	0.187223	0.00926258	5' AAGACGAAGAAGAAGAAGAAGAA 3' |||| |||||||||||||||||| 3' CTTCTTCTTCTTCTTCTTCTTCTTCTT 5'	1	csi-miR5021
Cs2g20660.5	Cs2g20660	3	26	0.01	74	0.187223	0.00926258	5' AAGACGAAGAAGAAGAAGAAGAA 3' |||| |||||||||||||||||| 3' CTTCTTCTTCTTCTTCTTCTTCTTCTTCTTCT 5'	1	csi-miR5021
Cs2g20660.5	Cs2g20660	3	23	0	74	0.187223	0.00926258	5' AAGACGAAGAAGAAGAAGAAGAA 3' |||| |||||||||||||||||| 3' CTTCTTCTTCTTCTTCTTCTTCTTCTTCTTCT 5'	1	csi-miR5021
Cs2g20660.5	Cs2g20660	3	17	0	74	0.187223	0.00926258	5' AAGACGAAGAAGAAGAAGAAGAA 3' |||| |||||||||||||||||| 3' CTTCTTCTTCTTCTTCTTCTTCTTCTTCTT 5'	1	csi-miR5021
Cs2g20660.5	Cs2g20660	3	20	0	74	0.187223	0.00926258	5' AAGACGAAGAAGAAGAAGAAGAA 3' |||| |||||||||||||||||| 3' CTTCTTCTTCTTCTTCTTCTTCTTCTTCTTCT 5'	1	csi-miR5021
Cs2g20660.5	Cs2g20660	2	32	0	18	4.5	0.222631	5' AAGACGAAGAAGAAGAAGAAGAA 3' |||| |||||||||||||||||| 3' CTTCTTCTTCTTCTTCTTCTTCTTCTTCTTCT 5'	1	csi-miR5021
Cs2g20660.5	Cs2g20660	2	29	0	24	1.21905	0.0603106	5' AAGACGAAGAAGAAGAAGAAGAA 3' |||| |||||||||||||||||| 3' CTTCTTCTTCTTCTTCTTCTTCTTCTTCTTCT 5'	1	csi-miR5021
Cs2g20660.5	Cs2g20660	3	14	0.02	74	0.187223	0.00926258	5' AAGACGAAGAAGAAGAAGAAGAA 3' |||| |||||||||||||||||| 3' CTTCTTCTTCTTCTTCTTCTTCTTCTT 5'	1	csi-miR5021
Cs2g21640.1	Cs2g21640	3	126	0.04	2	0.666667	0.0329824	5' AAGACGAAGAAGAAGAAGAAGAA 3' |||| ||||||||||||||||| 3' CTTCTTCTTCTTCTTCTTCTTCTTCTACTACT 5'	2	csi-miR5021
Cs2g21640.3	Cs2g21640	3	126	0.02	2	0.666667	0.0329824	5' AAGACGAAGAAGAAGAAGAAGAA 3' |||| ||||||||||||||||| 3' CTTCTTCTTCTTCTTCTTCTTCTTCTACTACT 5'	2	csi-miR5021
Cs3g12190.1	Cs3g12190	4	2625	0	1	0.166667	0.00824559	5' AAGACGAAGAAGAAGAAGAAGAA 3' |||||||||| ||||| |||||| 3' CTGCTTCTGCTTCTACTTCTACTTCTTCACCA 5'	2	csi-miR5021
Cs3g12190.2	Cs3g12190	4	3075	0	1	0.166667	0.00824559	5' AAGACGAAGAAGAAGAAGAAGAA 3' |||||||||| ||||| |||||| 3' CTGCTTCTGCTTCTACTTCTACTTCTTCACCA 5'	2	csi-miR5021
Cs3g19690.1	Cs3g19690	3	47	0.02	24	1.21905	0.0603106	5' AAGACGAAGAAGAAGAAGAAGAA 3' |||| |||||||||||||||||| 3' CTTCTTCTTCTTCTTCTTCTTCTTCTTCTTTC 5'	1	csi-miR5021
Cs3g19690.1	Cs3g19690	3	44	0.01	74	0.187223	0.00926258	5' AAGACGAAGAAGAAGAAGAAGAA 3' |||| |||||||||||||||||| 3' CTTCTTCTTCTTCTTCTTCTTCTTCTTTCTTT 5'	1	csi-miR5021
Cs3g19690.2	Cs3g19690	3	44	0	74	0.187223	0.00926258	5' AAGACGAAGAAGAAGAAGAAGAA 3' |||| |||||||||||||||||| 3' CTTCTTCTTCTTCTTCTTCTTCTTCTTTCTTT 5'	1	csi-miR5021
Cs3g19690.2	Cs3g19690	3	47	0	24	1.21905	0.0603106	5' AAGACGAAGAAGAAGAAGAAGAA 3' |||| |||||||||||||||||| 3' CTTCTTCTTCTTCTTCTTCTTCTTCTTCTTTC 5'	1	csi-miR5021
Cs3g19690.3	Cs3g19690	3	95	0	24	1.21905	0.0603106	5' AAGACGAAGAAGAAGAAGAAGAA 3' |||| |||||||||||||||||| 3' CTTCTTCTTCTTCTTCTTCTTCTTCTTCTTTC 5'	1	csi-miR5021
Cs3g19690.3	Cs3g19690	3	92	0	74	0.187223	0.00926258	5' AAGACGAAGAAGAAGAAGAAGAA 3' |||| |||||||||||||||||| 3' CTTCTTCTTCTTCTTCTTCTTCTTCTTTCTTT 5'	1	csi-miR5021
Cs3g19690.3	Cs3g19690	3	89	0.05	74	0.187223	0.00926258	5' AAGACGAAGAAGAAGAAGAA-GAA 3' |||| ||||||||||||||| ||| 3' CTTCTTCTTCTTCTTCTTCTTCTTTCTTTCTT 5'	2	csi-miR5021
Cs4g02160.1	Cs4g02160	2	157	0	7	0.583333	0.0288596	5' AAGACGAAGAAGAAGAAGAAGAA 3' |||| |||||||||||||||||| 3' CTTCTTCTTCTTCTTCTTCTTCTTCTTCCCGT 5'	1	csi-miR5021
Cs4g06910.1	Cs4g06910	3	442	0.01	5	0.333333	0.0164912	5' AAGACGAAGAAGAAGAAGAAGAA 3' |||| |||||||||||||||||| 3' CTTCTTCTTCTTCTTCTTCTTCTTCTTAGCCG 5'	1	csi-miR5021
Cs4g08600.1	Cs4g08600	3	3629	0	3	0.428571	0.021203	5' AAGACGAAGAAGAAGAAGAAGAA 3' |||| |||||||||||||||||| 3' CTTCTTCTTCTTCTTCTTCTTCTTCTTCTTAT 5'	1	csi-miR5021
Cs4g08600.2	Cs4g08600	3	3629	0	3	0.428571	0.021203	5' AAGACGAAGAAGAAGAAGAAGAA 3' |||| |||||||||||||||||| 3' CTTCTTCTTCTTCTTCTTCTTCTTCTTCTTAT 5'	1	csi-miR5021
Cs4g08600.3	Cs4g08600	3	3629	0.01	3	0.428571	0.021203	5' AAGACGAAGAAGAAGAAGAAGAA 3' |||| |||||||||||||||||| 3' CTTCTTCTTCTTCTTCTTCTTCTTCTTCTTAT 5'	1	csi-miR5021
Cs4g08600.4	Cs4g08600	3	3629	0	3	0.428571	0.021203	5' AAGACGAAGAAGAAGAAGAAGAA 3' |||| |||||||||||||||||| 3' CTTCTTCTTCTTCTTCTTCTTCTTCTTCTTAT 5'	1	csi-miR5021
Cs4g08600.5	Cs4g08600	3	3629	0	3	0.428571	0.021203	5' AAGACGAAGAAGAAGAAGAAGAA 3' |||| |||||||||||||||||| 3' CTTCTTCTTCTTCTTCTTCTTCTTCTTCTTAT 5'	1	csi-miR5021
Cs4g08600.6	Cs4g08600	3	3629	0.01	3	0.428571	0.021203	5' AAGACGAAGAAGAAGAAGAAGAA 3' |||| |||||||||||||||||| 3' CTTCTTCTTCTTCTTCTTCTTCTTCTTCTTAT 5'	1	csi-miR5021
Cs4g08600.7	Cs4g08600	3	3711	0	3	0.428571	0.021203	5' AAGACGAAGAAGAAGAAGAAGAA 3' |||| |||||||||||||||||| 3' CTTCTTCTTCTTCTTCTTCTTCTTCTTCTTAT 5'	1	csi-miR5021
Cs4g12990.1	Cs4g12990	3	743	0.01	4	1	0.0494735	5' AAGACGAAGAAGAAGAAGAAGAA 3' |||| |||||||||||||||||| 3' CTTCTTCTTCTTCTTCTTCTTCTTCTTCTCCT 5'	1	csi-miR5021
Cs5g03250.1	Cs5g03250	3	206	0	4	0.666667	0.0329824	5' AAGACGAAGAAGAAGAAGAAGAA 3' |||| |||||||||||||||||| 3' CTTCTTCTTCTTCTTCTTCTTCTTCTTCTTCG 5'	1	csi-miR5021
Cs5g03250.1	Cs5g03250	3	203	0	74	0.187223	0.00926258	5' AAGACGAAGAAGAAGAAGAAGAA 3' |||| |||||||||||||||||| 3' CTTCTTCTTCTTCTTCTTCTTCTTCTTCGCGA 5'	1	csi-miR5021
Cs5g03250.2	Cs5g03250	3	206	0	4	0.666667	0.0329824	5' AAGACGAAGAAGAAGAAGAAGAA 3' |||| |||||||||||||||||| 3' CTTCTTCTTCTTCTTCTTCTTCTTCTTCTTCG 5'	1	csi-miR5021
Cs5g03250.2	Cs5g03250	3	203	0	74	0.187223	0.00926258	5' AAGACGAAGAAGAAGAAGAAGAA 3' |||| |||||||||||||||||| 3' CTTCTTCTTCTTCTTCTTCTTCTTCTTCGCGA 5'	1	csi-miR5021
Cs5g05370.1	Cs5g05370	2	216	0	5	1.25	0.0618419	5' AAGACGAAGAAGAAGAAGAAGAA 3' |||| |||||||||||||||||| 3' CTTCTTCTTCTTCTTCTTCTTCTTCTTCTCCT 5'	1	csi-miR5021
Cs5g05370.2	Cs5g05370	2	216	0	5	1.25	0.0618419	5' AAGACGAAGAAGAAGAAGAAGAA 3' |||| |||||||||||||||||| 3' CTTCTTCTTCTTCTTCTTCTTCTTCTTCTCCT 5'	1	csi-miR5021
Cs5g05370.3	Cs5g05370	2	216	0.01	5	1.25	0.0618419	5' AAGACGAAGAAGAAGAAGAAGAA 3' |||| |||||||||||||||||| 3' CTTCTTCTTCTTCTTCTTCTTCTTCTTCTCCT 5'	1	csi-miR5021
Cs5g05370.4	Cs5g05370	2	216	0	5	1.25	0.0618419	5' AAGACGAAGAAGAAGAAGAAGAA 3' |||| |||||||||||||||||| 3' CTTCTTCTTCTTCTTCTTCTTCTTCTTCTCCT 5'	1	csi-miR5021
Cs5g09210.1	Cs5g09210	4	220	0.01	1	0.5	0.0247368	5' AAGACGAAGAAGAAGAAGAAGAA 3' ||| ||||||||||||||| ||| 3' GTAGTTC-GCTTCTTCTTCTTCTACTTCTTCT 5'	2	csi-miR5021
Cs5g09210.1	Cs5g09210	4	214	0	1	0.5	0.0247368	5' AAGACGAAGAAGAAGAAGAAGAA 3' |||| |||||||| ||||||||| 3' TCGCTTCTTCTTCTTCTACTTCTTCTTCTTCT 5'	2	csi-miR5021
Cs5g09210.1	Cs5g09210	4	205	0	1	0.0909091	0.0044976	5' AAGACGAAGAAGAAGAAGAAGAA 3' |||| |||||||||||||||||| 3' CTTCTTCTACTTCTTCTTCTTCTTCTTCGCGC 5'	1	csi-miR5021
Cs5g09210.2	Cs5g09210	4	313	0.02	1	0.5	0.0247368	5' AAGACGAAGAAGAAGAAGAAGAA 3' ||| ||||||||||||||| ||| 3' GTAGTTC-GCTTCTTCTTCTTCTACTTCTTCT 5'	2	csi-miR5021
Cs5g09210.2	Cs5g09210	4	307	0	1	0.5	0.0247368	5' AAGACGAAGAAGAAGAAGAAGAA 3' |||| |||||||| ||||||||| 3' TCGCTTCTTCTTCTTCTACTTCTTCTTCTTCT 5'	2	csi-miR5021
Cs5g09210.2	Cs5g09210	4	298	0	1	0.0909091	0.0044976	5' AAGACGAAGAAGAAGAAGAAGAA 3' |||| |||||||||||||||||| 3' CTTCTTCTACTTCTTCTTCTTCTTCTTCGCGC 5'	1	csi-miR5021
Cs5g23190.1	Cs5g23190	3	19	0.05	74	0.187223	0.00926258	5' AAGACGAAGAAGAAGAAGAAGAA 3' |||| |||||||||||||||| | 3' CTTCTTCTTCTTCTTCTTCTTCTTCGTCGGTA 5'	2	csi-miR5021
Cs5g32890.2	Cs5g32890	0	166	0.01	11	1.83333	0.0907015	5' AAGACGAAGAAGAAGAAGAAGAA 3' |||| ||||||||||||||||| 3' CTTCTTCTTCTTCTTCTTCTTCTTCTCGTCCT 5'	2	csi-miR5021
Cs6g05690.1	Cs6g05690	3	212	0.04	13	0.433333	0.0214385	5' AAGACGAAGAAGAAGAAGAAGAA 3' |||| ||||||||||||||| || 3' CTTCTTCTTCTTCTTCTTCTTCTT-TTACGAA 5'	2	csi-miR5021
Cs6g05690.2	Cs6g05690	3	296	0.04	13	0.433333	0.0214385	5' AAGACGAAGAAGAAGAAGAAGAA 3' |||| ||||||||||||||| || 3' CTTCTTCTTCTTCTTCTTCTTCTT-TTACGAA 5'	2	csi-miR5021
Cs6g05690.4	Cs6g05690	3	212	0.04	13	0.433333	0.0214385	5' AAGACGAAGAAGAAGAAGAAGAA 3' |||| ||||||||||||||| || 3' CTTCTTCTTCTTCTTCTTCTTCTT-TTACGAA 5'	2	csi-miR5021
Cs6g11940.1	Cs6g11940	2	300	0.01	8	8	0.395788	5' AAGACGAAGAAGAAGAAGAAGAA 3' |||| |||||||||||||||||| 3' ATCTTTCTTCTTCTTCTTCTTCTTCTTACTTA 5'	1	csi-miR5021
Cs6g15060.1	Cs6g15060	3	312	0.02	3	1.5	0.0742103	5' AAGACGAAGAAGAAGAAGAAGAA 3' ||| |||||||||||||||||| 3' CTTACTCTTCTTCTTCTTCTTCTTCTTCTAAA 5'	2	csi-miR5021
Cs6g15060.2	Cs6g15060	3	315	0.04	3	1.5	0.0742103	5' AAGACGAAGAAGAAGAAGAAGAA 3' ||| |||||||||||||||||| 3' CTTACTCTTCTTCTTCTTCTTCTTCTTCTAAA 5'	2	csi-miR5021
Cs7g03110.1	Cs7g03110	2	130	0	6	6	0.296841	5' AAGACGAAGAAGAAGAAGAAGAA 3' |||| |||||||||||||||||| 3' CGACTTCTTCTTCTTCTTCTTCTTCTTCTTCT 5'	1	csi-miR5021
Cs7g22590.1	Cs7g22590	4	90	0	1	0.03125	0.00154605	5' AAGACGAAGAAGAAGAAGAAGAA 3' |||| |||||||||||||||||| 3' CTTCTTCTTCTTCTTCTTCTTCTTCTTCTTAA 5'	1	csi-miR5021
Cs7g22590.1	Cs7g22590	4	99	0.02	1	0.5	0.0247368	5' AAGACGAAGAAGAAGAAGAAGAA 3' | || |||||||||||||||||| 3' GTACTACTTCTTCTTCTTCTTCTTCTTCTTCT 5'	2	csi-miR5021
Cs7g22590.1	Cs7g22590	3	87	0	30	0.0817783	0.00404586	5' AAGACGAAGAAGAAGAAGAAGAA 3' |||| |||||||||||||||||| 3' CTTCTTCTTCTTCTTCTTCTTCTTCTTAACCT 5'	1	csi-miR5021
Cs7g22590.2	Cs7g22590	4	99	0.01	1	0.5	0.0247368	5' AAGACGAAGAAGAAGAAGAAGAA 3' | || |||||||||||||||||| 3' GTACTACTTCTTCTTCTTCTTCTTCTTCTTCT 5'	2	csi-miR5021
Cs7g22590.2	Cs7g22590	4	90	0	1	0.03125	0.00154605	5' AAGACGAAGAAGAAGAAGAAGAA 3' |||| |||||||||||||||||| 3' CTTCTTCTTCTTCTTCTTCTTCTTCTTCTTAA 5'	1	csi-miR5021
Cs7g22590.2	Cs7g22590	3	87	0	30	0.0817783	0.00404586	5' AAGACGAAGAAGAAGAAGAAGAA 3' |||| |||||||||||||||||| 3' CTTCTTCTTCTTCTTCTTCTTCTTCTTAACCT 5'	1	csi-miR5021
Cs7g25640.1	Cs7g25640	3	197	0.05	5	0.333333	0.0164912	5' AAGACGAAGAAGAAGAAGAAGAA 3' |||| ||||||||||| |||||| 3' CTTCTTCTTCTTCTTCTTCT-CTTCTTCCGAA 5'	2	csi-miR5021
Cs8g14770.1	Cs8g14770	3	333	0	31	0.132562	0.00655831	5' AAGACGAAGAAGAAGAAGAAGAA 3' |||| |||||||||||||||||| 3' CTTCTTCTTCTTCTTCTTCTTCTTCTTCTTCT 5'	1	csi-miR5021
Cs8g14770.1	Cs8g14770	3	330	0.01	74	0.187223	0.00926258	5' AAGACGAAGAAGAAGAAGAAGAA 3' |||| |||||||||||||||||| 3' CTTCTTCTTCTTCTTCTTCTTCTTCTTCTCTC 5'	1	csi-miR5021
Cs8g14770.1	Cs8g14770	3	327	0.03	74	0.187223	0.00926258	5' AAGACGAAGAAGAAGAAGAAGAA 3' |||| ||||||||||||||||| 3' CTTCTTCTTCTTCTTCTTCTTCTTCTCTCTTC 5'	2	csi-miR5021
Cs8g14770.1	Cs8g14770	3	324	0.05	74	0.187223	0.00926258	5' AAGACGAAGAAGAAGAAGA-AGAA 3' |||| |||||||||||||| |||| 3' CTTCTTCTTCTTCTTCTTCTTCTCTCTTCTAT 5'	2	csi-miR5021
Cs8g14770.2	Cs8g14770	3	333	0	31	0.132562	0.00655831	5' AAGACGAAGAAGAAGAAGAAGAA 3' |||| |||||||||||||||||| 3' CTTCTTCTTCTTCTTCTTCTTCTTCTTCTTCT 5'	1	csi-miR5021
Cs8g14770.2	Cs8g14770	3	330	0.01	74	0.187223	0.00926258	5' AAGACGAAGAAGAAGAAGAAGAA 3' |||| |||||||||||||||||| 3' CTTCTTCTTCTTCTTCTTCTTCTTCTTCTCTC 5'	1	csi-miR5021
Cs8g20960.1	Cs8g20960	3	326	0.04	74	0.187223	0.00926258	5' AAGACGAAGAAGAAGAAGAAGAA 3' |||| |||||||||| ||||||| 3' CTTCTTCTTCTTCTTCTTCCTCTTCTTCTTCT 5'	2	csi-miR5021
Cs8g20960.1	Cs8g20960	3	323	0.04	74	0.187223	0.00926258	5' AAGACGAAGAAGAAGAAGAAGAA 3' |||| ||||||| |||||||||| 3' CTTCTTCTTCTTCTTCCTCTTCTTCTTCTATT 5'	2	csi-miR5021
Cs9g01350.4	Cs9g01350	2	52	0.01	2	2	0.0989471	5' AAGACGAAGAAGAAGAAGAAGAA 3' |||| |||||||||||||||||| 3' CTTCTTCTTCTTCTTCTTCTTCTTCTTCGTGA 5'	1	csi-miR5021
Cs9g03230.1	Cs9g03230	4	67	0	1	0.03125	0.00154605	5' AAGACGAAGAAGAAGAAGAAGAA 3' |||| |||||||||||||||||| 3' CTTCTTCTTCTTCTTCTTCTTCTTCTTCACCT 5'	1	csi-miR5021
Cs9g06620.1	Cs9g06620	4	90	0	1	0.5	0.0247368	5' AAGACGAAGAAGAAGAAGAAGAA 3' |||| |||||||||||||||||| 3' GTTCTTCTTCTTCTTCTTCTTCTTCTTCTTCT 5'	1	csi-miR5021
Cs9g06620.1	Cs9g06620	3	81	0	74	0.187223	0.00926258	5' AAGACGAAGAAGAAGAAGAAGAA 3' |||| |||||||||||||||||| 3' CTTCTTCTTCTTCTTCTTCTTCTTCTTCTTCT 5'	1	csi-miR5021
Cs9g06620.1	Cs9g06620	3	78	0	74	0.187223	0.00926258	5' AAGACGAAGAAGAAGAAGAAGAA 3' |||| |||||||||||||||||| 3' CTTCTTCTTCTTCTTCTTCTTCTTCTTCTCTA 5'	1	csi-miR5021
Cs9g06620.1	Cs9g06620	3	75	0.05	74	0.187223	0.00926258	5' AAGACGAAGAAGAAGAAGAAGAA 3' |||| ||||||||||||||||| 3' CTTCTTCTTCTTCTTCTTCTTCTTCTCTAATA 5'	2	csi-miR5021
Cs9g06850.1	Cs9g06850	2	241	0	3	0.75	0.0371052	5' AAGACGAAGAAGAAGAAGAAGAA 3' |||| |||||||||||||||||| 3' CTGCTTCTTCTTCTTCTTCTTCTTCTTCTTAA 5'	1	csi-miR5021
Cs9g06850.2	Cs9g06850	2	241	0	3	0.75	0.0371052	5' AAGACGAAGAAGAAGAAGAAGAA 3' |||| |||||||||||||||||| 3' CTGCTTCTTCTTCTTCTTCTTCTTCTTCTTAA 5'	1	csi-miR5021
Cs9g06850.2	Cs9g06850	2	244	0.05	3	0.75	0.0371052	5' AAGACGAAGAAGAAGAAGAAGAA 3' | || |||||||||||||||||| 3' CTGCTGCTTCTTCTTCTTCTTCTTCTTCTTCT 5'	2	csi-miR5021
Cs9g06850.3	Cs9g06850	2	310	0	3	0.75	0.0371052	5' AAGACGAAGAAGAAGAAGAAGAA 3' |||| |||||||||||||||||| 3' CTGCTTCTTCTTCTTCTTCTTCTTCTTCTTAA 5'	1	csi-miR5021
Cs9g06850.4	Cs9g06850	2	244	0.05	3	0.75	0.0371052	5' AAGACGAAGAAGAAGAAGAAGAA 3' | || |||||||||||||||||| 3' CTGCTGCTTCTTCTTCTTCTTCTTCTTCTTCT 5'	2	csi-miR5021
Cs9g06850.4	Cs9g06850	2	241	0	3	0.75	0.0371052	5' AAGACGAAGAAGAAGAAGAAGAA 3' |||| |||||||||||||||||| 3' CTGCTTCTTCTTCTTCTTCTTCTTCTTCTTAA 5'	1	csi-miR5021
Cs9g09310.1	Cs9g09310	3	63	0.01	74	0.187223	0.00926258	5' AAGACGAAGAAGAAGAAGAAGAA 3' |||| |||||||||||||||||| 3' CTTCTTCTTCTTCTTCTTCTTCTTCTTCGAGT 5'	1	csi-miR5021
orange1.1t02876.1	orange1.1t02876	3	193	0.04	3	3	0.148421	5' AAGACGAAGAAGAAGAAGAAGAA 3' |||| ||||||||||||||||| 3' AAACTTCT-CTTCTTCTTCTTCTTCTATTTAG 5'	2	csi-miR5021
Cs1g24860.1	Cs1g24860	0	820	0	6	6	0.296841	5' TCTTGCTCAAGACCGCGCAAT 3' | ||||||||||||o|||| | 3' GTACAAAACGAGTTCTGGTGCGTCAAGAAGTT 5'	2.5	csi-miR5179
Cs4g06140.1	Cs4g06140	3	610	0.01	2	0.5	0.0247368	5' TCTTGCTCAAGACCGCGCAAT 3' ||||||||||||||o |||| 3' CTATAGAACGAGTTCTGGTCAGTTAAGGAGGT 5'	2.5	csi-miR5179
Cs4g06140.2	Cs4g06140	3	610	0.01	2	0.5	0.0247368	5' TCTTGCTCAAGACCGCGCAAT 3' ||||||||||||||o |||| 3' CTATAGAACGAGTTCTGGTCAGTTAAGGAGGT 5'	2.5	csi-miR5179
Cs4g06140.3	Cs4g06140	3	610	0.01	2	0.5	0.0247368	5' TCTTGCTCAAGACCGCGCAAT 3' ||||||||||||||o |||| 3' CTATAGAACGAGTTCTGGTCAGTTAAGGAGGT 5'	2.5	csi-miR5179
Cs4g06140.4	Cs4g06140	3	610	0	2	0.5	0.0247368	5' TCTTGCTCAAGACCGCGCAAT 3' ||||||||||||||o |||| 3' CTATAGAACGAGTTCTGGTCAGTTAAGGAGGT 5'	2.5	csi-miR5179
Cs2g10720.1	Cs2g10720	3	49	0.02	3	3	0.148421	5' TGAAGATGAAGATGTTGATGA 3' |||||||| ||||| |||||| 3' CCACACTTCTACCTCTACTACTACTTCTTTTA 5'	2	csi-miR5227
Cs3g22200.1	Cs3g22200	0	55	0.02	8	8	0.395788	5' TGAAGATGAAGATGTTGATGA 3' |||||| ||||||| | |||| 3' ACACACTTCTTCTTCTACTA-TACTACGTCCG 5'	3	csi-miR5227
orange1.1t02221.1	orange1.1t02221	3	31	0.01	2	0.105263	0.00520774	5' TGAAGATGAAGATGTTGATGA 3' |||||||||||||| ||||| 3' TTCTACTTCTACTTCTACTTCTACTTCTACTT 5'	2	csi-miR5227
Cs4g10910.1	Cs4g10910	3	7079	0.05	3	3	0.148421	5' TGCATTTGCACCTGCACCTTG 3' |||||||||||| | | |||| 3' CGAGACGTAAACGTGGTC-TAGAACGTCATAA 5'	3	csi-miR530a
Cs9g08500.1	Cs9g08500	0	1784	0	20	5	0.247368	5' TGCATTTGCACCTGCACCTTG 3' ||||||||||||||||||| | 3' TCGGACGTAAACGTGGACGTGGA-CTTAGTGA 5'	1	csi-miR530a
Cs9g08500.2	Cs9g08500	0	108	0	20	5	0.247368	5' TGCATTTGCACCTGCACCTTG 3' ||||||||||||||||||| | 3' TCGGACGTAAACGTGGACGTGGA-CTTAGTGA 5'	1	csi-miR530a
Cs9g08500.3	Cs9g08500	1	472	0	20	5	0.247368	5' TGCATTTGCACCTGCACCTTG 3' ||||||||||||||||||| | 3' TCGGACGTAAACGTGGACGTGGA-CTTAGTGA 5'	1	csi-miR530a
Cs9g08500.4	Cs9g08500	1	1860	0	20	5	0.247368	5' TGCATTTGCACCTGCACCTTG 3' ||||||||||||||||||| | 3' TCGGACGTAAACGTGGACGTGGA-CTTAGTGA 5'	1	csi-miR530a
Cs4g10910.1	Cs4g10910	3	7079	0.01	3	3	0.148421	5' TGCATTTGCACCTGCATCTTG 3' |||||||||||| | |||||| 3' CGAGACGTAAACGTGGTC-TAGAACGTCATAA 5'	2	csi-miR530b
Cs9g08500.1	Cs9g08500	0	1784	0	20	5	0.247368	5' TGCATTTGCACCTGCATCTTG 3' ||||||||||||||||o|| | 3' TCGGACGTAAACGTGGACGTGGA-CTTAGTGA 5'	1.5	csi-miR530b
Cs9g08500.2	Cs9g08500	0	108	0	20	5	0.247368	5' TGCATTTGCACCTGCATCTTG 3' ||||||||||||||||o|| | 3' TCGGACGTAAACGTGGACGTGGA-CTTAGTGA 5'	1.5	csi-miR530b
Cs9g08500.3	Cs9g08500	1	472	0	20	5	0.247368	5' TGCATTTGCACCTGCATCTTG 3' ||||||||||||||||o|| | 3' TCGGACGTAAACGTGGACGTGGA-CTTAGTGA 5'	1.5	csi-miR530b
Cs9g08500.4	Cs9g08500	1	1860	0	20	5	0.247368	5' TGCATTTGCACCTGCATCTTG 3' ||||||||||||||||o|| | 3' TCGGACGTAAACGTGGACGTGGA-CTTAGTGA 5'	1.5	csi-miR530b
orange1.1t02948.1	orange1.1t02948	2	2768	0.04	5	5	0.247368	5' TGCATTTGCACCTGCATCTTG 3' |||||o|||| |||||||| | 3' AGTAACGTAGACGTAGACGTAGA-CGTTCGTC 5'	2.5	csi-miR530b
Cs6g07930.1	Cs6g07930	0	1353	0	17	5.66667	0.28035	5' TGACAATGAGAGA-GAGCACAC 3' |o||| ||||||| |||||||| 3' AGTAATTGTCACTCTCTACTCGTGTGGATGTT 5'	2.5	csi-miR535
Cs6g07930.2	Cs6g07930	0	1325	0	17	5.66667	0.28035	5' TGACAATGAGAGA-GAGCACAC 3' |o||| ||||||| |||||||| 3' AGTAATTGTCACTCTCTACTCGTGTGGATGTT 5'	2.5	csi-miR535
Cs6g07930.3	Cs6g07930	0	1509	0	17	5.66667	0.28035	5' TGACAATGAGAGA-GAGCACAC 3' |o||| ||||||| |||||||| 3' AGTAATTGTCACTCTCTACTCGTGTGGATGTT 5'	2.5	csi-miR535
Cs5g26620.1	Cs5g26620	2	1682	0.01	5	2.5	0.123684	5' TCTGATTGTTCTTGATGATGT 3' |||||||| ||||o||||||| 3' GTTAAGACTAACCAGAATTACTACACGTACCA 5'	1.5	csi-miR5373
Cs5g26620.2	Cs5g26620	2	1408	0.01	5	2.5	0.123684	5' TCTGATTGTTCTTGATGATGT 3' |||||||| ||||o||||||| 3' GTTAAGACTAACCAGAATTACTACACGTACCA 5'	1.5	csi-miR5373
Cs8g20160.1	Cs8g20160	3	560	0.01	2	2	0.0989471	5' CTTGGAATCTCGGGAAGCATG 3' |||||||o||| | ||||||| 3' AGAAGAACCTTGGAGAC-TTCGTACTCTGCGA 5'	2.5	csi-miR5673
Cs1g19320.1	Cs1g19320	3	1061	0.01	3	1.5	0.0742103	5' GTCGTTGTAGTATAGTGGTGA 3' o|| ||||||| ||||o|||| 3' AAGATAGAAACATCA-ATCATCACTTCTGTCA 5'	3	csi-miR6300
Cs1g19320.2	Cs1g19320	3	1153	0	3	1.5	0.0742103	5' GTCGTTGTAGTATAGTGGTGA 3' o|| ||||||| ||||o|||| 3' AAGATAGAAACATCA-ATCATCACTTCTGTCA 5'	3	csi-miR6300
Cs5g10180.1	Cs5g10180	0	241	0	134	67	3.31473	5' TTAGATGACCATCAACAAACA 3' |||||||||||||||| |||| 3' TTCAAATCTACTGGTAGTTGCTTGTGGAATTT 5'	1	csi-miR827
Cs5g10180.2	Cs5g10180	0	400	0	134	67	3.31473	5' TTAGATGACCATCAACAAACA 3' |||||||||||||||| |||| 3' TTCAAATCTACTGGTAGTTGCTTGTGGACTTG 5'	1	csi-miR827
