# Supplementary material for: Comparative Analysis of miRNAs and Their Target Transcripts between a Spontaneous Late-Ripening Sweet Orange Mutant and Its Wild-Type Using Small RNA and Degradome Sequencing
Source: Front Plant Sci. 2016 Sep 21;7:1416. doi: 10.3389/fpls.2016.01416 (PMC5030777; doi:10.3389/fpls.2016.01416)
Supplement: Table S4 — Annotations of all target genes. [file Table4.XLSX]

## Sheet: Sheet1
Table S4 Annotations of all target genes.
miRNA	Transcript	Gene	Category	Cleavage Position	P-Value	Fragment Abundance	Weighted Fragment Abundance	Normalised Weighted Fragment Abundance	Alignment Score	MT	WT	prob	log2	KO	KO definition	GO Component	GO Function	GO Process	Blast nr
csi-miR5021	Cs1g02530.2	Cs1g02530	3	100	0.03	74	0.187223	0.00926258	2	0.88	0.435	NA	1.01649			-	-	GO:0003006//reproductive developmental process	gi|255582522|ref|XP_002532046.1|/7.41854e-167/pentatricopeptide repeat-containing protein, putative [Ricinus communis]
csi-miR159	Cs1g03470.1	Cs1g03470	0	108	0	22	22	1.08842	2	55.635	25.105	0.994836	1.14802	K09422	MYBP; myb proto-oncogene protein, plant	GO:0043231//intracellular membrane-bounded organelle	GO:0003676//nucleic acid binding;GO:0001071	GO:0010468//regulation of gene expression;GO:0006351//transcription, DNA-dependent;GO:0003006//reproductive developmental process	gi|255541106|ref|XP_002511617.1|/3.6678e-29/r2r3-myb transcription factor, putative [Ricinus communis]
csi-miR156a	Cs1g03640.1	Cs1g03640	2	1595	0	4	4	0.197894	1	72.15	55.92	0.820363	0.367635			GO:0043231//intracellular membrane-bounded organelle	GO:0003676//nucleic acid binding	-	gi|224067602|ref|XP_002302512.1|/2.54973e-44/hypothetical protein POPTRDRAFT_755123 [Populus trichocarpa]
csi-miR157d	Cs1g03640.1	Cs1g03640	2	1595	0	4	4	0.197894	1.5	51.885	53.39	0.00132327	-0.041252			GO:0043231//intracellular membrane-bounded organelle	GO:0003676//nucleic acid binding	-	gi|224067602|ref|XP_002302512.1|/2.54973e-44/hypothetical protein POPTRDRAFT_755123 [Populus trichocarpa]
csi-miR3951	Cs1g06060.1	Cs1g06060	0	174	0	222	222	10.9831	1.5	1297	1449.08	0.772141	-0.159959			GO:0044424//intracellular part	-	-	gi|312160|emb|CAA51679.1|/3.01769e-30/ubiquitin [Solanum lycopersicum]
csi-miR159	Cs1g06080.1	Cs1g06080	2	589	0.03	3	3	0.148421	2.5	55.635	25.105	0.994836	1.14802			-	-	-	gi|224122998|ref|XP_002330416.1|/1.26452e-14/predicted protein [Populus trichocarpa]
csi-miR482c	Cs1g08080.1	Cs1g08080	3	717	0	2	1	0.0494735	2.5	1.135	1.53	0.296549	-0.430839			-	-	-	gi|28300299|gb|AAO37645.1|/0/NBS-LRR resistance protein RGH1 [Manihot esculenta]
csi-miR472	Cs1g08330.1	Cs1g08330	0	565	0	16	16	0.791577	4	8.2	7.015	0.386955	0.225181			-	-	-	gi|255563252|ref|XP_002522629.1|/0/Disease resistance protein RPS5, putative [Ricinus communis]
csi-miR5021	Cs1g08640.1	Cs1g08640	2	184	0	21	1.5	0.0742103	1	0.88	0.435	NA	1.01649	K12823	DDX5; ATP-dependent RNA helicase DDX5/DBP2 [EC:3.6.4.13]	-	GO:0032559//adenyl ribonucleotide binding;GO:0042623//ATPase activity, coupled	-	gi|147801232|emb|CAN75572.1|/4.95717e-30/hypothetical protein VITISV_009507 [Vitis vinifera]
csi-miR482a-3p	Cs1g09350.2	Cs1g09350	2	689	0.02	5	2.5	0.123684	3	7.375	10.745	0.468167	-0.542951			-	-	-	gi|224115686|ref|XP_002332117.1|/0/cc-nbs-lrr resistance protein [Populus trichocarpa]
csi-miR3950	Cs1g09575.1	Cs1g09575	2	414	0	5	2.5	0.123684	1	0.41	0.48	NA	-0.22741			-	-	-	-
csi-miR3950	Cs1g09575.1	Cs1g09575	2	610	0.05	19	9.5	0.469999	2	0.41	0.48	NA	-0.22741			-	-	-	-
csi-miR3950	Cs1g09600.1	Cs1g09600	2	530	0.01	46	10.2667	0.507928	2	0.41	0.48	NA	-0.22741			-	-	-	-
csi-miR3950	Cs1g09600.1	Cs1g09600	2	608	0.01	1127	112.7	5.57567	2	0.41	0.48	NA	-0.22741			-	-	-	-
csi-miR3950	Cs1g09635.1	Cs1g09635	2	548	0.03	1127	112.7	5.57567	2	0.41	0.48	NA	-0.22741			-	-	-	-
csi-miR3950	Cs1g09635.1	Cs1g09635	2	465	0.02	40	8.6	0.425473	2	0.41	0.48	NA	-0.22741			-	-	-	-
csi-miR3950	Cs1g09660.1	Cs1g09660	2	958	0.01	297	297	14.6936	2	0.41	0.48	NA	-0.22741			-	-	-	gi|356522462|ref|XP_003529865.1|/7.46972e-20/PREDICTED: NAC domain-containing protein 69-like [Glycine max]
csi-miR3950	Cs1g09660.1	Cs1g09660	2	886	0.05	47	23.5	1.16263	2.5	0.41	0.48	NA	-0.22741			-	-	-	gi|356522462|ref|XP_003529865.1|/7.46972e-20/PREDICTED: NAC domain-containing protein 69-like [Glycine max]
csi-miR3950	Cs1g09660.1	Cs1g09660	2	679	0.02	41	20.5	1.01421	2	0.41	0.48	NA	-0.22741			-	-	-	gi|356522462|ref|XP_003529865.1|/7.46972e-20/PREDICTED: NAC domain-containing protein 69-like [Glycine max]
csi-miR3950	Cs1g09665.1	Cs1g09665	0	613	0	1127	112.7	5.57567	3	0.41	0.48	NA	-0.22741			-	-	-	-
csi-miR3950	Cs1g09665.1	Cs1g09665	2	530	0.01	40	8.6	0.425473	2	0.41	0.48	NA	-0.22741			-	-	-	-
csi-miR482b	Cs1g11740.2	Cs1g11740	2	2189	0.04	2	1	0.0494735	3.5	0.36	0.415	NA	-0.205114			-	-	-	gi|356557229|ref|XP_003546920.1|/1.93098e-15/PREDICTED: uncharacterized protein LOC100811711 [Glycine max]
csi-csi-miRN12	Cs1g11750.2	Cs1g11750	1	1782	0.01	8	4	0.197894	4.5	0.01	54.565	1	12.4138			GO:0033279	GO:0005198//structural molecule activity	GO:0010467//gene expression	gi|359489144|ref|XP_002264817.2|/1.0349e-23/PREDICTED: uncharacterized protein LOC100267570 [Vitis vinifera]
csi-miR472	Cs1g13430.1	Cs1g13430	0	700	0	62	62	3.06736	3	8.2	7.015	0.386955	0.225181	K13459	RPS2; disease resistance protein RPS2	-	-	-	gi|24461866|gb|AAN62353.1|AF506028_20/0/NBS-LRR type disease resistance protein [Citrus trifoliata]
csi-miR482b	Cs1g13430.1	Cs1g13430	0	700	0	62	62	3.06736	2.5	0.36	0.415	NA	-0.205114	K13459	RPS2; disease resistance protein RPS2	-	-	-	gi|24461866|gb|AAN62353.1|AF506028_20/0/NBS-LRR type disease resistance protein [Citrus trifoliata]
csi-miR472	Cs1g14090.1	Cs1g14090	2	550	0.05	10	3.33333	0.164912	3	8.2	7.015	0.386955	0.225181	K13459	RPS2; disease resistance protein RPS2	-	-	-	gi|225465083|ref|XP_002266249.1|/9.08428e-175/PREDICTED: probable disease resistance protein At5g63020-like [Vitis vinifera]
csi-miR482b	Cs1g14090.1	Cs1g14090	2	550	0.05	10	3.33333	0.164912	3	0.36	0.415	NA	-0.205114	K13459	RPS2; disease resistance protein RPS2	-	-	-	gi|225465083|ref|XP_002266249.1|/9.08428e-175/PREDICTED: probable disease resistance protein At5g63020-like [Vitis vinifera]
csi-miR482a-3p	Cs1g15550.1	Cs1g15550	0	719	0	63	63	3.11683	2.5	7.375	10.745	0.468167	-0.542951			-	-	-	gi|224134406|ref|XP_002321815.1|/0/cc-nbs-lrr resistance protein [Populus trichocarpa]
csi-miR166b	Cs1g15640.1	Cs1g15640	2	1783	0	68	13.6	0.67284	1	1055.79	616.995	1	0.774992	K09338	HD-ZIP; homeobox-leucine zipper protein	-	-	-	gi|225442503|ref|XP_002284014.1|/4.43703e-75/PREDICTED: homeobox-leucine zipper protein ATHB-15-like isoform 3 [Vitis vinifera]
csi-miR166d	Cs1g15640.2	Cs1g15640	0	1781	0	94	18.8	0.930103	2.5	3.115	1.45	0.867482	1.10318			-	-	-	gi|225442503|ref|XP_002284014.1|/4.43703e-75/PREDICTED: homeobox-leucine zipper protein ATHB-15-like isoform 3 [Vitis vinifera]
csi-miR166e-3p	Cs1g15640.2	Cs1g15640	0	1781	0	94	18.8	0.930103	2.5	119.855	88.095	0.940403	0.444158			-	-	-	gi|225442503|ref|XP_002284014.1|/4.43703e-75/PREDICTED: homeobox-leucine zipper protein ATHB-15-like isoform 3 [Vitis vinifera]
csi-miR5021	Cs1g19210.1	Cs1g19210	3	386	0.04	6	0.25	0.0123684	2	0.88	0.435	NA	1.01649			-	-	-	gi|356574581|ref|XP_003555424.1|/5.18837e-57/PREDICTED: uncharacterized protein LOC100811297 [Glycine max]
csi-miR6300	Cs1g19320.1	Cs1g19320	3	1061	0.01	3	1.5	0.0742103	3	15.795	22.77	0.71214	-0.527666	K08900	BCS1; mitochondrial chaperone BCS1	-	-	-	gi|255579803|ref|XP_002530739.1|/1.43897e-112/ATP binding protein, putative [Ricinus communis]
csi-miR1515	Cs1g19425.1	Cs1g19425	0	252	0	112	112	5.54104	1	10.045	6.52	0.924661	0.623534			-	-	-	-
csi-miR482a-3p	Cs1g19720.1	Cs1g19720	2	788	0.01	13	4.33333	0.214385	3	7.375	10.745	0.468167	-0.542951	K03686	dnaJ; molecular chaperone DnaJ	-	-	-	gi|255587278|ref|XP_002534212.1|/4.66527e-154/chaperone protein DNAj, putative [Ricinus communis]
csi-miR396b	Cs1g22520.1	Cs1g22520	0	226	0	110	110	5.44209	2.5	8.555	5.955	0.780082	0.522666			-	-	-	gi|87162915|gb|ABD28710.1|/5.99241e-06/Polynucleotidyl transferase, Ribonuclease H fold [Medicago truncatula]
csi-miR396g-5p	Cs1g22520.1	Cs1g22520	0	226	0	110	110	5.44209	2	0.345	0.02	NA	4.10852			-	-	-	gi|87162915|gb|ABD28710.1|/5.99241e-06/Polynucleotidyl transferase, Ribonuclease H fold [Medicago truncatula]
csi-miR5179	Cs1g24860.1	Cs1g24860	0	820	0	6	6	0.296841	2.5	277.035	185.5	0.941551	0.578649	K09264	MADS-box transcription factor	-	-	GO:0006350//transcription	gi|147868419|gb|ABQ51321.1|/4.31775e-27/B-class MADS-box protein TM6-1 [Carica papaya]
csi-miR472	Cs1g25780.1	Cs1g25780	0	383	0	93	31	1.53368	4	8.2	7.015	0.386955	0.225181	K04392	RAC1; Ras-related C3 botulinum toxin substrate 1	GO:0031981//nuclear lumen;GO:0016020//membrane;GO:0015630//microtubule cytoskeleton;GO:0044444//cytoplasmic part	GO:0005515//protein binding;GO:0017111//nucleoside-triphosphatase activity	GO:0006887//exocytosis;GO:0008064//regulation of actin polymerization or depolymerization;GO:0000904//cell morphogenesis involved in differentiation;GO:0030042//actin filament depolymerization	gi|222875574|gb|ACM68950.1|/1.22949e-32/ROP1.2 [Eriobotrya japonica]
csi-miR5021	Cs2g04800.1	Cs2g04800	3	723	0.04	30	0.0817783	0.00404586	2	0.88	0.435	NA	1.01649			-	-	-	gi|225443796|ref|XP_002272922.1|/4.03899e-42/PREDICTED: uncharacterized protein LOC100265230 [Vitis vinifera]
csi-miR399a	Cs2g06030.1	Cs2g06030	2	991	0	9	4.5	0.222631	1	3.395	1.765	0.827968	0.943743	K10581	UBE2O; ubiquitin-conjugating enzyme E2 O [EC:2.3.2.24]	-	-	-	gi|359496174|ref|XP_002267490.2|/2.00608e-161/PREDICTED: probable ubiquitin-conjugating enzyme E2 24-like [Vitis vinifera]
csi-miR399a	Cs2g06030.1	Cs2g06030	2	1077	0	13	6.5	0.321578	1.5	3.395	1.765	0.827968	0.943743	K10581	UBE2O; ubiquitin-conjugating enzyme E2 O [EC:2.3.2.24]	-	-	-	gi|359496174|ref|XP_002267490.2|/2.00608e-161/PREDICTED: probable ubiquitin-conjugating enzyme E2 24-like [Vitis vinifera]
csi-miR399a	Cs2g06030.1	Cs2g06030	4	643	0	1	0.5	0.0247368	1.5	3.395	1.765	0.827968	0.943743	K10581	UBE2O; ubiquitin-conjugating enzyme E2 O [EC:2.3.2.24]	-	-	-	gi|359496174|ref|XP_002267490.2|/2.00608e-161/PREDICTED: probable ubiquitin-conjugating enzyme E2 24-like [Vitis vinifera]
csi-miR399a	Cs2g06030.1	Cs2g06030	3	719	0	2	1	0.0494735	1	3.395	1.765	0.827968	0.943743	K10581	UBE2O; ubiquitin-conjugating enzyme E2 O [EC:2.3.2.24]	-	-	-	gi|359496174|ref|XP_002267490.2|/2.00608e-161/PREDICTED: probable ubiquitin-conjugating enzyme E2 24-like [Vitis vinifera]
csi-miR399b	Cs2g06030.1	Cs2g06030	4	643	0	1	0.5	0.0247368	1.5	9.35	9.12	0.0544006	0.0359325	K10581	UBE2O; ubiquitin-conjugating enzyme E2 O [EC:2.3.2.24]	-	-	-	gi|359496174|ref|XP_002267490.2|/2.00608e-161/PREDICTED: probable ubiquitin-conjugating enzyme E2 24-like [Vitis vinifera]
csi-miR399b	Cs2g06030.1	Cs2g06030	3	719	0	2	1	0.0494735	2	9.35	9.12	0.0544006	0.0359325	K10581	UBE2O; ubiquitin-conjugating enzyme E2 O [EC:2.3.2.24]	-	-	-	gi|359496174|ref|XP_002267490.2|/2.00608e-161/PREDICTED: probable ubiquitin-conjugating enzyme E2 24-like [Vitis vinifera]
csi-miR399b	Cs2g06030.1	Cs2g06030	2	991	0	9	4.5	0.222631	2	9.35	9.12	0.0544006	0.0359325	K10581	UBE2O; ubiquitin-conjugating enzyme E2 O [EC:2.3.2.24]	-	-	-	gi|359496174|ref|XP_002267490.2|/2.00608e-161/PREDICTED: probable ubiquitin-conjugating enzyme E2 24-like [Vitis vinifera]
csi-miR399b	Cs2g06030.1	Cs2g06030	2	1077	0	13	6.5	0.321578	1.5	9.35	9.12	0.0544006	0.0359325	K10581	UBE2O; ubiquitin-conjugating enzyme E2 O [EC:2.3.2.24]	-	-	-	gi|359496174|ref|XP_002267490.2|/2.00608e-161/PREDICTED: probable ubiquitin-conjugating enzyme E2 24-like [Vitis vinifera]
csi-miR399c	Cs2g06030.1	Cs2g06030	4	643	0	1	0.5	0.0247368	2	0.665	0.02	NA	5.05528	K10581	UBE2O; ubiquitin-conjugating enzyme E2 O [EC:2.3.2.24]	-	-	-	gi|359496174|ref|XP_002267490.2|/2.00608e-161/PREDICTED: probable ubiquitin-conjugating enzyme E2 24-like [Vitis vinifera]
csi-miR399c	Cs2g06030.1	Cs2g06030	3	719	0.01	2	1	0.0494735	2.5	0.665	0.02	NA	5.05528	K10581	UBE2O; ubiquitin-conjugating enzyme E2 O [EC:2.3.2.24]	-	-	-	gi|359496174|ref|XP_002267490.2|/2.00608e-161/PREDICTED: probable ubiquitin-conjugating enzyme E2 24-like [Vitis vinifera]
csi-miR399c	Cs2g06030.1	Cs2g06030	2	991	0.01	9	4.5	0.222631	2.5	0.665	0.02	NA	5.05528	K10581	UBE2O; ubiquitin-conjugating enzyme E2 O [EC:2.3.2.24]	-	-	-	gi|359496174|ref|XP_002267490.2|/2.00608e-161/PREDICTED: probable ubiquitin-conjugating enzyme E2 24-like [Vitis vinifera]
csi-miR399c	Cs2g06030.1	Cs2g06030	2	1077	0.01	13	6.5	0.321578	2	0.665	0.02	NA	5.05528	K10581	UBE2O; ubiquitin-conjugating enzyme E2 O [EC:2.3.2.24]	-	-	-	gi|359496174|ref|XP_002267490.2|/2.00608e-161/PREDICTED: probable ubiquitin-conjugating enzyme E2 24-like [Vitis vinifera]
csi-miR399d	Cs2g06030.1	Cs2g06030	4	643	0	1	0.5	0.0247368	2	2.195	1.35	0.861877	0.701262	K10581	UBE2O; ubiquitin-conjugating enzyme E2 O [EC:2.3.2.24]	-	-	-	gi|359496174|ref|XP_002267490.2|/2.00608e-161/PREDICTED: probable ubiquitin-conjugating enzyme E2 24-like [Vitis vinifera]
csi-miR399d	Cs2g06030.1	Cs2g06030	3	719	0.01	2	1	0.0494735	2.5	2.195	1.35	0.861877	0.701262	K10581	UBE2O; ubiquitin-conjugating enzyme E2 O [EC:2.3.2.24]	-	-	-	gi|359496174|ref|XP_002267490.2|/2.00608e-161/PREDICTED: probable ubiquitin-conjugating enzyme E2 24-like [Vitis vinifera]
csi-miR399d	Cs2g06030.1	Cs2g06030	2	991	0.03	9	4.5	0.222631	2.5	2.195	1.35	0.861877	0.701262	K10581	UBE2O; ubiquitin-conjugating enzyme E2 O [EC:2.3.2.24]	-	-	-	gi|359496174|ref|XP_002267490.2|/2.00608e-161/PREDICTED: probable ubiquitin-conjugating enzyme E2 24-like [Vitis vinifera]
csi-miR399d	Cs2g06030.1	Cs2g06030	2	1077	0.01	13	6.5	0.321578	2	2.195	1.35	0.861877	0.701262	K10581	UBE2O; ubiquitin-conjugating enzyme E2 O [EC:2.3.2.24]	-	-	-	gi|359496174|ref|XP_002267490.2|/2.00608e-161/PREDICTED: probable ubiquitin-conjugating enzyme E2 24-like [Vitis vinifera]
csi-miR399e	Cs2g06030.2	Cs2g06030	2	1077	0.03	13	6.5	0.321578	3	2.715	0.72	0.994921	1.91488	K10581	UBE2O; ubiquitin-conjugating enzyme E2 O [EC:2.3.2.24]	-	-	-	gi|359496174|ref|XP_002267490.2|/2.00608e-161/PREDICTED: probable ubiquitin-conjugating enzyme E2 24-like [Vitis vinifera]
csi-miR399e	Cs2g06030.1	Cs2g06030	4	643	0	1	0.5	0.0247368	3	2.715	0.72	0.994921	1.91488	K10581	UBE2O; ubiquitin-conjugating enzyme E2 O [EC:2.3.2.24]	-	-	-	gi|359496174|ref|XP_002267490.2|/2.00608e-161/PREDICTED: probable ubiquitin-conjugating enzyme E2 24-like [Vitis vinifera]
csi-miR167b	Cs2g06290.1	Cs2g06290	0	743	0.01	15	7.5	0.371052	4.5	50.135	42.415	0.563457	0.241244			-	-	-	gi|255556005|ref|XP_002519037.1|/2.18399e-73/Stem-specific protein TSJT1, putative [Ricinus communis]
csi-miR167c	Cs2g06290.1	Cs2g06290	0	743	0	15	7.5	0.371052	4	23.24	22.495	0.0926894	0.0470057			-	-	-	gi|255556005|ref|XP_002519037.1|/2.18399e-73/Stem-specific protein TSJT1, putative [Ricinus communis]
csi-miR166b	Cs2g09770.1	Cs2g09770	2	1060	0	8	1.33333	0.0659647	1.5	1055.79	616.995	1	0.774992	K09338	HD-ZIP; homeobox-leucine zipper protein	-	-	-	gi|359483944|ref|XP_003633041.1|/7.52053e-98/PREDICTED: homeobox-leucine zipper protein HOX32-like isoform 3 [Vitis vinifera]
csi-miR166d	Cs2g09770.4	Cs2g09770	1	1069	0	10	1.66667	0.0824559	2.5	3.115	1.45	0.867482	1.10318	K09338	HD-ZIP; homeobox-leucine zipper protein	-	-	-	gi|359483944|ref|XP_003633041.1|/7.52053e-98/PREDICTED: homeobox-leucine zipper protein HOX32-like isoform 3 [Vitis vinifera]
csi-miR166d	Cs2g09770.1	Cs2g09770	2	1058	0.02	10	1.66667	0.0824559	2.5	3.115	1.45	0.867482	1.10318	K09338	HD-ZIP; homeobox-leucine zipper protein	-	-	-	gi|359483944|ref|XP_003633041.1|/7.52053e-98/PREDICTED: homeobox-leucine zipper protein HOX32-like isoform 3 [Vitis vinifera]
csi-miR166e-3p	Cs2g09770.4	Cs2g09770	1	1069	0	10	1.66667	0.0824559	2.5	119.855	88.095	0.940403	0.444158	K09338	HD-ZIP; homeobox-leucine zipper protein	-	-	-	gi|359483944|ref|XP_003633041.1|/7.52053e-98/PREDICTED: homeobox-leucine zipper protein HOX32-like isoform 3 [Vitis vinifera]
csi-miR5227	Cs2g10720.1	Cs2g10720	3	49	0.02	3	3	0.148421	2	6.27	0.01	1	9.29232	K14709	SLC39A1_2_3; solute carrier family 39 (zinc transporter), member 1/2/3	-	-	-	gi|27549575|gb|AAO17059.1|/2.97317e-67/root iron transporter protein IRT1 [Malus xiaojinensis]
csi-miR403	Cs2g10760.1	Cs2g10760	0	3364	0	410	410	20.2842	1	11.05	7.705	0.853908	0.52018	K11593	ELF2C; eukaryotic translation initiation factor 2C	-	-	-	gi|255559055|ref|XP_002520550.1|/0/eukaryotic translation initiation factor 2c, putative [Ricinus communis]
csi-miR403	Cs2g10770.1	Cs2g10770	0	3478	0	115	115	5.68946	2	11.05	7.705	0.853908	0.52018	K11593	ELF2C; eukaryotic translation initiation factor 2C	-	-	-	gi|255559055|ref|XP_002520550.1|/0/eukaryotic translation initiation factor 2c, putative [Ricinus communis]
csi-miR393h	Cs2g14270.1	Cs2g14270	2	2492	0	10	10	0.494735	2	0.015	0.535	NA	-5.1565			-	-	-	-
csi-miR399c	Cs2g14510.1	Cs2g14510	2	2215	0.04	4	2	0.0989471	3	0.665	0.02	NA	5.05528			GO:0043231//intracellular membrane-bounded organelle	GO:0046872//metal ion binding	-	gi|359488431|ref|XP_002275712.2|/2.80752e-136/PREDICTED: RING finger protein 10-like [Vitis vinifera]
csi-miR167b	Cs2g15130.1	Cs2g15130	0	3444	0.04	163	54.3333	2.68806	4.5	50.135	42.415	0.563457	0.241244			-	GO:0005488//binding	GO:0010468//regulation of gene expression;GO:0009719;GO:0006350//transcription	gi|224056403|ref|XP_002298839.1|/8.75898e-93/predicted protein [Populus trichocarpa]
csi-miR5021	Cs2g15740.1	Cs2g15740	3	186	0	74	0.187223	0.00926258	2	0.88	0.435	NA	1.01649			GO:0043231//intracellular membrane-bounded organelle	-	-	gi|224146486|ref|XP_002326023.1|/2.60436e-47/predicted protein [Populus trichocarpa]
csi-miR472	Cs2g18470.1	Cs2g18470	2	848	0.02	13	6.5	0.321578	2.5	8.2	7.015	0.386955	0.225181			-	-	-	gi|359488103|ref|XP_002263579.2|/3.72139e-146/PREDICTED: disease resistance protein At4g27190-like [Vitis vinifera]
csi-miR482b	Cs2g18470.1	Cs2g18470	2	848	0.01	13	6.5	0.321578	2.5	0.36	0.415	NA	-0.205114			-	-	-	gi|359488103|ref|XP_002263579.2|/3.72139e-146/PREDICTED: disease resistance protein At4g27190-like [Vitis vinifera]
csi-miR482b	Cs2g18480.1	Cs2g18480	2	1306	0.02	13	6.5	0.321578	3	0.36	0.415	NA	-0.205114			-	-	-	gi|359494129|ref|XP_002278428.2|/1.61449e-169/PREDICTED: disease resistance protein At4g27190-like [Vitis vinifera]
csi-miR5021	Cs2g20660.1	Cs2g20660	2	32	0	18	4.5	0.222631	1	0.88	0.435	NA	1.01649			-	-	-	gi|224129030|ref|XP_002320483.1|/1.13423e-107/predicted protein [Populus trichocarpa]
csi-miR5021	Cs2g20660.1	Cs2g20660	3	23	0	74	0.187223	0.00926258	1	0.88	0.435	NA	1.01649			-	-	-	gi|224129030|ref|XP_002320483.1|/1.13423e-107/predicted protein [Populus trichocarpa]
csi-miR5021	Cs2g20660.1	Cs2g20660	2	29	0.01	24	1.21905	0.0603106	1	0.88	0.435	NA	1.01649			-	-	-	gi|224129030|ref|XP_002320483.1|/1.13423e-107/predicted protein [Populus trichocarpa]
csi-miR5021	Cs2g21640.1	Cs2g21640	3	126	0.04	2	0.666667	0.0329824	2	0.88	0.435	NA	1.01649	K09338	HD-ZIP; homeobox-leucine zipper protein	GO:0043231//intracellular membrane-bounded organelle	GO:0001071;GO:0003677//DNA binding	GO:0010468//regulation of gene expression;GO:0008544//epidermis development;GO:0006351//transcription, DNA-dependent;GO:0009793//embryonic development ending in seed dormancy	gi|255566373|ref|XP_002524172.1|/7.43575e-108/homeobox protein, putative [Ricinus communis]
csi-miR156	Cs2g23550.1	Cs2g23550	0	934	0.02	27	5.4	0.267157	3	221.045	182.295	0.80954	0.278065			GO:0043231//intracellular membrane-bounded organelle	GO:0003676//nucleic acid binding	-	gi|63115357|gb|AAY33857.1|/2.52561e-29/putative squamosa promoter-binding protein [Betula platyphylla]
csi-miR156a	Cs2g23550.1	Cs2g23550	2	933	0.03	5	1	0.0494735	2	72.15	55.92	0.820363	0.367635			GO:0043231//intracellular membrane-bounded organelle	GO:0003676//nucleic acid binding	-	gi|63115357|gb|AAY33857.1|/2.52561e-29/putative squamosa promoter-binding protein [Betula platyphylla]
csi-miR156k	Cs2g23550.1	Cs2g23550	0	934	0.01	27	5.4	0.267157	3	0.01	16.625	1	-10.6991			GO:0043231//intracellular membrane-bounded organelle	GO:0003676//nucleic acid binding	-	gi|63115357|gb|AAY33857.1|/2.52561e-29/putative squamosa promoter-binding protein [Betula platyphylla]
csi-miR157a	Cs2g23550.1	Cs2g23550	0	934	0	27	5.4	0.267157	3	1377.84	1444.11	0.0054686	-0.0677723			GO:0043231//intracellular membrane-bounded organelle	GO:0003676//nucleic acid binding	-	gi|63115357|gb|AAY33857.1|/2.52561e-29/putative squamosa promoter-binding protein [Betula platyphylla]
csi-miR482a-3p	Cs2g30960.1	Cs2g30960	0	694	0.04	73	10.5952	0.524184	4.5	7.375	10.745	0.468167	-0.542951			-	-	-	gi|359496026|ref|XP_002277166.2|/8.30585e-89/PREDICTED: TMV resistance protein N-like [Vitis vinifera]
csi-miR482a-3p	Cs2g30970.1	Cs2g30970	0	673	0.02	73	10.5952	0.524184	4.5	7.375	10.745	0.468167	-0.542951			-	-	-	gi|255537139|ref|XP_002509636.1|/4.46731e-98/leucine-rich repeat-containing protein, putative [Ricinus communis]
csi-miR472	Cs3g04930.1	Cs3g04930	0	699	0.01	26	6.5	0.321578	3	8.2	7.015	0.386955	0.225181			-	-	-	gi|224111296|ref|XP_002332952.1|/0/cc-nbs-lrr resistance protein [Populus trichocarpa]
csi-miR482b	Cs3g04930.1	Cs3g04930	0	699	0	26	6.5	0.321578	4.5	0.36	0.415	NA	-0.205114			-	-	-	gi|224111296|ref|XP_002332952.1|/0/cc-nbs-lrr resistance protein [Populus trichocarpa]
csi-miR472	Cs3g05280.1	Cs3g05280	0	673	0	10	10	0.494735	2	8.2	7.015	0.386955	0.225181			-	-	-	gi|359494129|ref|XP_002278428.2|/0/PREDICTED: disease resistance protein At4g27190-like [Vitis vinifera]
csi-miR482b	Cs3g05280.1	Cs3g05280	0	673	0	10	10	0.494735	2.5	0.36	0.415	NA	-0.205114			-	-	-	gi|359494129|ref|XP_002278428.2|/0/PREDICTED: disease resistance protein At4g27190-like [Vitis vinifera]
csi-miR159	Cs3g06390.1	Cs3g06390	0	773	0	58	58	2.86947	2.5	55.635	25.105	0.994836	1.14802	K09422	MYBP; myb proto-oncogene protein, plant	-	-	-	gi|225449813|ref|XP_002275846.1|/4.8101e-123/PREDICTED: transcription factor GAMYB [Vitis vinifera]
csi-miR319	Cs3g06390.1	Cs3g06390	0	773	0	58	58	2.86947	3	2.85	2.22	0.642858	0.360402	K09422	MYBP; myb proto-oncogene protein, plant	-	-	-	gi|225449813|ref|XP_002275846.1|/4.8101e-123/PREDICTED: transcription factor GAMYB [Vitis vinifera]
csi-miR482a-3p	Cs3g06490.1	Cs3g06490	0	559	0	125	6.94444	0.343566	4	7.375	10.745	0.468167	-0.542951			-	-	-	-
csi-miR482a-3p	Cs3g06500.1	Cs3g06500	0	553	0.01	125	6.94444	0.343566	4	7.375	10.745	0.468167	-0.542951			-	-	-	gi|224083434|ref|XP_002307025.1|/3.78946e-170/cc-nbs-lrr resistance protein [Populus trichocarpa]
csi-miR482a-3p	Cs3g06590.1	Cs3g06590	0	415	0	125	6.94444	0.343566	4	7.375	10.745	0.468167	-0.542951			-	-	-	gi|255563252|ref|XP_002522629.1|/1.10938e-177/Disease resistance protein RPS5, putative [Ricinus communis]
csi-miR482a-3p	Cs3g06600.1	Cs3g06600	0	547	0.01	125	6.94444	0.343566	4	7.375	10.745	0.468167	-0.542951			-	-	-	gi|224083434|ref|XP_002307025.1|/4.29074e-173/cc-nbs-lrr resistance protein [Populus trichocarpa]
csi-miR482a-3p	Cs3g06640.1	Cs3g06640	0	559	0.01	125	6.94444	0.343566	4	7.375	10.745	0.468167	-0.542951			-	-	-	gi|224111296|ref|XP_002332952.1|/0/cc-nbs-lrr resistance protein [Populus trichocarpa]
csi-miR482a-3p	Cs3g06650.1	Cs3g06650	0	576	0.01	125	6.94444	0.343566	4	7.375	10.745	0.468167	-0.542951			-	-	-	gi|224111284|ref|XP_002332949.1|/0/cc-nbs-lrr resistance protein [Populus trichocarpa]
csi-miR472	Cs3g07940.1	Cs3g07940	2	568	0.02	12	1.75	0.0865787	3	8.2	7.015	0.386955	0.225181			-	-	-	gi|224111296|ref|XP_002332952.1|/2.29351e-176/cc-nbs-lrr resistance protein [Populus trichocarpa]
csi-miR472	Cs3g08210.1	Cs3g08210	2	568	0.05	12	1.75	0.0865787	3	8.2	7.015	0.386955	0.225181			-	-	-	gi|224111284|ref|XP_002332949.1|/0/cc-nbs-lrr resistance protein [Populus trichocarpa]
csi-miR482a-3p	Cs3g11030.1	Cs3g11030	2	79	0.02	10	1.66667	0.0824559	3	7.375	10.745	0.468167	-0.542951			-	-	-	gi|225431871|ref|XP_002275593.1|/2.79713e-148/PREDICTED: importin subunit alpha-1 [Vitis vinifera]
csi-miR482a-3p	Cs3g11080.1	Cs3g11080	2	553	0.04	10	1.66667	0.0824559	3	7.375	10.745	0.468167	-0.542951			-	-	-	gi|224111284|ref|XP_002332949.1|/2.24279e-156/cc-nbs-lrr resistance protein [Populus trichocarpa]
csi-miR482a-3p	Cs3g11110.1	Cs3g11110	0	820	0	17	17	0.84105	4	7.375	10.745	0.468167	-0.542951			-	-	-	gi|147865073|emb|CAN83232.1|/1.60772e-47/hypothetical protein VITISV_021876 [Vitis vinifera]
csi-miR482a-3p	Cs3g11120.1	Cs3g11120	2	553	0.02	10	1.66667	0.0824559	3	7.375	10.745	0.468167	-0.542951			-	-	-	gi|147802546|emb|CAN77665.1|/2.27657e-101/hypothetical protein VITISV_007222 [Vitis vinifera]
csi-miR5021	Cs3g12190.1	Cs3g12190	4	2625	0	1	0.166667	0.00824559	2	0.88	0.435	NA	1.01649			-	-	-	gi|224130844|ref|XP_002328390.1|/9.99429e-62/predicted protein [Populus trichocarpa]
csi-miR482a-3p	Cs3g12720.1	Cs3g12720	0	547	0	389	97.25	4.8113	4	7.375	10.745	0.468167	-0.542951			-	-	-	gi|224111284|ref|XP_002332949.1|/7.443e-141/cc-nbs-lrr resistance protein [Populus trichocarpa]
csi-miR482a-3p	Cs3g12760.1	Cs3g12760	0	1037	0.01	389	97.25	4.8113	3.5	7.375	10.745	0.468167	-0.542951			-	-	-	gi|224083434|ref|XP_002307025.1|/1.10548e-137/cc-nbs-lrr resistance protein [Populus trichocarpa]
csi-miR482a-3p	Cs3g12810.1	Cs3g12810	0	28	0	27	27	1.33579	3	7.375	10.745	0.468167	-0.542951			-	-	-	gi|255563252|ref|XP_002522629.1|/7.7375e-127/Disease resistance protein RPS5, putative [Ricinus communis]
csi-miR482a-3p	Cs3g12850.1	Cs3g12850	0	547	0	389	97.25	4.8113	3.5	7.375	10.745	0.468167	-0.542951			-	-	-	gi|224083434|ref|XP_002307025.1|/0/cc-nbs-lrr resistance protein [Populus trichocarpa]
csi-miR482a-3p	Cs3g13320.1	Cs3g13320	2	643	0.01	83	11.8571	0.586615	3	7.375	10.745	0.468167	-0.542951			-	-	-	gi|224115620|ref|XP_002332101.1|/0/cc-nbs-lrr resistance protein [Populus trichocarpa]
csi-miR482a-3p	Cs3g13340.1	Cs3g13340	2	702	0.04	83	11.8571	0.586615	3	7.375	10.745	0.468167	-0.542951			-	-	-	gi|224115620|ref|XP_002332101.1|/0/cc-nbs-lrr resistance protein [Populus trichocarpa]
csi-miR482a-3p	Cs3g13390.1	Cs3g13390	2	800	0.03	83	11.8571	0.586615	3	7.375	10.745	0.468167	-0.542951			-	-	-	gi|224115620|ref|XP_002332101.1|/0/cc-nbs-lrr resistance protein [Populus trichocarpa]
csi-miR482a-3p	Cs3g13430.1	Cs3g13430	2	1165	0.05	4	2	0.0989471	3	7.375	10.745	0.468167	-0.542951			-	-	-	gi|359488027|ref|XP_002269288.2|/0/PREDICTED: disease resistance protein At4g27190-like [Vitis vinifera]
csi-miR482a-3p	Cs3g13690.1	Cs3g13690	0	842	0	19	19	0.939997	3	7.375	10.745	0.468167	-0.542951			-	-	-	gi|359482769|ref|XP_003632834.1|/1.16754e-138/PREDICTED: putative disease resistance protein RGA4-like [Vitis vinifera]
csi-miR482a-3p	Cs3g13740.1	Cs3g13740	2	686	0.02	83	11.8571	0.586615	3	7.375	10.745	0.468167	-0.542951			-	-	-	gi|224115620|ref|XP_002332101.1|/0/cc-nbs-lrr resistance protein [Populus trichocarpa]
csi-miR473a-3p	Cs3g15880.1	Cs3g15880	4	814	0.05	1	1	0.0494735	3	28.45	21.665	0.701228	0.393062			-	-	-	gi|224067214|ref|XP_002302412.1|/4.32785e-92/predicted protein [Populus trichocarpa]
csi-miR395	Cs3g18660.1	Cs3g18660	2	256	0	5	0.714286	0.0353383	2.5	0.215	0.02	NA	3.42626	K17469	SULTR2; sulfate transporter 2, low-affinity	GO:0044464//cell part	-	GO:0006810//transport	gi|356515820|ref|XP_003526596.1|/2.26318e-145/PREDICTED: low affinity sulfate transporter 3-like [Glycine max]
csi-miR160	Cs3g18940.1	Cs3g18940	2	1423	0	64	64	3.16631	0.5	0.24	0.4	NA	-0.736966			-	GO:0005488//binding	GO:0048364//root development;GO:0010468//regulation of gene expression;GO:0009755//hormone-mediated signaling pathway;GO:0006350//transcription	gi|255545568|ref|XP_002513844.1|/2.571e-114/Auxin response factor, putative [Ricinus communis]
csi-miR5021	Cs3g19690.1	Cs3g19690	3	44	0.01	74	0.187223	0.00926258	1	0.88	0.435	NA	1.01649	K13600	CAO; chlorophyllide a oxygenase [EC:1.14.13.122]	-	GO:0016703;GO:0046914//transition metal ion binding;GO:0051536//iron-sulfur cluster binding	GO:0008152//metabolic process	gi|359492578|ref|XP_002284499.2|/4.42207e-106/PREDICTED: chlorophyllide a oxygenase, chloroplastic-like [Vitis vinifera]
csi-csi-miRN12	Cs3g22150.1	Cs3g22150	0	1030	0	15	15	0.742103	4.5	0.01	54.565	1	12.4138			-	GO:0003824//catalytic activity	GO:0008152//metabolic process	gi|255572367|ref|XP_002527122.1|/9.82725e-80/oxidoreductase, putative [Ricinus communis]
csi-miR5227	Cs3g22200.1	Cs3g22200	0	55	0.02	8	8	0.395788	3	6.27	0.01	1	9.29232	K02881	RP-L18; large subunit ribosomal protein L18	GO:0030529//ribonucleoprotein complex;GO:0009536//plastid	GO:0005198//structural molecule activity	GO:0010467//gene expression	gi|224135983|ref|XP_002327352.1|/1.12961e-59/predicted protein [Populus trichocarpa]
csi-miR396b	Cs3g23180.1	Cs3g23180	0	625	0	7549	3774.5	186.738	3	8.555	5.955	0.780082	0.522666			-	GO:0016628//oxidoreductase activity, acting on the CH-CH group of donors, NAD or NADP as acceptor;GO:0004175//endopeptidase activity	GO:0019538//protein metabolic process	gi|226495425|ref|NP_001148706.1|/2.59806e-65/cysteine protease 1 precursor [Zea mays]
csi-miR396g-5p	Cs3g23180.1	Cs3g23180	0	625	0	7549	3774.5	186.738	2.5	0.345	0.02	NA	4.10852			-	GO:0016628//oxidoreductase activity, acting on the CH-CH group of donors, NAD or NADP as acceptor;GO:0004175//endopeptidase activity	GO:0019538//protein metabolic process	gi|226495425|ref|NP_001148706.1|/2.59806e-65/cysteine protease 1 precursor [Zea mays]
csi-miR396b	Cs3g24010.3	Cs3g24010	0	664	0.01	10	3.33333	0.164912	4	8.555	5.955	0.780082	0.522666			GO:0043231//intracellular membrane-bounded organelle	-	-	gi|255538426|ref|XP_002510278.1|/1.23421e-25/conserved hypothetical protein [Ricinus communis]
csi-miR396g-5p	Cs3g24010.3	Cs3g24010	0	664	0.02	10	3.33333	0.164912	4	0.345	0.02	NA	4.10852			GO:0043231//intracellular membrane-bounded organelle	-	-	gi|255538426|ref|XP_002510278.1|/1.23421e-25/conserved hypothetical protein [Ricinus communis]
csi-miR5021	Cs4g02160.1	Cs4g02160	2	157	0	7	0.583333	0.0288596	1	0.88	0.435	NA	1.01649	K02916	RP-L35; large subunit ribosomal protein L35	GO:0044424//intracellular part	-	-	gi|255574972|ref|XP_002528392.1|/1.39836e-18/50S ribosomal protein L35, chloroplast precursor, putative [Ricinus communis]
csi-miR172a-3p	Cs4g03760.1	Cs4g03760	2	2138	0.02	4	2	0.0989471	2	10.44	9.475	0.227466	0.139924	K05768	GSN; gelsolin	-	GO:0008092//cytoskeletal protein binding	GO:0006996//organelle organization	gi|357449395|ref|XP_003594974.1|/4.26064e-73/Villin-4 [Medicago truncatula]
csi-miR5179	Cs4g06140.1	Cs4g06140	3	610	0.01	2	0.5	0.0247368	2.5	277.035	185.5	0.941551	0.578649	K09264	MADS-box transcription factor	GO:0043231//intracellular membrane-bounded organelle	GO:0003677//DNA binding;GO:0001071	GO:0010468//regulation of gene expression;GO:0006351//transcription, DNA-dependent	gi|343887324|dbj|BAK61870.1|/4.14311e-36/MADS-box protein (CitMADS8) [Citrus unshiu]
csi-miR5021	Cs4g06910.1	Cs4g06910	3	442	0.01	5	0.333333	0.0164912	1	0.88	0.435	NA	1.01649	K14488	SAUR; SAUR family protein	GO:0042579//microbody	GO:0005515//protein binding	GO:0009725//response to hormone stimulus	gi|224068552|ref|XP_002326143.1|/1.93765e-56/SAUR family protein [Populus trichocarpa]
csi-csi-miRN18	Cs4g07790.1	Cs4g07790	3	773	0.02	5	1.66667	0.0824559	4.5	37.36	0.01	1	-11.8673			GO:0016020//membrane	-	-	gi|225462048|ref|XP_002268936.1|/5.84815e-129/PREDICTED: probable amino acid permease 7 [Vitis vinifera]
csi-miR164g-3p	Cs4g07840.2	Cs4g07840	2	249	0.03	4	2	0.0989471	3	0.88	1.085	0.205956	-0.30212	K06617	E2.4.1.82; raffinose synthase [EC:2.4.1.82]	-	GO:0008378//galactosyltransferase activity	-	gi|224122300|ref|XP_002330589.1|/0/predicted protein [Populus trichocarpa]
csi-miR5021	Cs4g08600.1	Cs4g08600	3	3629	0	3	0.428571	0.021203	1	0.88	0.435	NA	1.01649	K10592	HUWE1; E3 ubiquitin-protein ligase HUWE1 [EC:2.3.2.26]	-	GO:0016874//ligase activity	-	gi|359494312|ref|XP_002268896.2|/0/PREDICTED: E3 ubiquitin-protein ligase UPL1-like [Vitis vinifera]
csi-miR530a	Cs4g10910.1	Cs4g10910	3	7079	0.05	3	3	0.148421	3	1.51	2.355	0.568992	-0.641179	K14861	URB1; nucleolar pre-ribosomal-associated protein 1	-	-	-	gi|359494131|ref|XP_003634725.1|/0/PREDICTED: uncharacterized protein LOC100264016 [Vitis vinifera]
csi-miR530b	Cs4g10910.1	Cs4g10910	3	7079	0.01	3	3	0.148421	2	0.785	1.63	0.864396	-1.05411	K14861	URB1; nucleolar pre-ribosomal-associated protein 1	-	-	-	gi|359494131|ref|XP_003634725.1|/0/PREDICTED: uncharacterized protein LOC100264016 [Vitis vinifera]
csi-miR5021	Cs4g12990.1	Cs4g12990	3	743	0.01	4	1	0.0494735	1	0.88	0.435	NA	1.01649			-	-	-	gi|255546273|ref|XP_002514196.1|/4.36171e-95/conserved hypothetical protein [Ricinus communis]
csi-miR166b	Cs4g19310.1	Cs4g19310	2	679	0	78	13	0.643156	1.5	1055.79	616.995	1	0.774992	K09338	HD-ZIP; homeobox-leucine zipper protein	GO:0043231//intracellular membrane-bounded organelle	GO:0003677//DNA binding;GO:0001071	GO:0010468//regulation of gene expression;GO:0006351//transcription, DNA-dependent	gi|219879370|gb|ACL51017.1|/1.63571e-78/class III HD-Zip protein 8 [Citrus trifoliata]
csi-miR166d	Cs4g19310.1	Cs4g19310	0	677	0	189	31.5	1.55842	2.5	3.115	1.45	0.867482	1.10318	K09338	HD-ZIP; homeobox-leucine zipper protein	GO:0043231//intracellular membrane-bounded organelle	GO:0003677//DNA binding;GO:0001071	GO:0010468//regulation of gene expression;GO:0006351//transcription, DNA-dependent	gi|219879370|gb|ACL51017.1|/1.63571e-78/class III HD-Zip protein 8 [Citrus trifoliata]
csi-miR166e-3p	Cs4g19310.1	Cs4g19310	0	677	0	189	31.5	1.55842	2.5	119.855	88.095	0.940403	0.444158	K09338	HD-ZIP; homeobox-leucine zipper protein	GO:0043231//intracellular membrane-bounded organelle	GO:0003677//DNA binding;GO:0001071	GO:0010468//regulation of gene expression;GO:0006351//transcription, DNA-dependent	gi|219879370|gb|ACL51017.1|/1.63571e-78/class III HD-Zip protein 8 [Citrus trifoliata]
csi-csi-miRN06	Cs4g20380.2	Cs4g20380	0	2724	0	71	23.6667	1.17087	4.5	71.735	46.56	0.861852	-0.623586			-	GO:0005488//binding	GO:0006350//transcription	gi|356552537|ref|XP_003544623.1|/1.005e-57/PREDICTED: transcriptional corepressor LEUNIG-like isoform 2 [Glycine max]
csi-miR396b	Cs5g01380.1	Cs5g01380	0	1181	0	2156	1078	53.3325	2	8.555	5.955	0.780082	0.522666			-	-	-	-
csi-miR396g-5p	Cs5g01380.1	Cs5g01380	0	1181	0	2156	1078	53.3325	3	0.345	0.02	NA	4.10852			-	-	-	-
csi-miR5021	Cs5g03250.1	Cs5g03250	3	203	0	74	0.187223	0.00926258	1	0.88	0.435	NA	1.01649			-	GO:0003677//DNA binding	GO:0010468//regulation of gene expression;GO:0006350//transcription	gi|255537553|ref|XP_002509843.1|/3.57218e-91/bel1 homeotic protein, putative [Ricinus communis]
csi-miR3950	Cs5g04670.1	Cs5g04670	0	335	0	1127	112.7	5.57567	2.5	0.41	0.48	NA	-0.22741			-	-	-	-
csi-miR3950	Cs5g04670.1	Cs5g04670	2	257	0.02	9	2.25	0.111315	2	0.41	0.48	NA	-0.22741			-	-	-	-
csi-miR5021	Cs5g05370.1	Cs5g05370	2	216	0	5	1.25	0.0618419	1	0.88	0.435	NA	1.01649			-	-	-	gi|255540685|ref|XP_002511407.1|/0/kinesin light chain, putative [Ricinus communis]
csi-csi-miRN04	Cs5g05430.1	Cs5g05430	2	549	0.05	22	22	1.08842	3	2.89	3.555	0.333985	0.29878	K13343	PEX14; peroxin-14	GO:0016020//membrane;GO:0042579//microbody	GO:0005488//binding	GO:0006996//organelle organization	gi|255540671|ref|XP_002511400.1|/5.50196e-32/conserved hypothetical protein [Ricinus communis]
csi-miR473	Cs5g06850.1	Cs5g06850	2	880	0	4	4	0.197894	2.5	35.625	23.285	0.885327	0.613489			-	-	GO:0010468//regulation of gene expression	gi|262283773|gb|ACY40694.1|/0/GRAS family transcription factor [Citrus trifoliata]
csi-miR477b	Cs5g06850.1	Cs5g06850	2	880	0.02	4	4	0.197894	2.5	8.05	4.215	0.881461	0.933456			-	-	GO:0010468//regulation of gene expression	gi|262283773|gb|ACY40694.1|/0/GRAS family transcription factor [Citrus trifoliata]
csi-csi-miRN19	Cs5g08980.1	Cs5g08980	0	1700	0	110	110	5.44209	0.5	0.99	0.01	NA	-6.62936			-	-	GO:0010467//gene expression	gi|224074675|ref|XP_002304419.1|/0/GRAS family transcription factor [Populus trichocarpa]
csi-miR171a	Cs5g08980.1	Cs5g08980	2	1697	0	22	22	1.08842	2	0.675	0.02	NA	5.07682			-	-	GO:0010467//gene expression	gi|224074675|ref|XP_002304419.1|/0/GRAS family transcription factor [Populus trichocarpa]
csi-miR5021	Cs5g09210.1	Cs5g09210	4	220	0.01	1	0.5	0.0247368	2	0.88	0.435	NA	1.01649	K00616	E2.2.1.2; transaldolase [EC:2.2.1.2]	GO:0009536//plastid	GO:0046914//transition metal ion binding;GO:0016744	GO:0044238//primary metabolic process	gi|33391719|gb|AAQ17460.1|/2.76399e-27/transaldolase [Gossypium hirsutum]
csi-miR396b	Cs5g09850.1	Cs5g09850	0	767	0	32	32	1.58315	3	8.555	5.955	0.780082	0.522666			-	-	-	gi|255537167|ref|XP_002509650.1|/2.72062e-43/conserved hypothetical protein [Ricinus communis]
csi-miR827	Cs5g10180.1	Cs5g10180	0	241	0	134	67	3.31473	1	33.785	28.085	0.611703	0.266583			-	-	GO:0006810//transport	gi|356559724|ref|XP_003548147.1|/3.90592e-86/PREDICTED: SPX domain-containing membrane protein At4g22990-like isoform 2 [Glycine max]
csi-miR164	Cs5g10870.1	Cs5g10870	0	1062	0	397	198.5	9.8205	3	635.175	369.325	1	0.782263			-	-	-	gi|255547357|ref|XP_002514736.1|/4.7322e-141/NAC domain-containing protein 21/22, putative [Ricinus communis]
csi-miR396b	Cs5g14570.1	Cs5g14570	0	27	0.03	18	9	0.445262	4	8.555	5.955	0.780082	0.522666			-	GO:0046872//metal ion binding	-	gi|310705879|gb|ADP08625.1|/6.48885e-50/ABA 8'-hydroxylase [Prunus avium]
csi-miR168a	Cs5g16710.1	Cs5g16710	0	797	0	282	70.5	3.48789	3	2151.12	1780.01	0.989143	0.273207	K11593	ELF2C; eukaryotic translation initiation factor 2C	GO:0043231//intracellular membrane-bounded organelle;GO:0044444//cytoplasmic part	GO:0003723//RNA binding;GO:0004519//endonuclease activity	GO:0009725//response to hormone stimulus;GO:0048364//root development;GO:0042445//hormone metabolic process;GO:0045087//innate immune response;GO:0009887//organ morphogenesis;GO:0035194//posttranscriptional gene silencing by RNA;GO:0048468//cell development;GO:0003006//reproductive developmental process;GO:0009639//response to red or far red light	gi|255570639|ref|XP_002526275.1|/3.91467e-105/eukaryotic translation initiation factor 2c, putative [Ricinus communis]
csi-miR482a-3p	Cs5g17280.1	Cs5g17280	0	831	0.01	11	3.66667	0.181403	4.5	7.375	10.745	0.468167	-0.542951			-	-	-	gi|255544956|ref|XP_002513539.1|/3.39844e-76/leucine-rich repeat containing protein, putative [Ricinus communis]
csi-miR396g-5p	Cs5g19200.1	Cs5g19200	2	201	0.04	13	4.33333	0.214385	2.5	0.345	0.02	NA	4.10852	K15027	EIF2D; translation initiation factor 2D	-	GO:0008135//translation factor activity, nucleic acid binding	GO:0006412//translation	gi|255564966|ref|XP_002523476.1|/7.93575e-91/ligatin, putative [Ricinus communis]
csi-miR482a-3p	Cs5g19220.1	Cs5g19220	0	649	0.01	402	40.2	1.98884	4.5	7.375	10.745	0.468167	-0.542951			-	-	-	gi|255537139|ref|XP_002509636.1|/3.27701e-72/leucine-rich repeat-containing protein, putative [Ricinus communis]
csi-miR482a-3p	Cs5g19230.1	Cs5g19230	1	2110	0.01	402	40.2	1.98884	4.5	7.375	10.745	0.468167	-0.542951			-	-	-	gi|147862911|emb|CAN81099.1|/2.20555e-123/hypothetical protein VITISV_017741 [Vitis vinifera]
csi-miR482a-3p	Cs5g19230.1	Cs5g19230	1	715	0	402	40.2	1.98884	4.5	7.375	10.745	0.468167	-0.542951			-	-	-	gi|147862911|emb|CAN81099.1|/2.20555e-123/hypothetical protein VITISV_017741 [Vitis vinifera]
csi-miR482a-3p	Cs5g19260.1	Cs5g19260	0	667	0	402	40.2	1.98884	4.5	7.375	10.745	0.468167	-0.542951			-	GO:0005488//binding	-	gi|224127754|ref|XP_002329169.1|/1.53159e-41/tir-nbs-lrr resistance protein [Populus trichocarpa]
csi-miR482a-3p	Cs5g19400.1	Cs5g19400	0	873	0	402	40.2	1.98884	4.5	7.375	10.745	0.468167	-0.542951			-	-	-	gi|255564976|ref|XP_002523481.1|/6.41093e-73/TMV resistance protein N, putative [Ricinus communis]
csi-miR482a-3p	Cs5g19430.1	Cs5g19430	0	676	0	21	21	1.03894	1.5	7.375	10.745	0.468167	-0.542951			-	-	-	gi|359493392|ref|XP_002279365.2|/1.14149e-150/PREDICTED: TMV resistance protein N-like [Vitis vinifera]
csi-miR482a-3p	Cs5g19440.1	Cs5g19440	2	364	0	60	12	0.593683	2.5	7.375	10.745	0.468167	-0.542951			-	GO:0005488//binding	-	gi|224127726|ref|XP_002329162.1|/0/tir-nbs-lrr resistance protein [Populus trichocarpa]
csi-miR482a-3p	Cs5g19570.1	Cs5g19570	0	224	0	151	151	7.47051	3.5	7.375	10.745	0.468167	-0.542951			-	-	-	gi|359496026|ref|XP_002277166.2|/1.14856e-173/PREDICTED: TMV resistance protein N-like [Vitis vinifera]
csi-miR482a-3p	Cs5g19850.1	Cs5g19850	0	646	0	73	10.5952	0.524184	4.5	7.375	10.745	0.468167	-0.542951			-	GO:0005488//binding	-	gi|255537139|ref|XP_002509636.1|/5.99786e-79/leucine-rich repeat-containing protein, putative [Ricinus communis]
csi-miR482a-3p	Cs5g19920.1	Cs5g19920	0	715	0	73	10.5952	0.524184	3.5	7.375	10.745	0.468167	-0.542951			-	-	-	gi|37654137|emb|CAD56833.1|/2.23565e-93/putative resistance gene analogue protein [Lens culinaris]
csi-miR482a-3p	Cs5g21975.1	Cs5g21975	0	616	0	133	133	6.57998	3.5	7.375	10.745	0.468167	-0.542951			-	-	-	gi|255568974|ref|XP_002525457.1|/2.40265e-173/leucine-rich repeat containing protein, putative [Ricinus communis]
csi-miR482a-3p	Cs5g22010.1	Cs5g22010	0	278	0.01	402	40.2	1.98884	4.5	7.375	10.745	0.468167	-0.542951			-	-	-	gi|255537139|ref|XP_002509636.1|/2.00721e-57/leucine-rich repeat-containing protein, putative [Ricinus communis]
csi-miR482a-3p	Cs5g22030.6	Cs5g22030	0	546	0	13	2.16667	0.107193	3	7.375	10.745	0.468167	-0.542951			-	-	-	gi|224111284|ref|XP_002332949.1|/0/cc-nbs-lrr resistance protein [Populus trichocarpa]
csi-miR482b	Cs5g22330.1	Cs5g22330	2	468	0.02	7	2.33333	0.115438	3	0.36	0.415	NA	-0.205114			-	-	-	gi|315666952|gb|ADU55711.1|/1.21926e-86/resistance protein-like protein [Citrus reticulata x Citrus trifoliata]
csi-miR5021	Cs5g23190.1	Cs5g23190	3	19	0.05	74	0.187223	0.00926258	2	0.88	0.435	NA	1.01649			-	-	-	gi|356497765|ref|XP_003517729.1|/3.08188e-93/PREDICTED: TMV resistance protein N-like [Glycine max]
csi-miR472	Cs5g26190.1	Cs5g26190	3	553	0.05	2	2	0.0989471	3.5	8.2	7.015	0.386955	0.225181			-	-	-	gi|224111284|ref|XP_002332949.1|/0/cc-nbs-lrr resistance protein [Populus trichocarpa]
csi-miR5373	Cs5g26620.1	Cs5g26620	2	1682	0.01	5	2.5	0.123684	1.5	0.82	0.745	NA	0.138383			-	GO:0004672//protein kinase activity;GO:0032559//adenyl ribonucleotide binding	GO:0006464//protein modification process	gi|255568924|ref|XP_002525432.1|/8.07258e-88/casein kinase, putative [Ricinus communis]
csi-miR3952	Cs5g29290.1	Cs5g29290	0	705	0.05	40	10	0.494735	4.5	24.19	18.34	0.826967	0.399417	K14411	MSI; RNA-binding protein Musashi	-	GO:0003676//nucleic acid binding	-	gi|225438019|ref|XP_002274734.1|/1.69842e-56/PREDICTED: uncharacterized protein LOC100263471 [Vitis vinifera]
csi-miR393h	Cs5g32500.1	Cs5g32500	2	1899	0	13	13	0.643156	2	0.015	0.535	NA	-5.1565	K14485	TIR1; transport inhibitor response 1	GO:0031461//cullin-RING ubiquitin ligase complex	GO:0042562//hormone binding;GO:0043178//alcohol binding;GO:0019787//small conjugating protein ligase activity	GO:0010102//lateral root morphogenesis;GO:0048437//floral organ development;GO:0009267//cellular response to starvation;GO:0019941//modification-dependent protein catabolic process;GO:0009755//hormone-mediated signaling pathway;GO:0009555//pollen development;GO:0009607//response to biotic stimulus	gi|18412567|ref|NP_567135.1|/1.03674e-132/protein TRANSPORT INHIBITOR RESPONSE 1 [Arabidopsis thaliana]
csi-miR5021	Cs5g32890.2	Cs5g32890	0	166	0.01	11	1.83333	0.0907015	2	0.88	0.435	NA	1.01649			-	-	-	gi|356572722|ref|XP_003554515.1|/1.6061e-34/PREDICTED: uncharacterized protein LOC100793204 [Glycine max]
csi-csi-miRN21	Cs6g02100.2	Cs6g02100	2	1054	0	6	1.5	0.0742103	2	3.29	0.01	1	-8.36194			-	-	-	gi|359488027|ref|XP_002269288.2|/0/PREDICTED: disease resistance protein At4g27190-like [Vitis vinifera]
csi-csi-miRN21	Cs6g02120.1	Cs6g02120	2	913	0	6	1.5	0.0742103	2	3.29	0.01	1	-8.36194			-	-	-	gi|147777048|emb|CAN65562.1|/0/hypothetical protein VITISV_009359 [Vitis vinifera]
csi-csi-miRN21	Cs6g02130.1	Cs6g02130	2	1054	0	6	1.5	0.0742103	2	3.29	0.01	1	-8.36194			-	-	-	gi|224111284|ref|XP_002332949.1|/0/cc-nbs-lrr resistance protein [Populus trichocarpa]
csi-miR1515	Cs6g03500.1	Cs6g03500	3	3201	0.01	9	1.5	0.0742103	2.5	10.045	6.52	0.924661	0.623534	K11592	DICER1; endoribonuclease Dicer [EC:3.1.26.-]	-	GO:0003723//RNA binding;GO:0017111//nucleoside-triphosphatase activity	-	gi|224101241|ref|XP_002312197.1|/1.08253e-69/dicer-like protein [Populus trichocarpa]
csi-miR1515	Cs6g03520.2	Cs6g03520	2	3135	0	9	1.5	0.0742103	2.5	10.045	6.52	0.924661	0.623534	K11592	DICER1; endoribonuclease Dicer [EC:3.1.26.-]	-	GO:0003723//RNA binding;GO:0017111//nucleoside-triphosphatase activity	-	gi|224101241|ref|XP_002312197.1|/2.93171e-65/dicer-like protein [Populus trichocarpa]
csi-miR5021	Cs6g05690.1	Cs6g05690	3	212	0.04	13	0.433333	0.0214385	2	0.88	0.435	NA	1.01649			-	-	-	gi|359481508|ref|XP_002274877.2|/4.07327e-157/PREDICTED: uncharacterized protein LOC100251629 [Vitis vinifera]
csi-miR535	Cs6g07930.1	Cs6g07930	0	1353	0	17	5.66667	0.28035	2.5	17.845	8.01	0.964288	1.15565			-	GO:0005488//binding;GO:0004672//protein kinase activity	GO:0008152//metabolic process	gi|297798344|ref|XP_002867056.1|/1.33061e-25/kinase family protein [Arabidopsis lyrata subsp. lyrata]
csi-miR5021	Cs6g11940.1	Cs6g11940	2	300	0.01	8	8	0.395788	1	0.88	0.435	NA	1.01649	K10775	E4.3.1.24; phenylalanine ammonia-lyase [EC:4.3.1.24]	GO:0044424//intracellular part	GO:0016840	GO:0006575//cellular amino acid derivative metabolic process;GO:0006558//L-phenylalanine metabolic process	gi|4808128|emb|CAB42794.1|/0/phenylalanine-ammonia lyase [Citrus clementina x Citrus reticulata]
csi-miR166d	Cs6g14050.1	Cs6g14050	2	454	0.03	7	2.33333	0.115438	3	3.115	1.45	0.867482	1.10318	K14664	ILR1; IAA-amino acid hydrolase [EC:3.5.1.-]	-	GO:0003824//catalytic activity;GO:0005488//binding	-	gi|125599709|gb|EAZ39285.1|/1.54689e-74/hypothetical protein OsJ_23717 [Oryza sativa Japonica Group]
csi-miR172h-5p	Cs6g14320.1	Cs6g14320	0	902	0.04	32	10.6667	0.527718	4	0.01	2.43	1	-7.92481			GO:0043231//intracellular membrane-bounded organelle	-	-	gi|225440825|ref|XP_002282116.1|/8.58256e-56/PREDICTED: abhydrolase domain-containing protein 11 [Vitis vinifera]
csi-miR5021	Cs6g15060.1	Cs6g15060	3	312	0.02	3	1.5	0.0742103	2	0.88	0.435	NA	1.01649			-	GO:0005488//binding	GO:0009743//response to carbohydrate stimulus	gi|225440928|ref|XP_002282913.1|/6.58478e-50/PREDICTED: zinc finger A20 and AN1 domain-containing stress-associated protein 4 isoform 1 [Vitis vinifera]
csi-miR396b	Cs6g15330.1	Cs6g15330	0	449	0	78	39	1.92947	2	8.555	5.955	0.780082	0.522666			GO:0044424//intracellular part	GO:0030528//transcription regulator activity;GO:0005488//binding;GO:0016787//hydrolase activity	GO:0048827//phyllome development;GO:0044260;GO:0090304	gi|255587040|ref|XP_002534110.1|/1.32353e-39/conserved hypothetical protein [Ricinus communis]
csi-miR167a	Cs6g16030.2	Cs6g16030	0	2782	0	35	5	0.247368	3.5	61.78	79.14	0.58048	-0.357267			-	GO:0005488//binding;GO:0001071	GO:0009725//response to hormone stimulus;GO:0010468//regulation of gene expression;GO:0009791//post-embryonic development;GO:0006351//transcription, DNA-dependent	gi|224079698|ref|XP_002305917.1|/2.05312e-118/predicted protein [Populus trichocarpa]
csi-miR167b	Cs6g16030.2	Cs6g16030	0	2782	0	35	5	0.247368	4	50.135	42.415	0.563457	0.241244			-	GO:0005488//binding;GO:0001071	GO:0009725//response to hormone stimulus;GO:0010468//regulation of gene expression;GO:0009791//post-embryonic development;GO:0006351//transcription, DNA-dependent	gi|224079698|ref|XP_002305917.1|/2.05312e-118/predicted protein [Populus trichocarpa]
csi-miR167c	Cs6g16030.2	Cs6g16030	0	2782	0	35	5	0.247368	4	23.24	22.495	0.0926894	0.0470057			-	GO:0005488//binding;GO:0001071	GO:0009725//response to hormone stimulus;GO:0010468//regulation of gene expression;GO:0009791//post-embryonic development;GO:0006351//transcription, DNA-dependent	gi|224079698|ref|XP_002305917.1|/2.05312e-118/predicted protein [Populus trichocarpa]
csi-miR164	Cs6g21520.1	Cs6g21520	2	922	0.02	10	10	0.494735	2.5	635.175	369.325	1	0.782263			GO:0043231//intracellular membrane-bounded organelle	GO:0042802//identical protein binding;GO:0001071;GO:0046983//protein dimerization activity	GO:0010260//organ senescence;GO:0010468//regulation of gene expression;GO:0006970//response to osmotic stress	gi|223718835|gb|ACM90162.1|/4.6422e-87/NAC domain protein [Citrus trifoliata]
csi-miR157d	Cs6g21580.1	Cs6g21580	2	1747	0.04	7	7	0.346315	2	51.885	53.39	0.00132327	-0.041252			-	-	-	gi|224116092|ref|XP_002332006.1|/1.70113e-65/predicted protein [Populus trichocarpa]
csi-miR5021	Cs7g03110.1	Cs7g03110	2	130	0	6	6	0.296841	1	0.88	0.435	NA	1.01649			GO:0009536//plastid	GO:0004721//phosphoprotein phosphatase activity;GO:0043169//cation binding	-	gi|225423497|ref|XP_002274401.1|/0/PREDICTED: probable inactive purple acid phosphatase 2 [Vitis vinifera]
csi-miR3950	Cs7g04210.1	Cs7g04210	3	1601	0.04	2	1	0.0494735	2.5	0.41	0.48	NA	-0.22741			-	-	-	gi|255558192|ref|XP_002520123.1|/0/Serine/threonine-protein kinase PBS1, putative [Ricinus communis]
csi-csi-miRN14	Cs7g10090.1	Cs7g10090	0	31	0	3	3	0.148421	3.5	20.01	14.905	0.547982	-0.424925			-	-	-	-
csi-miR156	Cs7g10830.1	Cs7g10830	0	1183	0	15	2.14286	0.106015	2	221.045	182.295	0.80954	0.278065			-	-	GO:0048506	gi|225425402|ref|XP_002271312.1|/2.03941e-59/PREDICTED: squamosa promoter-binding-like protein 12-like [Vitis vinifera]
csi-miR156a	Cs7g10830.1	Cs7g10830	2	1182	0	5	0.714286	0.0353383	1	72.15	55.92	0.820363	0.367635			-	-	GO:0048506	gi|225425402|ref|XP_002271312.1|/2.03941e-59/PREDICTED: squamosa promoter-binding-like protein 12-like [Vitis vinifera]
csi-miR156k	Cs7g10830.1	Cs7g10830	0	1183	0	15	2.14286	0.106015	1	0.01	16.625	1	-10.6991			-	-	GO:0048506	gi|225425402|ref|XP_002271312.1|/2.03941e-59/PREDICTED: squamosa promoter-binding-like protein 12-like [Vitis vinifera]
csi-miR157a	Cs7g10830.1	Cs7g10830	0	1183	0.02	15	2.14286	0.106015	2.5	1377.84	1444.11	0.0054686	-0.0677723			-	-	GO:0048506	gi|225425402|ref|XP_002271312.1|/2.03941e-59/PREDICTED: squamosa promoter-binding-like protein 12-like [Vitis vinifera]
csi-miR157d	Cs7g10830.1	Cs7g10830	2	1182	0	5	0.714286	0.0353383	1.5	51.885	53.39	0.00132327	-0.041252			-	-	GO:0048506	gi|225425402|ref|XP_002271312.1|/2.03941e-59/PREDICTED: squamosa promoter-binding-like protein 12-like [Vitis vinifera]
csi-miR394	Cs7g10850.1	Cs7g10850	0	1168	0	85	85	4.20525	1	1.715	0.345	0.978631	2.31354			-	-	-	gi|219879374|gb|ACL51019.1|/0/F-box family protein [Citrus trifoliata]
csi-miR156	Cs7g10990.1	Cs7g10990	0	1547	0	15	7.5	0.371052	2	221.045	182.295	0.80954	0.278065			-	-	-	gi|255547668|ref|XP_002514891.1|/1.5575e-63/conserved hypothetical protein [Ricinus communis]
csi-miR156a	Cs7g10990.1	Cs7g10990	2	1546	0	5	2.5	0.123684	1	72.15	55.92	0.820363	0.367635			-	-	-	gi|255547668|ref|XP_002514891.1|/1.5575e-63/conserved hypothetical protein [Ricinus communis]
csi-miR156k	Cs7g10990.1	Cs7g10990	0	1547	0	15	7.5	0.371052	2	0.01	16.625	1	-10.6991			-	-	-	gi|255547668|ref|XP_002514891.1|/1.5575e-63/conserved hypothetical protein [Ricinus communis]
csi-miR157a	Cs7g10990.1	Cs7g10990	0	1547	0	15	7.5	0.371052	2	1377.84	1444.11	0.0054686	-0.0677723			-	-	-	gi|255547668|ref|XP_002514891.1|/1.5575e-63/conserved hypothetical protein [Ricinus communis]
csi-miR157d	Cs7g10990.1	Cs7g10990	2	1546	0.01	5	2.5	0.123684	1.5	51.885	53.39	0.00132327	-0.041252			-	-	-	gi|255547668|ref|XP_002514891.1|/1.5575e-63/conserved hypothetical protein [Ricinus communis]
csi-miR156	Cs7g11770.1	Cs7g11770	0	1488	0	12	4	0.197894	1	221.045	182.295	0.80954	0.278065			-	-	GO:0010468//regulation of gene expression	gi|359472829|ref|XP_002273534.2|/5.23656e-58/PREDICTED: squamosa promoter-binding-like protein 6-like [Vitis vinifera]
csi-miR156a	Cs7g11770.1	Cs7g11770	4	1487	0	1	0.333333	0.0164912	1	72.15	55.92	0.820363	0.367635			-	-	GO:0010468//regulation of gene expression	gi|359472829|ref|XP_002273534.2|/5.23656e-58/PREDICTED: squamosa promoter-binding-like protein 6-like [Vitis vinifera]
csi-miR156k	Cs7g11770.1	Cs7g11770	0	1488	0	12	4	0.197894	1.5	0.01	16.625	1	-10.6991			-	-	GO:0010468//regulation of gene expression	gi|359472829|ref|XP_002273534.2|/5.23656e-58/PREDICTED: squamosa promoter-binding-like protein 6-like [Vitis vinifera]
csi-miR157a	Cs7g11770.1	Cs7g11770	0	1488	0	12	4	0.197894	2.5	1377.84	1444.11	0.0054686	-0.0677723			-	-	GO:0010468//regulation of gene expression	gi|359472829|ref|XP_002273534.2|/5.23656e-58/PREDICTED: squamosa promoter-binding-like protein 6-like [Vitis vinifera]
csi-miR157d	Cs7g11770.1	Cs7g11770	4	1487	0	1	0.333333	0.0164912	1.5	51.885	53.39	0.00132327	-0.041252			-	-	GO:0010468//regulation of gene expression	gi|359472829|ref|XP_002273534.2|/5.23656e-58/PREDICTED: squamosa promoter-binding-like protein 6-like [Vitis vinifera]
csi-miR171a	Cs7g12410.3	Cs7g12410	2	184	0.05	5	1.66667	0.0824559	3.5	0.675	0.02	NA	5.07682	K01611	speD; S-adenosylmethionine decarboxylase [EC:4.1.1.50]	-	GO:0016831//carboxy-lyase activity	GO:0006596//polyamine biosynthetic process	gi|233142402|gb|ACQ91107.1|/0/S-adenosylmethionine decarboxylase [Citrus sinensis]
csi-miR396b	Cs7g15220.1	Cs7g15220	0	377	0	110	110	5.44209	2	8.555	5.955	0.780082	0.522666			-	-	-	gi|359489864|ref|XP_002270427.2|/5.06331e-55/PREDICTED: uncharacterized protein LOC100259737 [Vitis vinifera]
csi-miR396g-5p	Cs7g15220.1	Cs7g15220	0	377	0	110	110	5.44209	3	0.345	0.02	NA	4.10852			-	-	-	gi|359489864|ref|XP_002270427.2|/5.06331e-55/PREDICTED: uncharacterized protein LOC100259737 [Vitis vinifera]
csi-miR472	Cs7g19540.1	Cs7g19540	0	1472	0	24	24	1.18737	4	8.2	7.015	0.386955	0.225181	K15196	BRF1; transcription factor IIIB 90 kDa subunit	-	-	GO:0034645;GO:0010467//gene expression;GO:0044238//primary metabolic process	gi|255552348|ref|XP_002517218.1|/3.20742e-158/conserved hypothetical protein [Ricinus communis]
csi-miR3950	Cs7g22420.1	Cs7g22420	2	920	0	1584	792	39.1831	1	0.41	0.48	NA	-0.22741			-	-	-	gi|224145744|ref|XP_002336258.1|/1.63611e-18/NAC domain protein, IPR003441 [Populus trichocarpa]
csi-miR3953	Cs7g22420.1	Cs7g22420	2	970	0	117	39	1.92947	0	5.69	7.535	0.304334	-0.405179			-	-	-	gi|224145744|ref|XP_002336258.1|/1.63611e-18/NAC domain protein, IPR003441 [Populus trichocarpa]
csi-miR3950	Cs7g22430.1	Cs7g22430	2	753	0	1584	792	39.1831	1	0.41	0.48	NA	-0.22741			-	-	-	gi|224145744|ref|XP_002336258.1|/1.97245e-20/NAC domain protein, IPR003441 [Populus trichocarpa]
csi-miR3950	Cs7g22430.1	Cs7g22430	2	642	0	15	7.5	0.371052	1	0.41	0.48	NA	-0.22741			-	-	-	gi|224145744|ref|XP_002336258.1|/1.97245e-20/NAC domain protein, IPR003441 [Populus trichocarpa]
csi-miR3953	Cs7g22430.1	Cs7g22430	2	803	0	117	39	1.92947	0	5.69	7.535	0.304334	-0.405179			-	-	-	gi|224145744|ref|XP_002336258.1|/1.97245e-20/NAC domain protein, IPR003441 [Populus trichocarpa]
csi-miR3950	Cs7g22450.1	Cs7g22450	2	824	0	480	480	23.7473	1	0.41	0.48	NA	-0.22741			-	-	-	gi|224145744|ref|XP_002336258.1|/2.98701e-20/NAC domain protein, IPR003441 [Populus trichocarpa]
csi-miR3950	Cs7g22450.1	Cs7g22450	2	713	0	15	7.5	0.371052	1	0.41	0.48	NA	-0.22741			-	-	-	gi|224145744|ref|XP_002336258.1|/2.98701e-20/NAC domain protein, IPR003441 [Populus trichocarpa]
csi-miR3953	Cs7g22450.1	Cs7g22450	2	874	0	117	39	1.92947	0	5.69	7.535	0.304334	-0.405179			-	-	-	gi|224145744|ref|XP_002336258.1|/2.98701e-20/NAC domain protein, IPR003441 [Populus trichocarpa]
csi-miR3950	Cs7g22460.1	Cs7g22460	0	611	0	444	44.4	2.19663	2	0.41	0.48	NA	-0.22741			-	-	-	-
csi-miR3950	Cs7g22460.1	Cs7g22460	3	414	0.04	3	0.3	0.0148421	2.5	0.41	0.48	NA	-0.22741			-	-	-	-
csi-miR3950	Cs7g22460.1	Cs7g22460	2	498	0	48	4.8	0.237473	1	0.41	0.48	NA	-0.22741			-	-	-	-
csi-miR3950	Cs7g22470.1	Cs7g22470	2	1210	0.01	5	2.5	0.123684	2	0.41	0.48	NA	-0.22741			-	-	-	gi|296089037|emb|CBI38740.3|/2.13193e-15/unnamed protein product [Vitis vinifera]
csi-miR5021	Cs7g22590.1	Cs7g22590	3	87	0	30	0.0817783	0.00404586	1	0.88	0.435	NA	1.01649			-	-	-	gi|255575726|ref|XP_002528762.1|/2.32843e-34/conserved hypothetical protein [Ricinus communis]
csi-miR5021	Cs7g25640.1	Cs7g25640	3	197	0.05	5	0.333333	0.0164912	2	0.88	0.435	NA	1.01649			-	-	-	gi|224100791|ref|XP_002312016.1|/5.13617e-57/predicted protein [Populus trichocarpa]
csi-miR160	Cs7g25670.1	Cs7g25670	0	1693	0	113	56.5	2.79526	1	0.24	0.4	NA	-0.736966			-	-	-	gi|224113039|ref|XP_002316370.1|/1.73794e-144/predicted protein [Populus trichocarpa]
csi-miR472	Cs7g26730.1	Cs7g26730	0	1411	0.01	1533	766.5	37.9215	4	8.2	7.015	0.386955	0.225181			-	-	-	gi|359496026|ref|XP_002277166.2|/1.29943e-74/PREDICTED: TMV resistance protein N-like [Vitis vinifera]
csi-miR159	Cs8g05120.1	Cs8g05120	0	205	0	32	32	1.58315	3	55.635	25.105	0.994836	1.14802			-	GO:0005488//binding;GO:0016628//oxidoreductase activity, acting on the CH-CH group of donors, NAD or NADP as acceptor;GO:0016772//transferase activity, transferring phosphorus-containing groups	GO:0008152//metabolic process	gi|255555307|ref|XP_002518690.1|/2.49494e-156/serine-threonine protein kinase, plant-type, putative [Ricinus communis]
csi-miR319	Cs8g05120.1	Cs8g05120	0	205	0.01	32	32	1.58315	4.5	2.85	2.22	0.642858	0.360402			-	GO:0005488//binding;GO:0016628//oxidoreductase activity, acting on the CH-CH group of donors, NAD or NADP as acceptor;GO:0016772//transferase activity, transferring phosphorus-containing groups	GO:0008152//metabolic process	gi|255555307|ref|XP_002518690.1|/2.49494e-156/serine-threonine protein kinase, plant-type, putative [Ricinus communis]
csi-miR482a-3p	Cs8g10560.1	Cs8g10560	0	652	0	73	10.5952	0.524184	4.5	7.375	10.745	0.468167	-0.542951			-	-	-	-
csi-miR472	Cs8g11620.1	Cs8g11620	2	508	0.03	7	0.5	0.0247368	3	8.2	7.015	0.386955	0.225181			-	-	-	gi|302143655|emb|CBI22408.3|/7.77142e-101/unnamed protein product [Vitis vinifera]
csi-miR3952	Cs8g13286.1	Cs8g13286	2	185	0	7	3.5	0.173157	2	24.19	18.34	0.826967	0.399417			-	-	-	gi|296087896|emb|CBI35179.3|/5.62394e-21/unnamed protein product [Vitis vinifera]
csi-csi-miRN03	Cs8g13560.1	Cs8g13560	0	302	0	434	434	21.4715	2	1532.68	2135.88	1	0.478766			-	-	-	-
csi-miR5021	Cs8g14770.1	Cs8g14770	3	333	0	31	0.132562	0.00655831	1	0.88	0.435	NA	1.01649	K12655	OTUD5; OTU domain-containing protein 5 [EC:3.4.19.12]	GO:0009536//plastid	GO:0070011//peptidase activity, acting on L-amino acid peptides	-	gi|255565701|ref|XP_002523840.1|/6.35076e-32/expressed protein, putative [Ricinus communis]
csi-miR472	Cs8g16120.1	Cs8g16120	0	420	0.02	77	77	3.80946	4.5	8.2	7.015	0.386955	0.225181	K01551	arsA; arsenite-transporting ATPase [EC:3.6.3.16]	GO:0009532//plastid stroma	GO:0000166//nucleotide binding	-	gi|147852937|emb|CAN83381.1|/3.21944e-45/hypothetical protein VITISV_035961 [Vitis vinifera]
csi-miR160	Cs8g16440.1	Cs8g16440	0	1978	0	24	24	1.18737	1	0.24	0.4	NA	-0.736966			-	GO:0003676//nucleic acid binding	GO:0048827//phyllome development;GO:0048437//floral organ development;GO:0009718//anthocyanin biosynthetic process;GO:0010468//regulation of gene expression;GO:0040007//growth;GO:0009755//hormone-mediated signaling pathway;GO:0006350//transcription	gi|255578143|ref|XP_002529941.1|/2.38548e-147/Auxin response factor, putative [Ricinus communis]
csi-miR482a-3p	Cs8g16450.1	Cs8g16450	2	2717	0.03	100	33.3333	1.64912	3	7.375	10.745	0.468167	-0.542951	K15501	PPP6R3; serine/threonine-protein phosphatase 6 regulatory subunit 3	-	-	-	gi|255578147|ref|XP_002529943.1|/8.56215e-94/conserved hypothetical protein [Ricinus communis]
csi-miR166b	Cs8g16510.1	Cs8g16510	2	1436	0	138	46	2.27578	1.5	1055.79	616.995	1	0.774992	K09338	HD-ZIP; homeobox-leucine zipper protein	GO:0043231//intracellular membrane-bounded organelle	GO:0001071;GO:0003677//DNA binding	GO:0048869//cellular developmental process;GO:0009933//meristem structural organization;GO:0010468//regulation of gene expression;GO:0009943//adaxial/abaxial axis specification;GO:0009799//specification of symmetry;GO:0006351//transcription, DNA-dependent	gi|255578153|ref|XP_002529946.1|/4.93752e-61/DNA binding protein, putative [Ricinus communis]
csi-miR166d	Cs8g16510.1	Cs8g16510	0	1434	0	211	70.3333	3.47964	2.5	3.115	1.45	0.867482	1.10318	K09338	HD-ZIP; homeobox-leucine zipper protein	GO:0043231//intracellular membrane-bounded organelle	GO:0001071;GO:0003677//DNA binding	GO:0048869//cellular developmental process;GO:0009933//meristem structural organization;GO:0010468//regulation of gene expression;GO:0009943//adaxial/abaxial axis specification;GO:0009799//specification of symmetry;GO:0006351//transcription, DNA-dependent	gi|255578153|ref|XP_002529946.1|/4.93752e-61/DNA binding protein, putative [Ricinus communis]
csi-miR166e-3p	Cs8g16510.1	Cs8g16510	0	1434	0	211	70.3333	3.47964	2.5	119.855	88.095	0.940403	0.444158	K09338	HD-ZIP; homeobox-leucine zipper protein	GO:0043231//intracellular membrane-bounded organelle	GO:0001071;GO:0003677//DNA binding	GO:0048869//cellular developmental process;GO:0009933//meristem structural organization;GO:0010468//regulation of gene expression;GO:0009943//adaxial/abaxial axis specification;GO:0009799//specification of symmetry;GO:0006351//transcription, DNA-dependent	gi|255578153|ref|XP_002529946.1|/4.93752e-61/DNA binding protein, putative [Ricinus communis]
csi-miR156k	Cs8g17370.1	Cs8g17370	3	238	0.05	6	1.5	0.0742103	3	0.01	16.625	1	-10.6991	K00434	E1.11.1.11; L-ascorbate peroxidase [EC:1.11.1.11]	-	GO:0016491//oxidoreductase activity	-	gi|221327589|gb|ACM17464.1|/9.0263e-55/ascorbate peroxidase 2 [Citrus maxima]
csi-miR172a	Cs8g17390.1	Cs8g17390	0	1865	0	50	25	1.23684	2	635.16	594.715	0.537613	0.0949216	K09284	AP2; AP2-like factor, euAP2 lineage	GO:0043231//intracellular membrane-bounded organelle	GO:0003676//nucleic acid binding;GO:0001071	GO:0010468//regulation of gene expression;GO:0006351//transcription, DNA-dependent	gi|224068644|ref|XP_002326164.1|/1.9443e-36/AP2 domain-containing transcription factor [Populus trichocarpa]
csi-miR172a-3p	Cs8g17390.1	Cs8g17390	0	1865	0	50	25	1.23684	2.5	10.44	9.475	0.227466	0.139924	K09284	AP2; AP2-like factor, euAP2 lineage	GO:0043231//intracellular membrane-bounded organelle	GO:0003676//nucleic acid binding;GO:0001071	GO:0010468//regulation of gene expression;GO:0006351//transcription, DNA-dependent	gi|224068644|ref|XP_002326164.1|/1.9443e-36/AP2 domain-containing transcription factor [Populus trichocarpa]
csi-miR164	Cs8g18140.2	Cs8g18140	0	497	0.02	17	3.4	0.16821	4.5	635.175	369.325	1	0.782263	K08678	UXS1; UDP-glucuronate decarboxylase [EC:4.1.1.35]	GO:0044444//cytoplasmic part;GO:0016020//membrane	GO:0005488//binding;GO:0016831//carboxy-lyase activity	GO:0019321//pentose metabolic process;GO:0006139//nucleobase, nucleoside, nucleotide and nucleic acid metabolic process	gi|38016529|gb|AAR07600.1|/1.08455e-66/fiber dTDP-glucose 4-6-dehydratase [Gossypium barbadense]
csi-miR5673	Cs8g20160.1	Cs8g20160	3	560	0.01	2	2	0.0989471	2.5	0.49	0.02	NA	4.61471			-	-	-	gi|351723663|ref|NP_001236519.1|/2.81192e-52/uncharacterized protein LOC100306544 [Glycine max]
csi-miR5021	Cs8g20960.1	Cs8g20960	3	326	0.04	74	0.187223	0.00926258	2	0.88	0.435	NA	1.01649			-	-	-	-
csi-miR5021	Cs9g01350.4	Cs9g01350	2	52	0.01	2	2	0.0989471	1	0.88	0.435	NA	1.01649			GO:0031224//intrinsic to membrane;GO:0031410//cytoplasmic vesicle	-	-	gi|115454821|ref|NP_001051011.1|/3.47563e-45/Os03g0702700 [Oryza sativa Japonica Group]
csi-miR5021	Cs9g03230.1	Cs9g03230	4	67	0	1	0.03125	0.00154605	1	0.88	0.435	NA	1.01649			-	GO:0016491//oxidoreductase activity	-	gi|224052865|ref|XP_002297619.1|/0/predicted protein [Populus trichocarpa]
csi-miR5021	Cs9g06620.1	Cs9g06620	4	90	0	1	0.5	0.0247368	1	0.88	0.435	NA	1.01649			GO:0031224//intrinsic to membrane	GO:0016628//oxidoreductase activity, acting on the CH-CH group of donors, NAD or NADP as acceptor;GO:0005356	GO:0006810//transport;GO:0008152//metabolic process	gi|300119978|gb|ADJ68005.1|/3.44638e-155/putative hexose transporter [Manihot esculenta]
csi-miR482c	Cs9g06846.1	Cs9g06846	2	158	0	18	9	0.445262	1.5	1.135	1.53	0.296549	-0.430839			-	-	-	-
csi-miR5021	Cs9g06850.1	Cs9g06850	2	241	0	3	0.75	0.0371052	1	0.88	0.435	NA	1.01649	K03787	surE; 5'-nucleotidase [EC:3.1.3.5]	-	-	-	gi|255552207|ref|XP_002517148.1|/2.81584e-26/5'-nucleotidase surE, putative [Ricinus communis]
csi-miR395	Cs9g07750.1	Cs9g07750	2	555	0.02	47	47	2.32526	2.5	0.215	0.02	NA	3.42626	K13811	PAPSS; 3'-phosphoadenosine 5'-phosphosulfate synthase [EC:2.7.7.4 2.7.1.25]	GO:0016020//membrane;GO:0009536//plastid	GO:0004779//sulfate adenylyltransferase activity	GO:0006790//sulfur metabolic process;GO:0010038//response to metal ion	gi|255552027|ref|XP_002517058.1|/3.26124e-81/sulfate adenylyltransferase, putative [Ricinus communis]
csi-miR530a	Cs9g08500.1	Cs9g08500	0	1784	0	20	5	0.247368	1	1.51	2.355	0.568992	-0.641179			-	-	-	gi|147819777|emb|CAN76196.1|/0/hypothetical protein VITISV_041073 [Vitis vinifera]
csi-miR530b	Cs9g08500.1	Cs9g08500	0	1784	0	20	5	0.247368	1.5	0.785	1.63	0.864396	-1.05411			-	-	-	gi|147819777|emb|CAN76196.1|/0/hypothetical protein VITISV_041073 [Vitis vinifera]
csi-miR5021	Cs9g09310.1	Cs9g09310	3	63	0.01	74	0.187223	0.00926258	1	0.88	0.435	NA	1.01649			-	-	-	gi|356577626|ref|XP_003556925.1|/1.95989e-41/PREDICTED: uncharacterized protein LOC100793417 [Glycine max]
csi-miR399a	Cs9g17130.1	Cs9g17130	3	1096	0.05	3	3	0.148421	3	3.395	1.765	0.827968	0.943743	K17278	PGRMC1_2; membrane-associated progesterone receptor component	-	GO:0016628//oxidoreductase activity, acting on the CH-CH group of donors, NAD or NADP as acceptor;GO:0005506//iron ion binding	GO:0006091//generation of precursor metabolites and energy	gi|255539487|ref|XP_002510808.1|/1.29798e-42/steroid binding protein, putative [Ricinus communis]
csi-csi-miRN02	Cs9g17500.1	Cs9g17500	0	2474	0.04	15	7.5	0.371052	4.5	31.04	26.055	0.410848	-0.252568	K14402	CPSF2; cleavage and polyadenylation specificity factor subunit 2	GO:0005849//mRNA cleavage factor complex	GO:0003676//nucleic acid binding;GO:0003824//catalytic activity	GO:0016441//posttranscriptional gene silencing;GO:0031124//mRNA 3'-end processing	gi|356559790|ref|XP_003548180.1|/9.54537e-70/PREDICTED: cleavage and polyadenylation specificity factor subunit 2-like isoform 2 [Glycine max]
csi-miR482a-3p	orange1.1t00149.1	orange1.1t00149	0	100	0	228	57	2.81999	4	7.375	10.745	0.468167	-0.542951	K06889	uncharacterized protein	GO:0031090//organelle membrane;GO:0043231//intracellular membrane-bounded organelle;GO:0005576//extracellular region;GO:0031410//cytoplasmic vesicle	-	GO:0009630//gravitropism;GO:0048513//organ development	gi|255546031|ref|XP_002514075.1|/5.75127e-37/Protein bem46, putative [Ricinus communis]
csi-miR396b	orange1.1t00172.1	orange1.1t00172	0	656	0	33	11	0.544209	2	8.555	5.955	0.780082	0.522666			-	-	-	gi|356558415|ref|XP_003547502.1|/1.11161e-72/PREDICTED: uncharacterized protein LOC100781613 [Glycine max]
csi-miR396g-5p	orange1.1t00172.1	orange1.1t00172	0	656	0	33	11	0.544209	3	0.345	0.02	NA	4.10852			-	-	-	gi|356558415|ref|XP_003547502.1|/1.11161e-72/PREDICTED: uncharacterized protein LOC100781613 [Glycine max]
csi-csi-miRN19	orange1.1t00199.1	orange1.1t00199	2	1615	0	174	58	2.86947	0.5	0.99	0.01	NA	-6.62936			-	-	GO:0010468//regulation of gene expression	gi|259130059|gb|ACV95482.1|/0/SCL6 [Citrus trifoliata]
csi-miR171a	orange1.1t00199.1	orange1.1t00199	0	1612	0	246	82	4.05683	2	0.675	0.02	NA	5.07682			-	-	GO:0010468//regulation of gene expression	gi|259130059|gb|ACV95482.1|/0/SCL6 [Citrus trifoliata]
csi-csi-miRN19	orange1.1t00200.2	orange1.1t00200	2	1514	0	174	58	2.86947	0.5	0.99	0.01	NA	-6.62936			-	-	GO:0010467//gene expression	gi|259130059|gb|ACV95482.1|/0/SCL6 [Citrus trifoliata]
csi-miR171a	orange1.1t00200.1	orange1.1t00200	0	1511	0	246	82	4.05683	2	0.675	0.02	NA	5.07682			-	-	GO:0010467//gene expression	gi|259130059|gb|ACV95482.1|/0/SCL6 [Citrus trifoliata]
csi-miR168a	orange1.1t00227.1	orange1.1t00227	1	2149	0	13	13	0.643156	4	2151.12	1780.01	0.989143	0.273207	K00800	aroA; 3-phosphoshikimate 1-carboxyvinyltransferase [EC:2.5.1.19]	GO:0044424//intracellular part	GO:0016765//transferase activity, transferring alkyl or aryl (other than methyl) groups	GO:0008652//cellular amino acid biosynthetic process	gi|157142998|gb|ABV24481.1|/7.61756e-39/5-enolpyruvylshikimate-3-phosphate synthase [Gossypium hirsutum]
csi-miR162-3p	orange1.1t00584.1	orange1.1t00584	0	3231	0	84	42	2.07789	1	12.58	9	0.736986	0.483135	K11592	DICER1; endoribonuclease Dicer [EC:3.1.26.-]	GO:0016604//nuclear body	GO:0016891//endoribonuclease activity, producing 5'-phosphomonoesters;GO:0032559//adenyl ribonucleotide binding;GO:0003723//RNA binding;GO:0042623//ATPase activity, coupled	GO:0006379//mRNA cleavage;GO:0003006//reproductive developmental process;GO:0009791//post-embryonic development;GO:0051301//cell division;GO:0030422//production of siRNA involved in RNA interference;GO:0048856//anatomical structure development;GO:0009790//embryonic development;GO:0035196//production of miRNAs involved in gene silencing by miRNA;GO:0045087//innate immune response	gi|225453660|ref|XP_002268369.1|/0/PREDICTED: endoribonuclease Dicer homolog 1-like [Vitis vinifera]
csi-miR168a	orange1.1t00591.1	orange1.1t00591	0	500	0	8	8	0.395788	3	2151.12	1780.01	0.989143	0.273207			-	-	-	gi|147843196|emb|CAN80540.1|/1.45034e-22/hypothetical protein VITISV_005910 [Vitis vinifera]
csi-miR472	orange1.1t00796.1	orange1.1t00796	2	565	0.02	7	0.5	0.0247368	3	8.2	7.015	0.386955	0.225181			-	-	-	-
csi-miR472	orange1.1t01362.1	orange1.1t01362	0	760	0	13	13	0.643156	4	8.2	7.015	0.386955	0.225181	K13459	RPS2; disease resistance protein RPS2	-	GO:0005488//binding	-	gi|24461866|gb|AAN62353.1|AF506028_20/0/NBS-LRR type disease resistance protein [Citrus trifoliata]
csi-miR482b	orange1.1t01362.1	orange1.1t01362	0	760	0.04	13	13	0.643156	4.5	0.36	0.415	NA	-0.205114	K13459	RPS2; disease resistance protein RPS2	-	GO:0005488//binding	-	gi|24461866|gb|AAN62353.1|AF506028_20/0/NBS-LRR type disease resistance protein [Citrus trifoliata]
csi-miR399a	orange1.1t01536.1	orange1.1t01536	0	1922	0.01	28	7	0.346315	3.5	3.395	1.765	0.827968	0.943743			-	-	-	gi|224113485|ref|XP_002316508.1|/3.97542e-92/predicted protein [Populus trichocarpa]
csi-miR399b	orange1.1t01536.1	orange1.1t01536	0	1922	0.02	28	7	0.346315	4	9.35	9.12	0.0544006	0.0359325			-	-	-	gi|224113485|ref|XP_002316508.1|/3.97542e-92/predicted protein [Populus trichocarpa]
csi-miR399c	orange1.1t01536.1	orange1.1t01536	0	1922	0	28	7	0.346315	4	0.665	0.02	NA	5.05528			-	-	-	gi|224113485|ref|XP_002316508.1|/3.97542e-92/predicted protein [Populus trichocarpa]
csi-miR399d	orange1.1t01536.1	orange1.1t01536	0	1922	0	28	7	0.346315	3	2.195	1.35	0.861877	0.701262			-	-	-	gi|224113485|ref|XP_002316508.1|/3.97542e-92/predicted protein [Populus trichocarpa]
csi-miR482a-3p	orange1.1t01807.1	orange1.1t01807	0	658	0	402	40.2	1.98884	4.5	7.375	10.745	0.468167	-0.542951			-	-	-	gi|356550897|ref|XP_003543819.1|/4.6718e-69/PREDICTED: TMV resistance protein N-like [Glycine max]
csi-miR482a-3p	orange1.1t01815.1	orange1.1t01815	0	1401	0	402	40.2	1.98884	4.5	7.375	10.745	0.468167	-0.542951			-	-	-	gi|255564976|ref|XP_002523481.1|/1.30445e-73/TMV resistance protein N, putative [Ricinus communis]
csi-miR482a-3p	orange1.1t01823.1	orange1.1t01823	0	856	0.02	402	40.2	1.98884	4.5	7.375	10.745	0.468167	-0.542951			-	-	-	-
csi-miR482a-3p	orange1.1t01829.1	orange1.1t01829	0	810	0	60	12	0.593683	2.5	7.375	10.745	0.468167	-0.542951			-	-	-	gi|357507539|ref|XP_003624058.1|/1.76278e-153/TMV resistance protein N [Medicago truncatula]
csi-miR482a-3p	orange1.1t01898.1	orange1.1t01898	0	589	0	28	14	0.69263	2	7.375	10.745	0.468167	-0.542951			-	-	-	gi|224134406|ref|XP_002321815.1|/0/cc-nbs-lrr resistance protein [Populus trichocarpa]
csi-miR482a-3p	orange1.1t01918.1	orange1.1t01918	0	562	0	18	18	0.890524	2.5	7.375	10.745	0.468167	-0.542951			-	-	-	gi|359482784|ref|XP_002269044.2|/0/PREDICTED: putative disease resistance protein RGA4-like [Vitis vinifera]
csi-miR482a-3p	orange1.1t01926.1	orange1.1t01926	2	711	0	6	6	0.296841	2.5	7.375	10.745	0.468167	-0.542951			-	-	-	gi|224122712|ref|XP_002318907.1|/0/cc-nbs-lrr resistance protein [Populus trichocarpa]
csi-miR5227	orange1.1t02221.1	orange1.1t02221	3	31	0.01	2	0.105263	0.00520774	2	6.27	0.01	1	9.29232			-	-	-	gi|18405869|ref|NP_565964.1|/1.18263e-07/uncharacterized protein [Arabidopsis thaliana]
csi-miR3952	orange1.1t02252.1	orange1.1t02252	0	3974	0	28	28	1.38526	3	24.19	18.34	0.826967	0.399417	K11320	EP400; E1A-binding protein p400 [EC:3.6.4.-]	-	-	-	gi|255564822|ref|XP_002523405.1|/0/Helicase, putative [Ricinus communis]
csi-miR396b	orange1.1t02254.1	orange1.1t02254	0	1371	0.02	21	21	1.03894	4	8.555	5.955	0.780082	0.522666			-	-	-	gi|255572981|ref|XP_002527421.1|/1.11672e-109/conserved hypothetical protein [Ricinus communis]
csi-miR482a-3p	orange1.1t02518.1	orange1.1t02518	0	1369	0	83	11.8571	0.586615	3	7.375	10.745	0.468167	-0.542951			-	-	-	gi|224115620|ref|XP_002332101.1|/0/cc-nbs-lrr resistance protein [Populus trichocarpa]
csi-miR396b	orange1.1t02555.1	orange1.1t02555	1	920	0	4	2	0.0989471	3	8.555	5.955	0.780082	0.522666			-	GO:0005488//binding	-	gi|359490734|ref|XP_002271355.2|/2.13472e-40/PREDICTED: uncharacterized protein LOC100250422 [Vitis vinifera]
csi-miR396g-5p	orange1.1t02555.1	orange1.1t02555	1	920	0	4	2	0.0989471	2	0.345	0.02	NA	4.10852			-	GO:0005488//binding	-	gi|359490734|ref|XP_002271355.2|/2.13472e-40/PREDICTED: uncharacterized protein LOC100250422 [Vitis vinifera]
csi-miR5021	orange1.1t02876.1	orange1.1t02876	3	193	0.04	3	3	0.148421	2	0.88	0.435	NA	1.01649			-	GO:0016772//transferase activity, transferring phosphorus-containing groups	-	gi|224053040|ref|XP_002297677.1|/7.96502e-33/predicted protein [Populus trichocarpa]
csi-miR530b	orange1.1t02948.1	orange1.1t02948	2	2768	0.04	5	5	0.247368	2.5	0.785	1.63	0.864396	-1.05411	K15535	PWD; phosphoglucan, water dikinase [EC:2.7.9.5]	-	-	-	gi|147792973|emb|CAN73102.1|/0/hypothetical protein VITISV_042891 [Vitis vinifera]
csi-miR397	orange1.1t03059.1	orange1.1t03059	2	1929	0.02	13	1.3	0.0643156	2.5	0.015	0.85	NA	-5.82443	K12657	ALDH18A1; delta-1-pyrroline-5-carboxylate synthetase [EC:2.7.2.11 1.2.1.41]	-	-	-	gi|6225818|sp|O65361.1|P5CS_MESCR/3.66846e-41/RecName: Full=Delta-1-pyrroline-5-carboxylate synthase; Short=P5CS; Includes: RecName: Full=Glutamate 5-kinase; Short=GK; AltName: Full=Gamma-glutamyl kinase; Includes: RecName: Full=Gamma-glutamyl phosphate reductase; Short=GPR; AltName: Full=Glutamate-5-semialdehyde dehydrogenase; AltName: Full=Glutamyl-gamma-semialdehyde dehydrogenase
csi-miR396b	orange1.1t03122.1	orange1.1t03122	0	583	0	125	62.5	3.0921	2	8.555	5.955	0.780082	0.522666			-	-	-	gi|359489864|ref|XP_002270427.2|/2.3305e-35/PREDICTED: uncharacterized protein LOC100259737 [Vitis vinifera]
csi-miR396g-5p	orange1.1t03122.1	orange1.1t03122	0	583	0	125	62.5	3.0921	3	0.345	0.02	NA	4.10852			-	-	-	gi|359489864|ref|XP_002270427.2|/2.3305e-35/PREDICTED: uncharacterized protein LOC100259737 [Vitis vinifera]
csi-miR472	orange1.1t03137.1	orange1.1t03137	2	565	0.03	12	1.75	0.0865787	3	8.2	7.015	0.386955	0.225181			-	-	-	gi|255563252|ref|XP_002522629.1|/1.09961e-77/Disease resistance protein RPS5, putative [Ricinus communis]
csi-csi-miRN13	orange1.1t03349.3	orange1.1t03349	0	1447	0.05	25	6.25	0.30921	4.5	0.01	40.535	1	11.985			GO:0043231//intracellular membrane-bounded organelle	-	-	gi|8843758|dbj|BAA97306.1|/2.6897e-48/ABC transporter-like [Arabidopsis thaliana]
csi-miR482a-3p	orange1.1t03701.1	orange1.1t03701	1	685	0	37	37	1.83052	4.5	7.375	10.745	0.468167	-0.542951			-	-	-	-
csi-miR472	orange1.1t03707.1	orange1.1t03707	3	568	0.03	7	0.5	0.0247368	3	8.2	7.015	0.386955	0.225181			-	-	-	gi|255563252|ref|XP_002522629.1|/0/Disease resistance protein RPS5, putative [Ricinus communis]
csi-miR472	orange1.1t03712.1	orange1.1t03712	3	572	0.04	7	0.5	0.0247368	3	8.2	7.015	0.386955	0.225181			-	-	-	gi|224111296|ref|XP_002332952.1|/5.21503e-138/cc-nbs-lrr resistance protein [Populus trichocarpa]
csi-miR472	orange1.1t03713.1	orange1.1t03713	3	771	0.02	7	0.5	0.0247368	3	8.2	7.015	0.386955	0.225181			-	-	-	gi|359488027|ref|XP_002269288.2|/0/PREDICTED: disease resistance protein At4g27190-like [Vitis vinifera]
csi-miR482a-3p	orange1.1t03734.1	orange1.1t03734	0	701	0	28	14	0.69263	2	7.375	10.745	0.468167	-0.542951			-	-	-	gi|359482769|ref|XP_003632834.1|/6.30661e-178/PREDICTED: putative disease resistance protein RGA4-like [Vitis vinifera]
csi-miR172a	orange1.1t04055.1	orange1.1t04055	0	2049	0	345	345	17.0684	2.5	635.16	594.715	0.537613	0.0949216	K09284	AP2; AP2-like factor, euAP2 lineage	-	-	GO:0008152//metabolic process	gi|195979199|gb|ACG63707.1|/6.30969e-104/transcription factor APETALA2 [Citrus trifoliata]
csi-miR172a-3p	orange1.1t04055.1	orange1.1t04055	0	2049	0	345	345	17.0684	2.5	10.44	9.475	0.227466	0.139924	K09284	AP2; AP2-like factor, euAP2 lineage	-	-	GO:0008152//metabolic process	gi|195979199|gb|ACG63707.1|/6.30969e-104/transcription factor APETALA2 [Citrus trifoliata]
csi-miR172c	orange1.1t04055.1	orange1.1t04055	2	2050	0.01	55	55	2.72105	1.5	0.36	0.225	NA	0.678072	K09284	AP2; AP2-like factor, euAP2 lineage	-	-	GO:0008152//metabolic process	gi|195979199|gb|ACG63707.1|/6.30969e-104/transcription factor APETALA2 [Citrus trifoliata]
csi-miR172e-3p	orange1.1t04055.1	orange1.1t04055	3	2048	0.01	2	2	0.0989471	1.5	0.885	1.25	0.365704	-0.498179	K09284	AP2; AP2-like factor, euAP2 lineage	-	-	GO:0008152//metabolic process	gi|195979199|gb|ACG63707.1|/6.30969e-104/transcription factor APETALA2 [Citrus trifoliata]
csi-miR482a-3p	orange1.1t04537.1	orange1.1t04537	0	890	0	389	97.25	4.8113	3.5	7.375	10.745	0.468167	-0.542951			-	-	-	gi|224083434|ref|XP_002307025.1|/0/cc-nbs-lrr resistance protein [Populus trichocarpa]
csi-miR472	orange1.1t04592.1	orange1.1t04592	0	721	0.01	20	20	0.989471	3.5	8.2	7.015	0.386955	0.225181			-	-	-	gi|224117086|ref|XP_002331783.1|/1.7788e-101/cc-nbs-lrr resistance protein [Populus trichocarpa]
csi-miR482a-3p	orange1.1t04833.1	orange1.1t04833	0	346	0	125	6.94444	0.343566	4	7.375	10.745	0.468167	-0.542951			-	-	-	-
csi-miR482a-3p	orange1.1t04933.1	orange1.1t04933	0	127	0	125	6.94444	0.343566	4	7.375	10.745	0.468167	-0.542951			-	-	-	-
csi-miR3950	orange1.1t05093.1	orange1.1t05093	2	606	0.02	41	20.5	1.01421	2	0.41	0.48	NA	-0.22741			-	-	-	-
csi-miR482a-3p	orange1.1t05193.1	orange1.1t05193	0	553	0	125	6.94444	0.343566	4	7.375	10.745	0.468167	-0.542951			-	-	-	-
csi-miR482a-3p	orange1.1t05295.1	orange1.1t05295	0	569	0	125	6.94444	0.343566	4	7.375	10.745	0.468167	-0.542951			-	-	-	-
csi-miR3951	orange1.1t05622.1	orange1.1t05622	0	113	0	3391	3391	167.765	1.5	1297	1449.08	0.772141	-0.159959			GO:0044424//intracellular part	-	-	gi|297805150|ref|XP_002870459.1|/4.63704e-20/polyubiquitin [Arabidopsis lyrata subsp. lyrata]
