# Supplementary material for: Comparative Analysis of miRNAs and Their Target Transcripts between a Spontaneous Late-Ripening Sweet Orange Mutant and Its Wild-Type Using Small RNA and Degradome Sequencing
Source: Front Plant Sci. 2016 Sep 21;7:1416. doi: 10.3389/fpls.2016.01416 (PMC5030777; doi:10.3389/fpls.2016.01416)
Supplement: Table S5 — Gene ontology classification of miRNA targets. [file Table5.XLSX]

## Sheet: Sheet1
Table S5 Gene ontology classification of miRNA targets.
GO term ID	Description	Gene number	P-value	uniqueness	dispensability	Gene list
Cell components
GO:0016442	RISC complex	2	0.0324811	0.108	0	Cs6g03520.2|Cs6g03500.1
GO:0031332	RNAi effector complex	2	0.0324811	0.108	0.329	Cs6g03520.2|Cs6g03500.1
Molecular functions
GO:0001071	nucleic acid binding transcription factor activity	35	0.0182797	0.927	0	Cs7g11770.1|orange1.1t04055.1|Cs7g22450.1|Cs5g10870.1|Cs6g16030.2|Cs1g09660.1|Cs8g16440.1|orange1.1t00591.1|Cs5g03250.1|Cs5g08980.1|Cs7g22420.1|Cs5g06850.1|Cs3g06390.1|Cs1g03470.1|Cs1g15640.1|Cs3g18940.1|orange1.1t00199.1|Cs1g06080.1|Cs4g19310.1|Cs4g06140.1|orange1.1t05093.1|orange1.1t00200.2|Cs6g21520.1|Cs7g22430.1|Cs2g21640.1|Cs7g10990.1|Cs1g03640.1|Cs1g24860.1|Cs7g10830.1|Cs2g15130.1|Cs2g09770…
GO:0003700	sequence-specific DNA binding transcription factor activity	35	0.0182797	0.927	0	Cs7g11770.1|orange1.1t04055.1|Cs7g22450.1|Cs5g10870.1|Cs6g16030.2|Cs1g09660.1|Cs8g16440.1|orange1.1t00591.1|Cs5g03250.1|Cs5g08980.1|Cs7g22420.1|Cs5g06850.1|Cs3g06390.1|Cs1g03470.1|Cs1g15640.1|Cs3g18940.1|orange1.1t00199.1|Cs1g06080.1|Cs4g19310.1|Cs4g06140.1|orange1.1t05093.1|orange1.1t00200.2|Cs6g21520.1|Cs7g22430.1|Cs2g21640.1|Cs7g10990.1|Cs1g03640.1|Cs1g24860.1|Cs7g10830.1|Cs2g15130.1|Cs2g09770…
GO:0005488	binding	157	0.0459704	0.969	0	orange1.1t04055.1|Cs5g19400.1|Cs7g22450.1|Cs5g22030.6|orange1.1t03734.1|Cs6g16030.2|Cs6g14320.1|Cs5g19220.1|Cs5g19440.1|orange1.1t04833.1|Cs1g08080.1|Cs7g22420.1|Cs3g06390.1|orange1.1t01926.1|Cs6g21520.1|Cs2g14510.1|Cs7g19540.1|Cs8g14770.1|orange1.1t05193.1|Cs2g10720.1|orange1.1t03701.1|Cs5g26620.1|Cs3g13690.1|Cs8g20960.1|Cs2g18470.1|Cs5g17280.1|Cs6g02120.1|Cs1g06080.1|Cs4g19310.1|Cs3g24010.3|Cs3…
GO:0043531	ADP binding	74	1.32887e-79	0.463	0	Cs3g05280.1|Cs5g19400.1|orange1.1t04933.1|Cs5g22030.6|orange1.1t03734.1|orange1.1t01898.1|Cs3g13340.1|Cs2g18470.1|Cs1g15550.1|Cs3g13390.1|Cs2g30960.1|Cs5g19220.1|Cs3g06650.1|Cs5g19440.1|Cs8g10560.1|Cs2g30970.1|orange1.1t04833.1|orange1.1t01829.1|orange1.1t01823.1|Cs3g12810.1|Cs5g19230.1|Cs3g12850.1|orange1.1t03712.1|Cs3g12760.1|orange1.1t03713.1|Cs8g11620.1|Cs3g06600.1|Cs5g26190.1|Cs3g06500.1|ora…
GO:0010011	auxin binding	2	0.0377925	0.861	0.03	Cs2g14270.1|Cs5g32500.1
GO:0097367	carbohydrate derivative binding	95	3.63676e-25	0.777	0.063	Cs5g22030.6|orange1.1t03734.1|Cs6g14320.1|Cs5g19440.1|orange1.1t04833.1|Cs1g08080.1|orange1.1t01926.1|Cs5g19260.1|orange1.1t03701.1|Cs5g26620.1|Cs3g13690.1|Cs8g20960.1|Cs5g17280.1|Cs6g02120.1|Cs3g11110.1|Cs3g06640.1|orange1.1t04537.1|orange1.1t05193.1|Cs1g19320.1|Cs3g05280.1|Cs3g06650.1|Cs3g11120.1|Cs2g30970.1|orange1.1t03713.1|Cs8g10560.1|Cs1g25780.1|Cs3g13320.1|Cs3g13740.1|Cs3g08210.1|orange1.1…
GO:0035198	miRNA binding	3	0.00291692	0.771	0.087	Cs5g16710.1|Cs7g25670.1|Cs8g16440.1
GO:0036094	small molecule binding	97	1.58329e-17	0.771	0.11	Cs5g22030.6|orange1.1t03734.1|Cs6g14320.1|Cs5g19440.1|orange1.1t04833.1|Cs1g08080.1|orange1.1t01926.1|Cs5g19260.1|orange1.1t03701.1|Cs5g26620.1|Cs3g13690.1|Cs8g20960.1|Cs5g17280.1|Cs6g02120.1|Cs3g11110.1|Cs3g06640.1|orange1.1t04537.1|Cs5g29290.1|orange1.1t05193.1|Cs1g19320.1|Cs3g05280.1|Cs5g32500.1|Cs3g06650.1|Cs3g11120.1|Cs2g30970.1|orange1.1t03713.1|Cs8g10560.1|Cs1g25780.1|Cs3g13320.1|Cs3g13740…
GO:1901363	heterocyclic compound binding	137	1.70436e-10	0.747	0.149	orange1.1t04055.1|Cs7g22450.1|Cs5g22030.6|orange1.1t03734.1|Cs6g16030.2|Cs6g14320.1|Cs5g19440.1|orange1.1t04833.1|Cs1g08080.1|Cs3g06390.1|orange1.1t01926.1|Cs6g21520.1|Cs7g19540.1|orange1.1t05193.1|orange1.1t03701.1|Cs5g26620.1|Cs3g13690.1|Cs8g20960.1|Cs2g18470.1|Cs5g17280.1|Cs6g02120.1|Cs3g11110.1|Cs4g19310.1|Cs3g24010.3|Cs3g06640.1|orange1.1t04537.1|Cs5g29290.1|Cs5g14570.1|Cs5g19260.1|Cs7g22430…
GO:1901265	nucleoside phosphate binding	96	5.36277e-18	0.587	0.192	Cs5g22030.6|orange1.1t03734.1|Cs6g14320.1|Cs5g19440.1|orange1.1t04833.1|Cs1g08080.1|orange1.1t01926.1|Cs5g19260.1|orange1.1t03701.1|Cs5g26620.1|Cs3g13690.1|Cs8g20960.1|Cs5g17280.1|Cs6g02120.1|Cs3g11110.1|Cs3g06640.1|orange1.1t04537.1|Cs5g29290.1|orange1.1t05193.1|Cs1g19320.1|Cs3g05280.1|Cs3g06650.1|Cs3g11120.1|Cs2g30970.1|orange1.1t03713.1|Cs8g10560.1|Cs1g25780.1|Cs3g13320.1|Cs3g13740.1|Cs3g08210…
GO:0043167	ion binding	111	4.93971e-06	0.751	0.193	Cs5g22030.6|orange1.1t03734.1|Cs6g14320.1|Cs5g19440.1|orange1.1t04833.1|Cs1g08080.1|orange1.1t01926.1|Cs7g19540.1|orange1.1t05193.1|orange1.1t03701.1|Cs5g26620.1|Cs3g13690.1|Cs8g20960.1|Cs2g18470.1|Cs5g17280.1|Cs6g02120.1|Cs3g11110.1|Cs3g06640.1|orange1.1t04537.1|Cs5g14570.1|Cs5g19260.1|Cs6g15330.1|Cs1g19320.1|Cs3g05280.1|Cs5g32500.1|Cs3g06650.1|Cs3g11120.1|Cs2g30970.1|Cs2g14510.1|orange1.1t03713…
GO:0097159	organic cyclic compound binding	137	1.90451e-10	0.747	0.204	orange1.1t04055.1|Cs7g22450.1|Cs5g22030.6|orange1.1t03734.1|Cs6g16030.2|Cs6g14320.1|Cs5g19440.1|orange1.1t04833.1|Cs1g08080.1|Cs3g06390.1|orange1.1t01926.1|Cs6g21520.1|Cs7g19540.1|orange1.1t05193.1|orange1.1t03701.1|Cs5g26620.1|Cs3g13690.1|Cs8g20960.1|Cs2g18470.1|Cs5g17280.1|Cs6g02120.1|Cs3g11110.1|Cs4g19310.1|Cs3g24010.3|Cs3g06640.1|orange1.1t04537.1|Cs5g29290.1|Cs5g14570.1|Cs5g19260.1|Cs7g22430…
GO:0043168	anion binding	96	5.1808e-20	0.727	0.224	Cs5g22030.6|orange1.1t03734.1|Cs6g14320.1|Cs5g19440.1|orange1.1t04833.1|Cs1g08080.1|orange1.1t01926.1|Cs5g19260.1|orange1.1t03701.1|Cs5g26620.1|Cs3g13690.1|Cs8g20960.1|Cs5g17280.1|Cs6g02120.1|Cs3g11110.1|Cs3g06640.1|orange1.1t04537.1|orange1.1t05193.1|Cs1g19320.1|Cs3g05280.1|Cs5g32500.1|Cs3g06650.1|Cs3g11120.1|Cs2g30970.1|orange1.1t03713.1|Cs8g10560.1|Cs1g25780.1|Cs3g13320.1|Cs3g13740.1|Cs3g08210…
GO:0035197	siRNA binding	3	0.00291692	0.771	0.345	Cs5g16710.1|Cs2g10760.1|Cs2g10770.1
Biological processes
GO:0002376	immune system process	37	3.58296e-07	0.987	0	Cs4g07790.1|orange1.1t03734.1|orange1.1t01898.1|Cs3g13340.1|Cs1g15550.1|Cs3g13390.1|Cs2g30960.1|orange1.1t00591.1|Cs2g30970.1|Cs5g03250.1|Cs5g16710.1|Cs5g19230.1|orange1.1t04592.1|Cs1g08080.1|Cs9g17500.1|Cs7g22420.1|orange1.1t01926.1|Cs3g13320.1|Cs3g13740.1|Cs5g21975.1|Cs3g13690.1|Cs7g26730.1|Cs5g19220.1|Cs5g19570.1|Cs6g03500.1|orange1.1t05193.1|Cs2g06290.1|orange1.1t01918.1|Cs6g03520.2|Cs2g10770…
GO:0007155	cell adhesion	35	0.0145178	0.986	0	Cs5g16710.1|Cs1g15640.1|Cs2g09770.1|Cs4g19310.1|Cs8g16510.1|orange1.1t02252.1
GO:0009697	salicylic acid biosynthetic process	37	8.4937e-07	0.754	0	orange1.1t02518.1|orange1.1t01918.1|Cs1g08080.1|Cs5g21975.1|orange1.1t03734.1|orange1.1t01898.1|Cs3g13340.1|Cs5g22330.1|Cs3g13690.1|Cs1g15550.1|Cs3g13390.1|Cs1g19320.1|Cs3g11080.1|orange1.1t01926.1|Cs3g13320.1|Cs3g13740.1
GO:0022610	biological adhesion	8	0.0145178	0.986	0	Cs5g16710.1|Cs1g15640.1|Cs2g09770.1|Cs4g19310.1|Cs8g16510.1|orange1.1t02252.1
GO:0023052	signaling	7	0.0499511	0.987	0	Cs6g16030.2|Cs1g09660.1|Cs5g32500.1|Cs2g30960.1|Cs2g14270.1|Cs8g16440.1|Cs5g19440.1|Cs2g30970.1|orange1.1t01829.1|Cs5g03250.1|orange1.1t01823.1|Cs5g16710.1|Cs5g19230.1|Cs1g19320.1|Cs8g10560.1|Cs5g06850.1|Cs1g25780.1|Cs7g10850.1|orange1.1t01807.1|orange1.1t03701.1|Cs5g26620.1|Cs3g06390.1|Cs3g18940.1|Cs8g20960.1|Cs5g23190.1|Cs5g17280.1|Cs9g17500.1|Cs2g09770.1|Cs7g26730.1|Cs5g01380.1|Cs8g05120.1|Cs5…
GO:0045087	innate immune response	6	1.96346e-07	0.865	0	Cs4g07790.1|orange1.1t03734.1|orange1.1t01898.1|Cs3g13340.1|Cs1g15550.1|Cs3g13390.1|Cs2g30960.1|orange1.1t00591.1|Cs2g30970.1|Cs5g03250.1|Cs5g16710.1|Cs5g19230.1|orange1.1t04592.1|Cs1g08080.1|Cs9g17500.1|Cs7g22420.1|orange1.1t01926.1|Cs3g13320.1|Cs3g13740.1|Cs5g21975.1|Cs3g13690.1|Cs7g26730.1|Cs5g19220.1|Cs5g19570.1|Cs6g03500.1|orange1.1t05193.1|Cs2g06290.1|orange1.1t01918.1|Cs6g03520.2|Cs5g19920…
GO:0050896	response to stimulus	157	0.00347644	0.99	0	Cs5g22030.6|orange1.1t03734.1|Cs6g16030.2|Cs5g19440.1|orange1.1t04833.1|Cs1g08080.1|Cs7g22420.1|Cs7g10850.1|orange1.1t01926.1|Cs8g14770.1|orange1.1t05193.1|orange1.1t03701.1|Cs5g26620.1|Cs9g06620.1|Cs3g13690.1|Cs8g20960.1|Cs2g18470.1|Cs5g17280.1|Cs6g02120.1|Cs3g11110.1|Cs4g19310.1|Cs6g05690.1|Cs3g06640.1|orange1.1t04537.1|Cs5g19260.1|Cs2g10720.1|Cs9g03230.1|Cs1g19320.1|Cs3g05280.1|Cs1g09660.1|Cs5…
GO:0051704	multi-organism process	48	0.0459704	0.987	0	Cs7g11770.1|orange1.1t04055.1|Cs9g09310.1|orange1.1t01898.1|Cs3g13340.1|Cs5g32500.1|Cs3g13390.1|Cs2g14270.1|orange1.1t00591.1|Cs3g23180.1|Cs5g03250.1|Cs5g16710.1|Cs9g17130.1|Cs5g21975.1|Cs1g08080.1|Cs9g17500.1|Cs3g06390.1|orange1.1t03734.1|orange1.1t01926.1|Cs9g07750.1|Cs3g13320.1|Cs7g19540.1|Cs1g03470.1|Cs3g13690.1|Cs1g15550.1|Cs4g06140.1|Cs6g03500.1|orange1.1t05193.1|orange1.1t02518.1|Cs2g06290…
GO:0009812	flavonoid metabolic process	54	0.0368795	0.962	0.058	Cs4g07790.1|Cs5g19230.1|Cs5g19920.1|Cs7g26730.1|Cs2g30960.1|Cs6g11940.1|Cs8g16440.1|Cs3g11080.1|Cs5g19570.1|Cs5g19220.1|Cs2g30970.1
GO:0048827	phyllome development	48	7.56607e-05	0.565	0.086	orange1.1t01536.1|orange1.1t04055.1|Cs5g09850.1|Cs6g16030.2|Cs5g32500.1|Cs2g14270.1|Cs8g16440.1|orange1.1t02555.1|Cs2g15130.1|Cs5g03250.1|Cs5g16710.1|orange1.1t03122.1|Cs7g10850.1|orange1.1t00172.1|Cs1g15640.1|Cs3g19690.1|Cs7g15220.1|Cs1g06080.1|Cs6g15330.1|Cs5g01380.1|Cs4g06140.1|Cs7g10990.1|Cs1g03640.1|Cs1g24860.1|Cs7g10830.1|Cs1g11750.2|Cs2g09770.1|Cs8g16510.1|orange1.1t02252.1
GO:0016265	death	9	0.0225687	0.898	0.096	orange1.1t05193.1|Cs4g07790.1|Cs5g19230.1|Cs3g06390.1|orange1.1t04592.1|Cs5g19920.1|Cs7g22420.1|Cs7g26730.1|Cs9g03230.1|Cs2g30960.1|Cs1g19320.1|Cs3g11080.1|Cs5g19570.1|Cs5g19220.1|Cs2g30970.1
GO:0007015	actin filament organization	94	0.0130711	0.719	0.125	Cs5g16710.1|Cs6g07930.1|Cs1g15640.1|Cs1g25780.1|Cs4g19310.1|Cs2g09770.1|Cs8g16510.1|orange1.1t02252.1
GO:0010216	maintenance of DNA methylation	11	0.0454204	0.926	0.145	Cs6g03520.2|Cs6g03500.1
GO:0009963	positive regulation of flavonoid biosynthetic process	9	4.41551e-05	0.761	0.17	Cs4g07790.1|Cs5g19230.1|Cs5g19920.1|Cs7g26730.1|Cs2g30960.1|Cs6g11940.1|Cs5g19220.1|Cs3g11080.1|Cs5g19570.1|Cs2g30970.1
GO:0044003	modification by symbiont of host morphology or physiology	6	0.00789792	0.746	0.171	Cs5g16710.1|Cs6g03520.2|Cs2g10770.1|Cs9g17500.1|Cs6g03500.1|orange1.1t00591.1|Cs2g10760.1
GO:0009938	negative regulation of gibberellic acid mediated signaling pathway	9	0.00876834	0.771	0.176	orange1.1t05093.1|Cs5g06850.1|Cs1g09660.1
GO:0042537	benzene-containing compound metabolic process	15	7.78323e-07	0.912	0.198	orange1.1t02518.1|Cs6g14050.1|Cs1g08080.1|Cs5g21975.1|orange1.1t03734.1|orange1.1t01898.1|Cs3g13340.1|Cs5g22330.1|Cs3g13690.1|Cs1g15550.1|Cs3g13390.1|Cs1g19320.1|Cs6g11940.1|orange1.1t01918.1|Cs3g11080.1|orange1.1t01926.1|Cs3g13320.1|Cs3g13740.1
GO:0019438	aromatic compound biosynthetic process	11	0.00121216	0.836	0.294	Cs7g11770.1|orange1.1t04055.1|Cs5g09850.1|Cs3g22200.1|Cs7g22450.1|Cs8g18140.2|orange1.1t01898.1|Cs3g13340.1|Cs6g16030.2|Cs1g09660.1|Cs1g15550.1|Cs3g13390.1|Cs6g11940.1|Cs8g16440.1|orange1.1t00591.1|orange1.1t02555.1|Cs7g12410.3|Cs5g03250.1|Cs5g08980.1|Cs3g13320.1|Cs9g17130.1|Cs5g21975.1|Cs1g08080.1|Cs9g17500.1|Cs7g22420.1|Cs5g06850.1|orange1.1t03122.1|Cs6g03500.1|Cs6g15330.1|orange1.1t03734.1|ora…
GO:0006950	response to stress	105	2.06605e-08	0.905	0.38	Cs5g22030.6|orange1.1t03734.1|Cs5g19440.1|orange1.1t04833.1|Cs1g08080.1|Cs7g22420.1|orange1.1t01926.1|Cs5g19260.1|orange1.1t03701.1|Cs9g06620.1|Cs3g13690.1|Cs8g17370.1|Cs5g17280.1|Cs6g02120.1|Cs3g11110.1|Cs3g06640.1|orange1.1t04537.1|orange1.1t05193.1|Cs2g10720.1|Cs9g03230.1|Cs1g19320.1|Cs3g05280.1|Cs1g09660.1|Cs5g32500.1|orange1.1t00591.1|Cs3g06650.1|Cs3g11120.1|Cs2g30970.1|Cs5g03250.1|orange1.1…
GO:0010050	vegetative phase change	5	0.0170897	0.677	0.413	orange1.1t00591.1|Cs2g23550.1|Cs6g03520.2|Cs6g03500.1|Cs5g16710.1
GO:0044089	positive regulation of cellular component biogenesis	4	0.02638	0.819	0.421	Cs5g16710.1|Cs1g15640.1|Cs2g09770.1|Cs4g19310.1|Cs8g16510.1|orange1.1t02252.1
GO:0045595	regulation of cell differentiation	6	0.00789792	0.577	0.424	Cs5g16710.1|Cs2g21640.1|orange1.1t00199.1|Cs2g09770.1|Cs4g19310.1|orange1.1t00200.2|Cs8g16510.1|Cs5g08980.1
GO:0022611	dormancy process	157	0.0170897	0.722	0.425	Cs5g06850.1|Cs1g09660.1|orange1.1t03122.1|Cs7g15220.1|Cs2g09770.1|Cs5g09850.1|orange1.1t05093.1|orange1.1t00172.1
GO:0009607	response to biotic stimulus	37	0.0454204	0.915	0.434	Cs7g11770.1|orange1.1t03734.1|orange1.1t01898.1|Cs3g13340.1|Cs5g32500.1|Cs3g13390.1|Cs2g14270.1|orange1.1t00591.1|Cs3g23180.1|Cs5g03250.1|Cs5g16710.1|Cs9g17130.1|orange1.1t04592.1|Cs1g08080.1|Cs9g17500.1|orange1.1t01926.1|Cs9g07750.1|Cs3g13320.1|Cs3g13740.1|Cs5g21975.1|Cs3g13690.1|Cs1g15550.1|Cs6g03500.1|orange1.1t05193.1|Cs2g06290.1|orange1.1t01918.1|Cs6g03520.2|Cs2g10770.1|orange1.1t02518.1|Cs5…
GO:0009855	determination of bilateral symmetry	9	0.000617115	0.664	0.441	Cs5g16710.1|Cs6g03520.2|Cs1g15640.1|Cs6g16030.2|Cs2g15130.1|Cs2g09770.1|Cs4g19310.1|Cs6g03500.1|Cs8g16510.1
GO:0044419	interspecies interaction between organisms	17	0.0368795	0.895	0.451	Cs5g16710.1|Cs6g03520.2|Cs2g10770.1|Cs9g17500.1|Cs6g03500.1|orange1.1t00591.1|Cs2g10760.1
GO:0009889	regulation of biosynthetic process	13	0.00166594	0.721	0.452	Cs7g11770.1|Cs4g07790.1|orange1.1t04055.1|Cs5g09850.1|Cs7g22450.1|Cs5g10870.1|Cs6g16030.2|Cs1g09660.1|Cs2g30960.1|Cs6g11940.1|Cs8g16440.1|orange1.1t00591.1|orange1.1t02555.1|Cs2g30970.1|Cs5g03250.1|Cs5g08980.1|Cs5g16710.1|Cs5g19230.1|Cs9g17500.1|Cs7g22420.1|Cs5g06850.1|orange1.1t03122.1|Cs6g15330.1|orange1.1t00172.1|Cs7g19540.1|Cs8g14770.1|Cs3g06390.1|Cs1g03470.1|Cs1g15640.1|Cs2g10760.1|Cs3g18940…
GO:0021700	developmental maturation	12	0.0367887	0.676	0.469	Cs5g16710.1|orange1.1t00200.2|Cs1g15640.1|Cs5g32500.1|orange1.1t00199.1|Cs2g14270.1|Cs2g09770.1|Cs4g19310.1|orange1.1t02252.1|Cs8g16510.1|Cs5g08980.1
GO:0009615	response to virus	37	0.0499233	0.85	0.474	Cs5g16710.1|Cs6g03520.2|Cs2g10770.1|Cs9g17500.1|Cs6g03500.1|orange1.1t00591.1|Cs2g10760.1
GO:1901362	organic cyclic compound biosynthetic process	48	0.00379302	0.855	0.485	Cs7g11770.1|orange1.1t04055.1|Cs5g09850.1|Cs3g22200.1|Cs7g22450.1|Cs8g18140.2|orange1.1t01898.1|Cs3g13340.1|Cs6g16030.2|Cs1g09660.1|Cs1g15550.1|Cs3g13390.1|Cs6g11940.1|Cs8g16440.1|orange1.1t00591.1|orange1.1t02555.1|Cs7g12410.3|Cs7g10830.1|Cs5g03250.1|Cs5g08980.1|Cs3g13320.1|Cs9g17130.1|Cs5g21975.1|Cs1g08080.1|Cs9g17500.1|Cs7g22420.1|Cs5g06850.1|orange1.1t03122.1|Cs6g03500.1|Cs6g15330.1|orange1.1…
GO:0009734	auxin-activated signaling pathway	37	0.0132395	0.682	0.486	Cs3g18940.1|Cs6g16030.2|Cs5g32500.1|Cs2g15130.1|Cs8g16440.1|Cs7g10850.1|Cs1g25780.1|Cs7g25670.1
GO:0048768	root hair cell tip growth	48	0.0227851	0.619	0.489	orange1.1t00199.1|orange1.1t00200.2|Cs5g08980.1
GO:0080060	integument development	48	0.0377925	0.65	0.498	Cs1g15640.1|Cs2g09770.1

## Sheet: Sheet2
GO:0043531	74	150	8.80046e-83	1.32887e-79	Cs3g05280.1|Cs5g19400.1|orange1.1t04933.1|Cs5g22030.6|orange1.1t03734.1|orange1.1t01898.1|Cs3g13340.1|Cs2g18470.1|Cs1g15550.1|Cs3g13390.1|Cs2g30960.1|Cs5g19220.1|Cs3g06650.1|Cs5g19440.1|Cs8g10560.1|Cs2g30970.1|orange1.1t04833.1|orange1.1t01829.1|orange1.1t01823.1|Cs3g12810.1|Cs5g19230.1|Cs3g12850.1|orange1.1t03712.1|Cs3g12760.1|orange1.1t03713.1|Cs8g11620.1|Cs3g06600.1|Cs5g26190.1|Cs3g06500.1|ora…
GO:0032559	94	1648	6.53771e-32	4.93597e-29	Cs5g22030.6|orange1.1t03734.1|Cs6g14320.1|Cs5g19440.1|orange1.1t04833.1|Cs1g08080.1|orange1.1t01926.1|Cs5g19260.1|orange1.1t03701.1|Cs5g26620.1|Cs3g13690.1|Cs8g20960.1|Cs5g17280.1|Cs6g02120.1|Cs3g11110.1|Cs3g06640.1|orange1.1t04537.1|orange1.1t05193.1|Cs1g19320.1|Cs3g05280.1|Cs3g06650.1|Cs3g11120.1|Cs2g30970.1|orange1.1t03713.1|Cs8g10560.1|Cs3g13320.1|Cs3g13740.1|Cs3g08210.1|orange1.1t04592.1|Cs1…
GO:0030554	94	1680	2.58063e-31	1.29892e-28	Cs5g22030.6|orange1.1t03734.1|Cs6g14320.1|Cs5g19440.1|orange1.1t04833.1|Cs1g08080.1|orange1.1t01926.1|Cs5g19260.1|orange1.1t03701.1|Cs5g26620.1|Cs3g13690.1|Cs8g20960.1|Cs5g17280.1|Cs6g02120.1|Cs3g11110.1|Cs3g06640.1|orange1.1t04537.1|orange1.1t05193.1|Cs1g19320.1|Cs3g05280.1|Cs3g06650.1|Cs3g11120.1|Cs2g30970.1|orange1.1t03713.1|Cs8g10560.1|Cs3g13320.1|Cs3g13740.1|Cs3g08210.1|orange1.1t04592.1|Cs1…
GO:0032550	95	1874	1.3893e-28	2.99691e-26	Cs5g22030.6|orange1.1t03734.1|Cs6g14320.1|Cs5g19440.1|orange1.1t04833.1|Cs1g08080.1|orange1.1t01926.1|Cs5g19260.1|orange1.1t03701.1|Cs5g26620.1|Cs3g13690.1|Cs8g20960.1|Cs5g17280.1|Cs6g02120.1|Cs3g11110.1|Cs3g06640.1|orange1.1t04537.1|orange1.1t05193.1|Cs1g19320.1|Cs3g05280.1|Cs3g06650.1|Cs3g11120.1|Cs2g30970.1|orange1.1t03713.1|Cs8g10560.1|Cs1g25780.1|Cs3g13320.1|Cs3g13740.1|Cs3g08210.1|orange1.1…
GO:0001882	95	1874	1.3893e-28	2.99691e-26	Cs5g22030.6|orange1.1t03734.1|Cs6g14320.1|Cs5g19440.1|orange1.1t04833.1|Cs1g08080.1|orange1.1t01926.1|Cs5g19260.1|orange1.1t03701.1|Cs5g26620.1|Cs3g13690.1|Cs8g20960.1|Cs5g17280.1|Cs6g02120.1|Cs3g11110.1|Cs3g06640.1|orange1.1t04537.1|orange1.1t05193.1|Cs1g19320.1|Cs3g05280.1|Cs3g06650.1|Cs3g11120.1|Cs2g30970.1|orange1.1t03713.1|Cs8g10560.1|Cs1g25780.1|Cs3g13320.1|Cs3g13740.1|Cs3g08210.1|orange1.1…
GO:0032549	95	1874	1.3893e-28	2.99691e-26	Cs5g22030.6|orange1.1t03734.1|Cs6g14320.1|Cs5g19440.1|orange1.1t04833.1|Cs1g08080.1|orange1.1t01926.1|Cs5g19260.1|orange1.1t03701.1|Cs5g26620.1|Cs3g13690.1|Cs8g20960.1|Cs5g17280.1|Cs6g02120.1|Cs3g11110.1|Cs3g06640.1|orange1.1t04537.1|orange1.1t05193.1|Cs1g19320.1|Cs3g05280.1|Cs3g06650.1|Cs3g11120.1|Cs2g30970.1|orange1.1t03713.1|Cs8g10560.1|Cs1g25780.1|Cs3g13320.1|Cs3g13740.1|Cs3g08210.1|orange1.1…
GO:0001883	95	1874	1.3893e-28	2.99691e-26	Cs5g22030.6|orange1.1t03734.1|Cs6g14320.1|Cs5g19440.1|orange1.1t04833.1|Cs1g08080.1|orange1.1t01926.1|Cs5g19260.1|orange1.1t03701.1|Cs5g26620.1|Cs3g13690.1|Cs8g20960.1|Cs5g17280.1|Cs6g02120.1|Cs3g11110.1|Cs3g06640.1|orange1.1t04537.1|orange1.1t05193.1|Cs1g19320.1|Cs3g05280.1|Cs3g06650.1|Cs3g11120.1|Cs2g30970.1|orange1.1t03713.1|Cs8g10560.1|Cs1g25780.1|Cs3g13320.1|Cs3g13740.1|Cs3g08210.1|orange1.1…
GO:0032555	95	1892	2.71291e-28	5.12062e-26	Cs5g22030.6|orange1.1t03734.1|Cs6g14320.1|Cs5g19440.1|orange1.1t04833.1|Cs1g08080.1|orange1.1t01926.1|Cs5g19260.1|orange1.1t03701.1|Cs5g26620.1|Cs3g13690.1|Cs8g20960.1|Cs5g17280.1|Cs6g02120.1|Cs3g11110.1|Cs3g06640.1|orange1.1t04537.1|orange1.1t05193.1|Cs1g19320.1|Cs3g05280.1|Cs3g06650.1|Cs3g11120.1|Cs2g30970.1|orange1.1t03713.1|Cs8g10560.1|Cs1g25780.1|Cs3g13320.1|Cs3g13740.1|Cs3g08210.1|orange1.1…
GO:0032553	95	1921	7.83875e-28	1.31517e-25	Cs5g22030.6|orange1.1t03734.1|Cs6g14320.1|Cs5g19440.1|orange1.1t04833.1|Cs1g08080.1|orange1.1t01926.1|Cs5g19260.1|orange1.1t03701.1|Cs5g26620.1|Cs3g13690.1|Cs8g20960.1|Cs5g17280.1|Cs6g02120.1|Cs3g11110.1|Cs3g06640.1|orange1.1t04537.1|orange1.1t05193.1|Cs1g19320.1|Cs3g05280.1|Cs3g06650.1|Cs3g11120.1|Cs2g30970.1|orange1.1t03713.1|Cs8g10560.1|Cs1g25780.1|Cs3g13320.1|Cs3g13740.1|Cs3g08210.1|orange1.1…
GO:0017076	95	1925	9.05938e-28	1.36797e-25	Cs5g22030.6|orange1.1t03734.1|Cs6g14320.1|Cs5g19440.1|orange1.1t04833.1|Cs1g08080.1|orange1.1t01926.1|Cs5g19260.1|orange1.1t03701.1|Cs5g26620.1|Cs3g13690.1|Cs8g20960.1|Cs5g17280.1|Cs6g02120.1|Cs3g11110.1|Cs3g06640.1|orange1.1t04537.1|orange1.1t05193.1|Cs1g19320.1|Cs3g05280.1|Cs3g06650.1|Cs3g11120.1|Cs2g30970.1|orange1.1t03713.1|Cs8g10560.1|Cs1g25780.1|Cs3g13320.1|Cs3g13740.1|Cs3g08210.1|orange1.1…
GO:0097367	95	1955	2.6493e-27	3.63676e-25	Cs5g22030.6|orange1.1t03734.1|Cs6g14320.1|Cs5g19440.1|orange1.1t04833.1|Cs1g08080.1|orange1.1t01926.1|Cs5g19260.1|orange1.1t03701.1|Cs5g26620.1|Cs3g13690.1|Cs8g20960.1|Cs5g17280.1|Cs6g02120.1|Cs3g11110.1|Cs3g06640.1|orange1.1t04537.1|orange1.1t05193.1|Cs1g19320.1|Cs3g05280.1|Cs3g06650.1|Cs3g11120.1|Cs2g30970.1|orange1.1t03713.1|Cs8g10560.1|Cs1g25780.1|Cs3g13320.1|Cs3g13740.1|Cs3g08210.1|orange1.1…
GO:0006952	94	1980	2.41567e-26	3.03972e-24	Cs5g22030.6|orange1.1t03734.1|Cs5g19440.1|orange1.1t04833.1|Cs1g08080.1|Cs7g22420.1|orange1.1t01926.1|Cs5g19260.1|orange1.1t03701.1|Cs3g13690.1|Cs5g17280.1|Cs6g02120.1|Cs5g19220.1|Cs3g06640.1|orange1.1t04537.1|orange1.1t05193.1|Cs9g03230.1|Cs1g19320.1|Cs3g05280.1|orange1.1t00591.1|Cs3g06650.1|Cs3g11120.1|Cs2g30970.1|Cs5g03250.1|orange1.1t03713.1|Cs8g10560.1|Cs3g13320.1|Cs3g13740.1|Cs3g08210.1|ora…
GO:0043168	96	2381	4.46029e-22	5.1808e-20	Cs5g22030.6|orange1.1t03734.1|Cs6g14320.1|Cs5g19440.1|orange1.1t04833.1|Cs1g08080.1|orange1.1t01926.1|Cs5g19260.1|orange1.1t03701.1|Cs5g26620.1|Cs3g13690.1|Cs8g20960.1|Cs5g17280.1|Cs6g02120.1|Cs3g11110.1|Cs3g06640.1|orange1.1t04537.1|orange1.1t05193.1|Cs1g19320.1|Cs3g05280.1|Cs5g32500.1|Cs3g06650.1|Cs3g11120.1|Cs2g30970.1|orange1.1t03713.1|Cs8g10560.1|Cs1g25780.1|Cs3g13320.1|Cs3g13740.1|Cs3g08210…
GO:0005524	75	1579	2.2719e-21	2.45041e-19	Cs3g05280.1|Cs5g09850.1|orange1.1t04933.1|Cs5g22030.6|orange1.1t03734.1|orange1.1t01898.1|orange1.1t02555.1|Cs2g18470.1|Cs1g15550.1|Cs3g13390.1|Cs3g06650.1|Cs3g11120.1|orange1.1t04833.1|Cs3g12810.1|Cs3g12850.1|orange1.1t03712.1|Cs3g12760.1|orange1.1t03713.1|Cs8g11620.1|Cs3g06600.1|orange1.1t03122.1|Cs6g03500.1|Cs5g26190.1|Cs2g06030.1|Cs3g06500.1|orange1.1t02948.1|orange1.1t00796.1|Cs9g07750.1|ora…
GO:0000166	96	2567	5.68241e-20	5.36277e-18	Cs5g22030.6|orange1.1t03734.1|Cs6g14320.1|Cs5g19440.1|orange1.1t04833.1|Cs1g08080.1|orange1.1t01926.1|Cs5g19260.1|orange1.1t03701.1|Cs5g26620.1|Cs3g13690.1|Cs8g20960.1|Cs5g17280.1|Cs6g02120.1|Cs3g11110.1|Cs3g06640.1|orange1.1t04537.1|Cs5g29290.1|orange1.1t05193.1|Cs1g19320.1|Cs3g05280.1|Cs3g06650.1|Cs3g11120.1|Cs2g30970.1|orange1.1t03713.1|Cs8g10560.1|Cs1g25780.1|Cs3g13320.1|Cs3g13740.1|Cs3g08210…
GO:1901265	96	2567	5.68241e-20	5.36277e-18	Cs5g22030.6|orange1.1t03734.1|Cs6g14320.1|Cs5g19440.1|orange1.1t04833.1|Cs1g08080.1|orange1.1t01926.1|Cs5g19260.1|orange1.1t03701.1|Cs5g26620.1|Cs3g13690.1|Cs8g20960.1|Cs5g17280.1|Cs6g02120.1|Cs3g11110.1|Cs3g06640.1|orange1.1t04537.1|Cs5g29290.1|orange1.1t05193.1|Cs1g19320.1|Cs3g05280.1|Cs3g06650.1|Cs3g11120.1|Cs2g30970.1|orange1.1t03713.1|Cs8g10560.1|Cs1g25780.1|Cs3g13320.1|Cs3g13740.1|Cs3g08210…
GO:0036094	97	2659	1.78251e-19	1.58329e-17	Cs5g22030.6|orange1.1t03734.1|Cs6g14320.1|Cs5g19440.1|orange1.1t04833.1|Cs1g08080.1|orange1.1t01926.1|Cs5g19260.1|orange1.1t03701.1|Cs5g26620.1|Cs3g13690.1|Cs8g20960.1|Cs5g17280.1|Cs6g02120.1|Cs3g11110.1|Cs3g06640.1|orange1.1t04537.1|Cs5g29290.1|orange1.1t05193.1|Cs1g19320.1|Cs3g05280.1|Cs5g32500.1|Cs3g06650.1|Cs3g11120.1|Cs2g30970.1|orange1.1t03713.1|Cs8g10560.1|Cs1g25780.1|Cs3g13320.1|Cs3g13740…
GO:0035639	76	1823	1.39263e-18	1.16826e-16	Cs3g05280.1|Cs5g09850.1|orange1.1t04933.1|Cs5g22030.6|orange1.1t03734.1|orange1.1t01898.1|orange1.1t02555.1|Cs2g18470.1|Cs1g15550.1|Cs3g13390.1|Cs3g06650.1|Cs3g11120.1|orange1.1t04833.1|Cs3g12810.1|Cs3g12850.1|orange1.1t03712.1|Cs3g12760.1|orange1.1t03713.1|Cs8g11620.1|Cs3g06600.1|orange1.1t03122.1|Cs6g03500.1|Cs5g26190.1|Cs2g06030.1|Cs3g06500.1|Cs1g25780.1|orange1.1t02948.1|orange1.1t00796.1|Cs9…
GO:1901363	137	5725	2.14455e-12	1.70436e-10	orange1.1t04055.1|Cs7g22450.1|Cs5g22030.6|orange1.1t03734.1|Cs6g16030.2|Cs6g14320.1|Cs5g19440.1|orange1.1t04833.1|Cs1g08080.1|Cs3g06390.1|orange1.1t01926.1|Cs6g21520.1|Cs7g19540.1|orange1.1t05193.1|orange1.1t03701.1|Cs5g26620.1|Cs3g13690.1|Cs8g20960.1|Cs2g18470.1|Cs5g17280.1|Cs6g02120.1|Cs3g11110.1|Cs4g19310.1|Cs3g24010.3|Cs3g06640.1|orange1.1t04537.1|Cs5g29290.1|Cs5g14570.1|Cs5g19260.1|Cs7g22430…
GO:0097159	137	5739	2.52253e-12	1.90451e-10	orange1.1t04055.1|Cs7g22450.1|Cs5g22030.6|orange1.1t03734.1|Cs6g16030.2|Cs6g14320.1|Cs5g19440.1|orange1.1t04833.1|Cs1g08080.1|Cs3g06390.1|orange1.1t01926.1|Cs6g21520.1|Cs7g19540.1|orange1.1t05193.1|orange1.1t03701.1|Cs5g26620.1|Cs3g13690.1|Cs8g20960.1|Cs2g18470.1|Cs5g17280.1|Cs6g02120.1|Cs3g11110.1|Cs4g19310.1|Cs3g24010.3|Cs3g06640.1|orange1.1t04537.1|Cs5g29290.1|Cs5g14570.1|Cs5g19260.1|Cs7g22430…
GO:0006950	105	4311	2.87331e-10	2.06605e-08	Cs5g22030.6|orange1.1t03734.1|Cs5g19440.1|orange1.1t04833.1|Cs1g08080.1|Cs7g22420.1|orange1.1t01926.1|Cs5g19260.1|orange1.1t03701.1|Cs9g06620.1|Cs3g13690.1|Cs8g17370.1|Cs5g17280.1|Cs6g02120.1|Cs3g11110.1|Cs3g06640.1|orange1.1t04537.1|orange1.1t05193.1|Cs2g10720.1|Cs9g03230.1|Cs1g19320.1|Cs3g05280.1|Cs1g09660.1|Cs5g32500.1|orange1.1t00591.1|Cs3g06650.1|Cs3g11120.1|Cs2g30970.1|Cs5g03250.1|orange1.1…
GO:0045087	35	851	2.86067e-09	1.96346e-07	Cs4g07790.1|orange1.1t03734.1|orange1.1t01898.1|Cs3g13340.1|Cs1g15550.1|Cs3g13390.1|Cs2g30960.1|orange1.1t00591.1|Cs2g30970.1|Cs5g03250.1|Cs5g16710.1|Cs5g19230.1|orange1.1t04592.1|Cs1g08080.1|Cs9g17500.1|Cs7g22420.1|orange1.1t01926.1|Cs3g13320.1|Cs3g13740.1|Cs5g21975.1|Cs3g13690.1|Cs7g26730.1|Cs5g19220.1|Cs5g19570.1|Cs6g03500.1|orange1.1t05193.1|Cs2g06290.1|orange1.1t01918.1|Cs6g03520.2|Cs5g19920…
GO:0006955	35	857	3.39169e-09	2.22672e-07	Cs4g07790.1|orange1.1t03734.1|orange1.1t01898.1|Cs3g13340.1|Cs1g15550.1|Cs3g13390.1|Cs2g30960.1|orange1.1t00591.1|Cs2g30970.1|Cs5g03250.1|Cs5g16710.1|Cs5g19230.1|orange1.1t04592.1|Cs1g08080.1|Cs9g17500.1|Cs7g22420.1|orange1.1t01926.1|Cs3g13320.1|Cs3g13740.1|Cs5g21975.1|Cs3g13690.1|Cs7g26730.1|Cs5g19220.1|Cs5g19570.1|Cs6g03500.1|orange1.1t05193.1|Cs2g06290.1|orange1.1t01918.1|Cs6g03520.2|Cs5g19920…
GO:0009696	17	214	5.61938e-09	3.53553e-07	orange1.1t02518.1|orange1.1t01918.1|Cs1g08080.1|Cs5g21975.1|orange1.1t03734.1|orange1.1t01898.1|Cs3g13340.1|Cs5g22330.1|Cs3g13690.1|Cs1g15550.1|Cs3g13390.1|Cs1g19320.1|Cs6g11940.1|Cs3g11080.1|orange1.1t01926.1|Cs3g13320.1|Cs3g13740.1
GO:0002376	37	964	5.93206e-09	3.58296e-07	Cs4g07790.1|orange1.1t03734.1|orange1.1t01898.1|Cs3g13340.1|Cs1g15550.1|Cs3g13390.1|Cs2g30960.1|orange1.1t00591.1|Cs2g30970.1|Cs5g03250.1|Cs5g16710.1|Cs5g19230.1|orange1.1t04592.1|Cs1g08080.1|Cs9g17500.1|Cs7g22420.1|orange1.1t01926.1|Cs3g13320.1|Cs3g13740.1|Cs5g21975.1|Cs3g13690.1|Cs7g26730.1|Cs5g19220.1|Cs5g19570.1|Cs6g03500.1|orange1.1t05193.1|Cs2g06290.1|orange1.1t01918.1|Cs6g03520.2|Cs2g10770…
GO:0042537	18	258	1.34016e-08	7.78323e-07	orange1.1t02518.1|Cs6g14050.1|Cs1g08080.1|Cs5g21975.1|orange1.1t03734.1|orange1.1t01898.1|Cs3g13340.1|Cs5g22330.1|Cs3g13690.1|Cs1g15550.1|Cs3g13390.1|Cs1g19320.1|Cs6g11940.1|orange1.1t01918.1|Cs3g11080.1|orange1.1t01926.1|Cs3g13320.1|Cs3g13740.1
GO:0009697	16	201	1.51874e-08	8.4937e-07	orange1.1t02518.1|orange1.1t01918.1|Cs1g08080.1|Cs5g21975.1|orange1.1t03734.1|orange1.1t01898.1|Cs3g13340.1|Cs5g22330.1|Cs3g13690.1|Cs1g15550.1|Cs3g13390.1|Cs1g19320.1|Cs3g11080.1|orange1.1t01926.1|Cs3g13320.1|Cs3g13740.1
GO:0018958	17	231	1.61359e-08	8.70184e-07	orange1.1t02518.1|orange1.1t01918.1|Cs1g08080.1|Cs5g21975.1|orange1.1t03734.1|orange1.1t01898.1|Cs3g13340.1|Cs5g22330.1|Cs3g13690.1|Cs1g15550.1|Cs3g13390.1|Cs1g19320.1|Cs6g11940.1|Cs3g11080.1|orange1.1t01926.1|Cs3g13320.1|Cs3g13740.1
GO:0046189	16	214	3.43242e-08	1.78723e-06	orange1.1t02518.1|orange1.1t01918.1|Cs1g08080.1|Cs5g21975.1|orange1.1t03734.1|orange1.1t01898.1|Cs3g13340.1|Cs5g22330.1|Cs3g13690.1|Cs1g15550.1|Cs3g13390.1|Cs1g19320.1|Cs3g11080.1|orange1.1t01926.1|Cs3g13320.1|Cs3g13740.1
GO:0043167	111	5222	9.814e-08	4.93971e-06	Cs5g22030.6|orange1.1t03734.1|Cs6g14320.1|Cs5g19440.1|orange1.1t04833.1|Cs1g08080.1|orange1.1t01926.1|Cs7g19540.1|orange1.1t05193.1|orange1.1t03701.1|Cs5g26620.1|Cs3g13690.1|Cs8g20960.1|Cs2g18470.1|Cs5g17280.1|Cs6g02120.1|Cs3g11110.1|Cs3g06640.1|orange1.1t04537.1|Cs5g14570.1|Cs5g19260.1|Cs6g15330.1|Cs1g19320.1|Cs3g05280.1|Cs5g32500.1|Cs3g06650.1|Cs3g11120.1|Cs2g30970.1|Cs2g14510.1|orange1.1t03713…
GO:0009962	11	118	6.20278e-07	3.02136e-05	Cs4g07790.1|Cs5g19230.1|Cs5g19920.1|Cs7g26730.1|Cs2g30960.1|Cs6g11940.1|Cs8g16440.1|Cs3g11080.1|Cs5g19570.1|Cs5g19220.1|Cs2g30970.1
GO:0009963	10	98	9.35736e-07	4.41551e-05	Cs4g07790.1|Cs5g19230.1|Cs5g19920.1|Cs7g26730.1|Cs2g30960.1|Cs6g11940.1|Cs5g19220.1|Cs3g11080.1|Cs5g19570.1|Cs2g30970.1
GO:0048827	29	835	1.65351e-06	7.56607e-05	orange1.1t01536.1|orange1.1t04055.1|Cs5g09850.1|Cs6g16030.2|Cs5g32500.1|Cs2g14270.1|Cs8g16440.1|orange1.1t02555.1|Cs2g15130.1|Cs5g03250.1|Cs5g16710.1|orange1.1t03122.1|Cs7g10850.1|orange1.1t00172.1|Cs1g15640.1|Cs3g19690.1|Cs7g15220.1|Cs1g06080.1|Cs6g15330.1|Cs5g01380.1|Cs4g06140.1|Cs7g10990.1|Cs1g03640.1|Cs1g24860.1|Cs7g10830.1|Cs1g11750.2|Cs2g09770.1|Cs8g16510.1|orange1.1t02252.1
GO:0009627	19	433	4.43996e-06	0.000197187	Cs9g03230.1|Cs2g06290.1|orange1.1t02518.1|Cs1g08080.1|Cs5g21975.1|orange1.1t03734.1|orange1.1t01898.1|Cs3g13340.1|Cs5g22330.1|Cs3g13690.1|Cs1g15550.1|Cs3g13390.1|Cs1g19320.1|orange1.1t01918.1|Cs3g11080.1|orange1.1t01926.1|Cs3g13320.1|Cs5g03250.1|Cs3g13740.1
GO:0009814	21	519	4.78017e-06	0.00020623	orange1.1t05193.1|Cs9g03230.1|Cs2g06290.1|orange1.1t02518.1|Cs1g08080.1|Cs5g21975.1|orange1.1t03734.1|orange1.1t01898.1|Cs3g13340.1|Cs5g22330.1|Cs3g13690.1|Cs1g15550.1|orange1.1t04592.1|Cs3g13390.1|Cs1g19320.1|orange1.1t01918.1|Cs3g11080.1|orange1.1t01926.1|Cs3g13320.1|Cs5g03250.1|Cs3g13740.1
GO:0007389	16	338	1.00545e-05	0.000421732	Cs1g15640.1|Cs5g16710.1|Cs6g03520.2|Cs1g24860.1|Cs6g16030.2|Cs2g09770.1|Cs2g15130.1|Cs8g16440.1|Cs4g19310.1|Cs7g10850.1|Cs4g06140.1|orange1.1t04055.1|Cs7g25670.1|Cs6g03500.1|Cs8g16510.1|orange1.1t02252.1
GO:0009887	20	507	1.12876e-05	0.000460657	Cs5g16710.1|orange1.1t04055.1|Cs1g03640.1|Cs1g24860.1|Cs5g06850.1|Cs6g16030.2|Cs5g32500.1|Cs2g15130.1|Cs4g06140.1|Cs7g15220.1|Cs2g09770.1|Cs4g19310.1|Cs7g10850.1|orange1.1t03122.1|Cs5g09850.1|Cs3g19690.1|orange1.1t00172.1|Cs1g15640.1|Cs8g16510.1|orange1.1t02252.1
GO:0048437	21	563	1.5402e-05	0.000612026	Cs2g21640.1|Cs7g10990.1|orange1.1t04055.1|Cs1g03640.1|Cs7g10830.1|Cs1g24860.1|Cs5g06850.1|Cs6g16030.2|Cs2g09770.1|Cs5g32500.1|Cs2g15130.1|Cs7g15220.1|Cs2g14270.1|Cs1g06080.1|orange1.1t03122.1|Cs4g06140.1|Cs8g16440.1|orange1.1t00172.1|Cs1g15640.1|Cs5g03250.1|orange1.1t02252.1
GO:0009855	9	109	1.59387e-05	0.000617115	Cs5g16710.1|Cs6g03520.2|Cs1g15640.1|Cs6g16030.2|Cs2g15130.1|Cs2g09770.1|Cs4g19310.1|Cs6g03500.1|Cs8g16510.1
GO:0009799	9	110	1.70564e-05	0.00064388	Cs5g16710.1|Cs6g03520.2|Cs1g15640.1|Cs6g16030.2|Cs2g15130.1|Cs2g09770.1|Cs4g19310.1|Cs6g03500.1|Cs8g16510.1
GO:0019438	76	3724	3.29131e-05	0.00121216	Cs7g11770.1|orange1.1t04055.1|Cs5g09850.1|Cs3g22200.1|Cs7g22450.1|Cs8g18140.2|orange1.1t01898.1|Cs3g13340.1|Cs6g16030.2|Cs1g09660.1|Cs1g15550.1|Cs3g13390.1|Cs6g11940.1|Cs8g16440.1|orange1.1t00591.1|orange1.1t02555.1|Cs7g12410.3|Cs5g03250.1|Cs5g08980.1|Cs3g13320.1|Cs9g17130.1|Cs5g21975.1|Cs1g08080.1|Cs9g17500.1|Cs7g22420.1|Cs5g06850.1|orange1.1t03122.1|Cs6g03500.1|Cs6g15330.1|orange1.1t03734.1|ora…
GO:0048366	17	421	3.75133e-05	0.00134869	Cs5g16710.1|orange1.1t01536.1|Cs5g01380.1|Cs1g03640.1|Cs1g15640.1|orange1.1t03122.1|Cs3g19690.1|Cs7g15220.1|Cs8g16440.1|Cs6g15330.1|Cs7g10850.1|orange1.1t02555.1|Cs5g09850.1|Cs2g09770.1|Cs1g11750.2|orange1.1t00172.1|Cs8g16510.1
GO:0048507	18	474	4.83006e-05	0.00166594	Cs1g15640.1|Cs5g16710.1|Cs6g03520.2|Cs7g10830.1|Cs1g24860.1|Cs6g16030.2|Cs1g09660.1|orange1.1t04055.1|Cs2g15130.1|orange1.1t00199.1|Cs2g09770.1|Cs4g19310.1|Cs4g06140.1|orange1.1t05093.1|orange1.1t00200.2|Cs6g03500.1|Cs8g16510.1|Cs5g08980.1
GO:0009889	63	2963	4.85439e-05	0.00166594	Cs7g11770.1|Cs4g07790.1|orange1.1t04055.1|Cs5g09850.1|Cs7g22450.1|Cs5g10870.1|Cs6g16030.2|Cs1g09660.1|Cs2g30960.1|Cs6g11940.1|Cs8g16440.1|orange1.1t00591.1|orange1.1t02555.1|Cs2g30970.1|Cs5g03250.1|Cs5g08980.1|Cs5g16710.1|Cs5g19230.1|Cs9g17500.1|Cs7g22420.1|Cs5g06850.1|orange1.1t03122.1|Cs6g15330.1|orange1.1t00172.1|Cs7g19540.1|Cs8g14770.1|Cs3g06390.1|Cs1g03470.1|Cs1g15640.1|Cs2g10760.1|Cs3g18940…
GO:0010016	17	438	5.98216e-05	0.00200735	Cs5g16710.1|Cs2g21640.1|Cs1g03640.1|Cs1g15640.1|Cs6g16030.2|Cs5g32500.1|Cs2g15130.1|Cs7g15220.1|Cs2g14270.1|Cs2g09770.1|Cs4g19310.1|Cs7g10850.1|orange1.1t03122.1|Cs5g09850.1|Cs3g19690.1|orange1.1t00172.1|Cs8g16510.1
GO:0048367	35	1357	7.22357e-05	0.00237121	orange1.1t01536.1|orange1.1t04055.1|Cs5g09850.1|Cs6g16030.2|Cs1g09660.1|Cs5g32500.1|Cs2g14270.1|Cs8g16440.1|orange1.1t02555.1|Cs2g15130.1|Cs5g03250.1|Cs5g16710.1|Cs7g22420.1|Cs5g06850.1|orange1.1t03122.1|Cs7g10850.1|orange1.1t00172.1|Cs1g15640.1|Cs3g19690.1|Cs7g15220.1|Cs1g06080.1|Cs6g15330.1|Cs5g01380.1|Cs4g06140.1|orange1.1t05093.1|Cs2g21640.1|Cs7g10990.1|Cs1g03640.1|Cs1g24860.1|Cs7g10830.1|Cs1…
GO:0003002	12	240	7.57183e-05	0.00243265	Cs5g16710.1|orange1.1t04055.1|Cs1g24860.1|Cs6g16030.2|Cs2g15130.1|Cs2g09770.1|Cs4g19310.1|Cs7g10850.1|Cs4g06140.1|Cs1g15640.1|Cs8g16510.1|orange1.1t02252.1
GO:0009965	11	205	8.22827e-05	0.00258848	Cs5g16710.1|Cs1g03640.1|Cs1g15640.1|orange1.1t03122.1|Cs3g19690.1|Cs7g15220.1|Cs2g09770.1|Cs5g09850.1|Cs7g10850.1|orange1.1t00172.1|Cs8g16510.1
GO:0035197	3	5	9.65869e-05	0.00291692	Cs5g16710.1|Cs2g10760.1|Cs2g10770.1
GO:0035198	3	5	9.65869e-05	0.00291692	Cs5g16710.1|Cs7g25670.1|Cs8g16440.1
GO:0009908	26	899	0.00010488	0.00310528	orange1.1t04055.1|Cs6g16030.2|Cs1g09660.1|Cs5g32500.1|Cs2g14270.1|Cs8g16440.1|Cs5g03250.1|Cs5g16710.1|Cs7g22420.1|Cs5g06850.1|orange1.1t03122.1|orange1.1t00172.1|Cs1g15640.1|Cs7g15220.1|Cs1g06080.1|Cs4g06140.1|orange1.1t05093.1|Cs2g21640.1|Cs7g10990.1|Cs1g03640.1|Cs1g24860.1|Cs7g10830.1|Cs2g15130.1|Cs2g09770.1|Cs8g16510.1|orange1.1t02252.1
GO:0050896	127	7266	0.000119718	0.00347644	Cs5g22030.6|orange1.1t03734.1|Cs6g16030.2|Cs5g19440.1|orange1.1t04833.1|Cs1g08080.1|Cs7g22420.1|Cs7g10850.1|orange1.1t01926.1|Cs8g14770.1|orange1.1t05193.1|orange1.1t03701.1|Cs5g26620.1|Cs9g06620.1|Cs3g13690.1|Cs8g20960.1|Cs2g18470.1|Cs5g17280.1|Cs6g02120.1|Cs3g11110.1|Cs4g19310.1|Cs6g05690.1|Cs3g06640.1|orange1.1t04537.1|Cs5g19260.1|Cs2g10720.1|Cs9g03230.1|Cs1g19320.1|Cs3g05280.1|Cs1g09660.1|Cs5…
GO:0090567	26	910	0.000126176	0.00359482	orange1.1t04055.1|Cs6g16030.2|Cs1g09660.1|Cs5g32500.1|Cs2g14270.1|Cs8g16440.1|Cs5g03250.1|Cs5g16710.1|Cs7g22420.1|Cs5g06850.1|orange1.1t03122.1|orange1.1t00172.1|Cs1g15640.1|Cs7g15220.1|Cs1g06080.1|Cs4g06140.1|orange1.1t05093.1|Cs2g21640.1|Cs7g10990.1|Cs1g03640.1|Cs1g24860.1|Cs7g10830.1|Cs2g15130.1|Cs2g09770.1|Cs8g16510.1|orange1.1t02252.1
GO:1901362	77	3968	0.000135645	0.00379302	Cs7g11770.1|orange1.1t04055.1|Cs5g09850.1|Cs3g22200.1|Cs7g22450.1|Cs8g18140.2|orange1.1t01898.1|Cs3g13340.1|Cs6g16030.2|Cs1g09660.1|Cs1g15550.1|Cs3g13390.1|Cs6g11940.1|Cs8g16440.1|orange1.1t00591.1|orange1.1t02555.1|Cs7g12410.3|Cs7g10830.1|Cs5g03250.1|Cs5g08980.1|Cs3g13320.1|Cs9g17130.1|Cs5g21975.1|Cs1g08080.1|Cs9g17500.1|Cs7g22420.1|Cs5g06850.1|orange1.1t03122.1|Cs6g03500.1|Cs6g15330.1|orange1.1…
GO:0010431	10	185	0.000161333	0.00442931	Cs5g16710.1|Cs5g06850.1|Cs1g09660.1|orange1.1t03122.1|Cs7g15220.1|Cs2g09770.1|Cs4g19310.1|Cs5g09850.1|orange1.1t05093.1|orange1.1t00172.1
GO:0080090	64	3194	0.000207698	0.00560042	Cs7g11770.1|Cs4g07790.1|Cs7g03110.1|orange1.1t04055.1|Cs5g09850.1|Cs7g22450.1|Cs5g10870.1|Cs6g16030.2|Cs1g09660.1|Cs2g30960.1|Cs6g11940.1|Cs8g16440.1|orange1.1t00591.1|orange1.1t02555.1|Cs2g30970.1|Cs5g03250.1|Cs5g08980.1|Cs5g16710.1|Cs5g19230.1|Cs9g17500.1|Cs7g22420.1|Cs5g06850.1|orange1.1t03122.1|Cs6g15330.1|orange1.1t00172.1|Cs7g19540.1|Cs8g14770.1|Cs3g06390.1|Cs1g03470.1|Cs1g15640.1|Cs2g10760…
GO:0098542	33	1326	0.000212154	0.00562021	Cs7g11770.1|orange1.1t03734.1|orange1.1t01898.1|Cs3g13340.1|Cs1g15550.1|Cs3g13390.1|orange1.1t00591.1|Cs5g03250.1|Cs5g16710.1|Cs9g17130.1|orange1.1t04592.1|Cs1g08080.1|Cs9g17500.1|orange1.1t01926.1|Cs9g07750.1|Cs3g13320.1|Cs3g13740.1|Cs5g21975.1|Cs3g13690.1|Cs3g23180.1|Cs6g03500.1|orange1.1t05193.1|Cs2g06290.1|orange1.1t01918.1|Cs6g03520.2|Cs2g10770.1|orange1.1t02518.1|Cs5g22330.1|Cs9g03230.1|Cs1…
GO:0048569	21	685	0.000218553	0.00568991	Cs2g21640.1|Cs7g10990.1|orange1.1t04055.1|Cs1g03640.1|Cs7g10830.1|Cs1g24860.1|Cs5g06850.1|Cs6g16030.2|Cs2g09770.1|Cs5g32500.1|Cs2g15130.1|Cs7g15220.1|Cs2g14270.1|Cs1g06080.1|orange1.1t03122.1|Cs4g06140.1|Cs8g16440.1|orange1.1t00172.1|Cs1g15640.1|Cs5g03250.1|orange1.1t02252.1
GO:0045595	8	130	0.000315658	0.00789792	Cs5g16710.1|Cs2g21640.1|orange1.1t00199.1|Cs2g09770.1|Cs4g19310.1|orange1.1t00200.2|Cs8g16510.1|Cs5g08980.1
GO:0010051	7	98	0.000319055	0.00789792	Cs5g16710.1|Cs1g15640.1|Cs6g16030.2|Cs2g15130.1|Cs2g09770.1|Cs7g10850.1|Cs8g16510.1
GO:0044003	7	98	0.000319055	0.00789792	Cs5g16710.1|Cs6g03520.2|Cs2g10770.1|Cs9g17500.1|Cs6g03500.1|orange1.1t00591.1|Cs2g10760.1
GO:0051817	7	99	0.000338043	0.00823297	Cs5g16710.1|Cs6g03520.2|Cs2g10770.1|Cs9g17500.1|Cs6g03500.1|orange1.1t00591.1|Cs2g10760.1
GO:0009938	3	9	0.000365831	0.00876834	orange1.1t05093.1|Cs5g06850.1|Cs1g09660.1
GO:0009886	16	469	0.000388498	0.00916612	Cs5g16710.1|Cs2g21640.1|orange1.1t04055.1|Cs1g24860.1|Cs5g06850.1|Cs6g16030.2|Cs5g32500.1|Cs2g15130.1|Cs7g15220.1|Cs2g14270.1|orange1.1t03122.1|Cs4g06140.1|orange1.1t00172.1|Cs1g15640.1|Cs8g16510.1|orange1.1t02252.1
GO:0072330	19	619	0.000417647	0.00970226	orange1.1t02518.1|Cs9g17130.1|orange1.1t01918.1|Cs1g08080.1|Cs5g21975.1|orange1.1t03734.1|orange1.1t01898.1|Cs3g13340.1|Cs5g22330.1|Cs3g13690.1|Cs1g15550.1|Cs3g13390.1|Cs1g19320.1|Cs6g11940.1|Cs3g11080.1|orange1.1t01926.1|Cs9g07750.1|Cs3g13320.1|Cs3g13740.1
GO:0048438	16	475	0.000443526	0.0101473	Cs7g10990.1|orange1.1t04055.1|Cs1g03640.1|Cs7g10830.1|Cs1g24860.1|Cs6g16030.2|Cs2g09770.1|Cs5g32500.1|Cs2g15130.1|Cs2g14270.1|Cs1g06080.1|Cs4g06140.1|Cs8g16440.1|Cs1g15640.1|Cs5g03250.1|orange1.1t02252.1
GO:0050793	24	891	0.000503087	0.0113382	Cs6g16030.2|Cs1g09660.1|Cs5g08980.1|Cs5g16710.1|Cs7g22420.1|orange1.1t03122.1|orange1.1t00172.1|Cs1g15640.1|Cs5g26620.1|orange1.1t00199.1|Cs7g15220.1|Cs2g09770.1|Cs4g19310.1|Cs4g06140.1|orange1.1t05093.1|orange1.1t00200.2|Cs2g21640.1|Cs1g03640.1|Cs1g24860.1|Cs7g10830.1|Cs2g15130.1|Cs2g23550.1|Cs8g16510.1|orange1.1t02252.1
GO:0048513	38	1693	0.000522376	0.0115998	orange1.1t04055.1|Cs6g16030.2|Cs1g09660.1|Cs5g32500.1|Cs2g14270.1|Cs8g16440.1|Cs5g03250.1|Cs5g08980.1|Cs5g16710.1|Cs5g06850.1|orange1.1t03122.1|Cs7g10850.1|orange1.1t00172.1|orange1.1t00149.1|Cs1g15640.1|Cs3g18940.1|Cs3g19690.1|orange1.1t00199.1|Cs7g15220.1|Cs1g06080.1|Cs4g19310.1|Cs5g09850.1|Cs4g06140.1|orange1.1t05093.1|orange1.1t00200.2|Cs6g03500.1|Cs2g21640.1|Cs7g10990.1|Cs6g03520.2|Cs1g03640…
GO:0007015	8	144	0.000600613	0.0130711	Cs5g16710.1|Cs6g07930.1|Cs1g15640.1|Cs1g25780.1|Cs4g19310.1|Cs2g09770.1|Cs8g16510.1|orange1.1t02252.1
GO:0006355	53	2631	0.000605945	0.0130711	Cs7g11770.1|orange1.1t04055.1|Cs5g09850.1|Cs7g22450.1|Cs5g10870.1|Cs6g16030.2|Cs1g09660.1|Cs8g16440.1|orange1.1t00591.1|orange1.1t02555.1|Cs5g03250.1|Cs5g08980.1|Cs5g16710.1|Cs9g17500.1|Cs7g22420.1|Cs5g06850.1|orange1.1t03122.1|Cs6g15330.1|orange1.1t00172.1|Cs7g19540.1|Cs8g14770.1|Cs3g06390.1|Cs1g03470.1|Cs1g15640.1|Cs2g10760.1|Cs3g18940.1|Cs3g19690.1|orange1.1t00199.1|Cs7g15220.1|Cs2g09770.1|Cs4…
GO:0009734	8	145	0.000627047	0.0132395	Cs3g18940.1|Cs6g16030.2|Cs5g32500.1|Cs2g15130.1|Cs8g16440.1|Cs7g10850.1|Cs1g25780.1|Cs7g25670.1
GO:0051701	7	111	0.000644769	0.0132395	Cs5g16710.1|Cs6g03520.2|Cs2g10770.1|Cs9g17500.1|Cs6g03500.1|orange1.1t00591.1|Cs2g10760.1
GO:0048481	8	146	0.00065441	0.0132395	orange1.1t04055.1|Cs1g24860.1|Cs6g16030.2|Cs2g15130.1|Cs2g09770.1|Cs4g06140.1|Cs1g15640.1|Cs5g03250.1
GO:1903506	53	2641	0.000657589	0.0132395	Cs7g11770.1|orange1.1t04055.1|Cs5g09850.1|Cs7g22450.1|Cs5g10870.1|Cs6g16030.2|Cs1g09660.1|Cs8g16440.1|orange1.1t00591.1|orange1.1t02555.1|Cs5g03250.1|Cs5g08980.1|Cs5g16710.1|Cs9g17500.1|Cs7g22420.1|Cs5g06850.1|orange1.1t03122.1|Cs6g15330.1|orange1.1t00172.1|Cs7g19540.1|Cs8g14770.1|Cs3g06390.1|Cs1g03470.1|Cs1g15640.1|Cs2g10760.1|Cs3g18940.1|Cs3g19690.1|orange1.1t00199.1|Cs7g15220.1|Cs2g09770.1|Cs4…
GO:2001141	53	2641	0.000657589	0.0132395	Cs7g11770.1|orange1.1t04055.1|Cs5g09850.1|Cs7g22450.1|Cs5g10870.1|Cs6g16030.2|Cs1g09660.1|Cs8g16440.1|orange1.1t00591.1|orange1.1t02555.1|Cs5g03250.1|Cs5g08980.1|Cs5g16710.1|Cs9g17500.1|Cs7g22420.1|Cs5g06850.1|orange1.1t03122.1|Cs6g15330.1|orange1.1t00172.1|Cs7g19540.1|Cs8g14770.1|Cs3g06390.1|Cs1g03470.1|Cs1g15640.1|Cs2g10760.1|Cs3g18940.1|Cs3g19690.1|orange1.1t00199.1|Cs7g15220.1|Cs2g09770.1|Cs4…
GO:0035670	8	147	0.000682728	0.0135647	orange1.1t04055.1|Cs1g24860.1|Cs6g16030.2|Cs2g15130.1|Cs2g09770.1|Cs4g06140.1|Cs1g15640.1|Cs5g03250.1
GO:0022610	6	82	0.000753218	0.0145178	Cs5g16710.1|Cs1g15640.1|Cs2g09770.1|Cs4g19310.1|Cs8g16510.1|orange1.1t02252.1
GO:0007155	6	82	0.000753218	0.0145178	Cs5g16710.1|Cs1g15640.1|Cs2g09770.1|Cs4g19310.1|Cs8g16510.1|orange1.1t02252.1
GO:0048831	13	358	0.000759542	0.0145178	Cs1g03640.1|Cs1g24860.1|Cs6g16030.2|Cs1g09660.1|orange1.1t03122.1|Cs2g15130.1|Cs7g15220.1|Cs2g09770.1|Cs4g06140.1|orange1.1t05093.1|orange1.1t00172.1|Cs7g22420.1|orange1.1t02252.1
GO:0051252	53	2664	0.000791526	0.0148695	Cs7g11770.1|orange1.1t04055.1|Cs5g09850.1|Cs7g22450.1|Cs5g10870.1|Cs6g16030.2|Cs1g09660.1|Cs8g16440.1|orange1.1t00591.1|orange1.1t02555.1|Cs5g03250.1|Cs5g08980.1|Cs5g16710.1|Cs9g17500.1|Cs7g22420.1|Cs5g06850.1|orange1.1t03122.1|Cs6g15330.1|orange1.1t00172.1|Cs7g19540.1|Cs8g14770.1|Cs3g06390.1|Cs1g03470.1|Cs1g15640.1|Cs2g10760.1|Cs3g18940.1|Cs3g19690.1|orange1.1t00199.1|Cs7g15220.1|Cs2g09770.1|Cs4…
GO:0048609	13	360	0.000797634	0.0148695	Cs5g16710.1|Cs3g06390.1|Cs1g03470.1|Cs5g06850.1|Cs1g09660.1|orange1.1t03122.1|Cs1g11750.2|Cs7g15220.1|Cs2g09770.1|Cs4g19310.1|Cs5g09850.1|orange1.1t05093.1|orange1.1t00172.1
GO:0010492	3	13	0.000897872	0.016534	orange1.1t00199.1|orange1.1t00200.2|Cs5g08980.1
GO:0009909	12	320	0.000913811	0.0166248	Cs7g22420.1|Cs6g16030.2|Cs1g09660.1|orange1.1t03122.1|Cs2g15130.1|Cs7g15220.1|Cs2g09770.1|Cs4g06140.1|orange1.1t05093.1|orange1.1t00172.1|Cs1g24860.1|orange1.1t02252.1
GO:0071365	8	155	0.000946599	0.0170163	Cs3g18940.1|Cs6g16030.2|Cs5g32500.1|Cs2g15130.1|Cs8g16440.1|Cs7g10850.1|Cs1g25780.1|Cs7g25670.1
GO:0010050	5	57	0.00097337	0.0170897	orange1.1t00591.1|Cs2g23550.1|Cs6g03520.2|Cs6g03500.1|Cs5g16710.1
GO:0010162	8	156	0.000984637	0.0170897	Cs5g06850.1|Cs1g09660.1|orange1.1t03122.1|Cs7g15220.1|Cs2g09770.1|Cs5g09850.1|orange1.1t05093.1|orange1.1t00172.1
GO:0022611	8	156	0.000984637	0.0170897	Cs5g06850.1|Cs1g09660.1|orange1.1t03122.1|Cs7g15220.1|Cs2g09770.1|Cs5g09850.1|orange1.1t05093.1|orange1.1t00172.1
GO:0003700	35	1582	0.00106638	0.0182797	Cs7g11770.1|orange1.1t04055.1|Cs7g22450.1|Cs5g10870.1|Cs6g16030.2|Cs1g09660.1|Cs8g16440.1|orange1.1t00591.1|Cs5g03250.1|Cs5g08980.1|Cs7g22420.1|Cs5g06850.1|Cs3g06390.1|Cs1g03470.1|Cs1g15640.1|Cs3g18940.1|orange1.1t00199.1|Cs1g06080.1|Cs4g19310.1|Cs4g06140.1|orange1.1t05093.1|orange1.1t00200.2|Cs6g21520.1|Cs7g22430.1|Cs2g21640.1|Cs7g10990.1|Cs1g03640.1|Cs1g24860.1|Cs7g10830.1|Cs2g15130.1|Cs2g09770…
GO:0001071	35	1583	0.00107741	0.0182797	Cs7g11770.1|orange1.1t04055.1|Cs7g22450.1|Cs5g10870.1|Cs6g16030.2|Cs1g09660.1|Cs8g16440.1|orange1.1t00591.1|Cs5g03250.1|Cs5g08980.1|Cs7g22420.1|Cs5g06850.1|Cs3g06390.1|Cs1g03470.1|Cs1g15640.1|Cs3g18940.1|orange1.1t00199.1|Cs1g06080.1|Cs4g19310.1|Cs4g06140.1|orange1.1t05093.1|orange1.1t00200.2|Cs6g21520.1|Cs7g22430.1|Cs2g21640.1|Cs7g10990.1|Cs1g03640.1|Cs1g24860.1|Cs7g10830.1|Cs2g15130.1|Cs2g09770…
GO:0048439	5	59	0.00112414	0.0188606	Cs5g16710.1|Cs1g15640.1|Cs6g16030.2|Cs8g16510.1|Cs2g15130.1
GO:0030036	8	162	0.0012393	0.0205642	Cs5g16710.1|Cs6g07930.1|Cs1g15640.1|Cs1g25780.1|Cs4g19310.1|Cs2g09770.1|Cs8g16510.1|orange1.1t02252.1
GO:0006351	54	2795	0.00132551	0.0217556	Cs7g11770.1|orange1.1t04055.1|Cs5g09850.1|Cs3g22200.1|Cs7g22450.1|Cs5g10870.1|Cs6g16030.2|Cs1g09660.1|Cs8g16440.1|orange1.1t00591.1|orange1.1t02555.1|Cs5g03250.1|Cs5g08980.1|Cs5g16710.1|Cs9g17500.1|Cs7g22420.1|Cs5g06850.1|orange1.1t03122.1|Cs6g15330.1|orange1.1t00172.1|Cs7g19540.1|Cs8g14770.1|Cs3g06390.1|Cs1g03470.1|Cs1g15640.1|Cs2g10760.1|Cs3g18940.1|Cs3g19690.1|orange1.1t00199.1|Cs7g15220.1|Cs2…
GO:0032504	13	385	0.00142569	0.0225687	Cs5g16710.1|Cs3g06390.1|Cs1g03470.1|Cs5g06850.1|Cs1g09660.1|orange1.1t03122.1|Cs1g11750.2|Cs7g15220.1|Cs2g09770.1|Cs4g19310.1|Cs5g09850.1|orange1.1t05093.1|orange1.1t00172.1
GO:0016265	15	483	0.00143214	0.0225687	orange1.1t05193.1|Cs4g07790.1|Cs5g19230.1|Cs3g06390.1|orange1.1t04592.1|Cs5g19920.1|Cs7g22420.1|Cs7g26730.1|Cs9g03230.1|Cs2g30960.1|Cs1g19320.1|Cs3g11080.1|Cs5g19570.1|Cs5g19220.1|Cs2g30970.1
GO:0008219	15	483	0.00143214	0.0225687	orange1.1t05193.1|Cs4g07790.1|Cs5g19230.1|Cs3g06390.1|orange1.1t04592.1|Cs5g19920.1|Cs7g22420.1|Cs7g26730.1|Cs9g03230.1|Cs2g30960.1|Cs1g19320.1|Cs3g11080.1|Cs5g19570.1|Cs5g19220.1|Cs2g30970.1
GO:0097659	54	2808	0.00145901	0.0225687	Cs7g11770.1|orange1.1t04055.1|Cs5g09850.1|Cs3g22200.1|Cs7g22450.1|Cs5g10870.1|Cs6g16030.2|Cs1g09660.1|Cs8g16440.1|orange1.1t00591.1|orange1.1t02555.1|Cs5g03250.1|Cs5g08980.1|Cs5g16710.1|Cs9g17500.1|Cs7g22420.1|Cs5g06850.1|orange1.1t03122.1|Cs6g15330.1|orange1.1t00172.1|Cs7g19540.1|Cs8g14770.1|Cs3g06390.1|Cs1g03470.1|Cs1g15640.1|Cs2g10760.1|Cs3g18940.1|Cs3g19690.1|orange1.1t00199.1|Cs7g15220.1|Cs2…
GO:0030838	6	94	0.00146472	0.0225687	Cs5g16710.1|Cs1g15640.1|Cs2g09770.1|Cs4g19310.1|Cs8g16510.1|orange1.1t02252.1
GO:0045010	6	94	0.00146472	0.0225687	Cs5g16710.1|Cs1g15640.1|Cs2g09770.1|Cs4g19310.1|Cs8g16510.1|orange1.1t02252.1
GO:0032774	54	2810	0.00148056	0.0225823	Cs7g11770.1|orange1.1t04055.1|Cs5g09850.1|Cs3g22200.1|Cs7g22450.1|Cs5g10870.1|Cs6g16030.2|Cs1g09660.1|Cs8g16440.1|orange1.1t00591.1|orange1.1t02555.1|Cs5g03250.1|Cs5g08980.1|Cs5g16710.1|Cs9g17500.1|Cs7g22420.1|Cs5g06850.1|orange1.1t03122.1|Cs6g15330.1|orange1.1t00172.1|Cs7g19540.1|Cs8g14770.1|Cs3g06390.1|Cs1g03470.1|Cs1g15640.1|Cs2g10760.1|Cs3g18940.1|Cs3g19690.1|orange1.1t00199.1|Cs7g15220.1|Cs2…
GO:0048768	3	16	0.00151183	0.0227851	orange1.1t00199.1|orange1.1t00200.2|Cs5g08980.1
GO:0032273	6	95	0.00154135	0.0227851	Cs5g16710.1|Cs1g15640.1|Cs2g09770.1|Cs4g19310.1|Cs8g16510.1|orange1.1t02252.1
GO:0031334	6	95	0.00154135	0.0227851	Cs5g16710.1|Cs1g15640.1|Cs2g09770.1|Cs4g19310.1|Cs8g16510.1|orange1.1t02252.1
GO:0010072	4	37	0.00155421	0.0227851	Cs5g16710.1|Cs2g09770.1|Cs4g19310.1|Cs8g16510.1
GO:0048443	8	169	0.00159985	0.0229324	Cs7g10990.1|Cs1g03640.1|Cs1g24860.1|Cs7g10830.1|Cs5g32500.1|Cs2g14270.1|Cs1g06080.1|Cs4g06140.1
GO:0048466	8	169	0.00159985	0.0229324	Cs7g10990.1|Cs1g03640.1|Cs1g24860.1|Cs7g10830.1|Cs5g32500.1|Cs2g14270.1|Cs1g06080.1|Cs4g06140.1
GO:0051495	6	96	0.00162099	0.0229324	Cs5g16710.1|Cs1g15640.1|Cs2g09770.1|Cs4g19310.1|Cs8g16510.1|orange1.1t02252.1
GO:0019219	53	2758	0.00162501	0.0229324	Cs7g11770.1|orange1.1t04055.1|Cs5g09850.1|Cs7g22450.1|Cs5g10870.1|Cs6g16030.2|Cs1g09660.1|Cs8g16440.1|orange1.1t00591.1|orange1.1t02555.1|Cs5g03250.1|Cs5g08980.1|Cs5g16710.1|Cs9g17500.1|Cs7g22420.1|Cs5g06850.1|orange1.1t03122.1|Cs6g15330.1|orange1.1t00172.1|Cs7g19540.1|Cs8g14770.1|Cs3g06390.1|Cs1g03470.1|Cs1g15640.1|Cs2g10760.1|Cs3g18940.1|Cs3g19690.1|orange1.1t00199.1|Cs7g15220.1|Cs2g09770.1|Cs4…
GO:0048645	9	211	0.00167195	0.0233763	orange1.1t04055.1|Cs1g03640.1|Cs1g24860.1|Cs5g32500.1|Cs7g15220.1|orange1.1t03122.1|Cs4g06140.1|orange1.1t00172.1|orange1.1t02252.1
GO:0000904	13	393	0.00169747	0.0235154	Cs5g16710.1|Cs2g21640.1|orange1.1t00200.2|Cs9g09310.1|Cs1g24860.1|orange1.1t00199.1|Cs2g09770.1|Cs4g19310.1|Cs4g06140.1|Cs5g08980.1|Cs1g15640.1|Cs8g16510.1|orange1.1t02252.1
GO:0009937	3	17	0.00176254	0.0238669	orange1.1t05093.1|Cs5g06850.1|Cs1g09660.1
GO:0009793	17	597	0.00176273	0.0238669	Cs1g09660.1|Cs5g16710.1|orange1.1t01536.1|Cs1g02530.2|Cs9g17500.1|Cs8g17370.1|orange1.1t03122.1|Cs1g11750.2|Cs7g15220.1|Cs2g09770.1|Cs4g19310.1|Cs5g09850.1|orange1.1t05093.1|orange1.1t02252.1|orange1.1t00172.1|Cs8g16510.1|Cs7g19540.1
GO:0048608	36	1695	0.00178607	0.0238669	orange1.1t01536.1|orange1.1t04055.1|Cs6g16030.2|Cs8g17370.1|Cs5g32500.1|Cs2g14270.1|Cs8g16440.1|Cs1g11750.2|Cs5g03250.1|Cs5g16710.1|Cs9g17500.1|Cs7g22420.1|Cs5g06850.1|orange1.1t03122.1|orange1.1t00172.1|orange1.1t00149.1|Cs7g19540.1|Cs1g15640.1|Cs1g09660.1|Cs7g15220.1|Cs1g06080.1|Cs4g19310.1|Cs5g09850.1|Cs6g05690.1|Cs4g06140.1|orange1.1t05093.1|Cs2g21640.1|Cs7g10990.1|Cs1g03640.1|Cs1g02530.2|Cs1…
GO:0061458	36	1695	0.00178607	0.0238669	orange1.1t01536.1|orange1.1t04055.1|Cs6g16030.2|Cs8g17370.1|Cs5g32500.1|Cs2g14270.1|Cs8g16440.1|Cs1g11750.2|Cs5g03250.1|Cs5g16710.1|Cs9g17500.1|Cs7g22420.1|Cs5g06850.1|orange1.1t03122.1|orange1.1t00172.1|orange1.1t00149.1|Cs7g19540.1|Cs1g15640.1|Cs1g09660.1|Cs7g15220.1|Cs1g06080.1|Cs4g19310.1|Cs5g09850.1|Cs6g05690.1|Cs4g06140.1|orange1.1t05093.1|Cs2g21640.1|Cs7g10990.1|Cs1g03640.1|Cs1g02530.2|Cs1…
GO:0009626	13	396	0.00180983	0.0239724	orange1.1t05193.1|Cs4g07790.1|Cs5g19230.1|orange1.1t04592.1|Cs5g19920.1|Cs7g22420.1|Cs7g26730.1|Cs9g03230.1|Cs2g30960.1|Cs5g19220.1|Cs3g11080.1|Cs5g19570.1|Cs2g30970.1
GO:0034050	13	397	0.00184863	0.0242733	orange1.1t05193.1|Cs4g07790.1|Cs5g19230.1|orange1.1t04592.1|Cs5g19920.1|Cs7g22420.1|Cs7g26730.1|Cs9g03230.1|Cs2g30960.1|Cs5g19220.1|Cs3g11080.1|Cs5g19570.1|Cs2g30970.1
GO:0051171	53	2785	0.00197615	0.025724	Cs7g11770.1|orange1.1t04055.1|Cs5g09850.1|Cs7g22450.1|Cs5g10870.1|Cs6g16030.2|Cs1g09660.1|Cs8g16440.1|orange1.1t00591.1|orange1.1t02555.1|Cs5g03250.1|Cs5g08980.1|Cs5g16710.1|Cs9g17500.1|Cs7g22420.1|Cs5g06850.1|orange1.1t03122.1|Cs6g15330.1|orange1.1t00172.1|Cs7g19540.1|Cs8g14770.1|Cs3g06390.1|Cs1g03470.1|Cs1g15640.1|Cs2g10760.1|Cs3g18940.1|Cs3g19690.1|orange1.1t00199.1|Cs7g15220.1|Cs2g09770.1|Cs4…
GO:0012501	14	450	0.00199361	0.0257295	orange1.1t05193.1|Cs4g07790.1|Cs5g19230.1|Cs3g06390.1|orange1.1t04592.1|Cs5g19920.1|Cs7g22420.1|Cs7g26730.1|Cs9g03230.1|Cs2g30960.1|Cs5g19220.1|Cs3g11080.1|Cs5g19570.1|Cs2g30970.1
GO:0010154	20	767	0.00201658	0.0258054	Cs1g09660.1|Cs5g16710.1|orange1.1t01536.1|orange1.1t04055.1|Cs1g02530.2|Cs5g06850.1|Cs2g09770.1|Cs8g17370.1|orange1.1t03122.1|Cs1g11750.2|Cs9g17500.1|Cs7g15220.1|Cs8g16440.1|Cs4g19310.1|Cs5g09850.1|orange1.1t05093.1|orange1.1t02252.1|orange1.1t00172.1|Cs8g16510.1|Cs7g19540.1
GO:0010090	7	137	0.00204723	0.0259775	Cs5g16710.1|Cs2g21640.1|Cs1g15640.1|Cs2g09770.1|Cs4g19310.1|Cs8g16510.1|orange1.1t02252.1
GO:0030041	6	101	0.00206699	0.0260097	Cs5g16710.1|Cs1g15640.1|Cs2g09770.1|Cs4g19310.1|Cs8g16510.1|orange1.1t02252.1
GO:0009813	11	308	0.00211491	0.0263479	Cs4g07790.1|Cs5g19230.1|Cs5g19920.1|Cs7g26730.1|Cs2g30960.1|Cs6g11940.1|Cs8g16440.1|Cs3g11080.1|Cs5g19570.1|Cs5g19220.1|Cs2g30970.1
GO:0051607	7	138	0.00212877	0.0263479	Cs5g16710.1|Cs6g03520.2|Cs2g10770.1|Cs9g17500.1|Cs6g03500.1|orange1.1t00591.1|Cs2g10760.1
GO:0044089	6	102	0.0021663	0.02638	Cs5g16710.1|Cs1g15640.1|Cs2g09770.1|Cs4g19310.1|Cs8g16510.1|orange1.1t02252.1
GO:0030833	6	102	0.0021663	0.02638	Cs5g16710.1|Cs1g15640.1|Cs2g09770.1|Cs4g19310.1|Cs8g16510.1|orange1.1t02252.1
GO:0030832	6	103	0.00226917	0.027194	Cs5g16710.1|Cs1g15640.1|Cs2g09770.1|Cs4g19310.1|Cs8g16510.1|orange1.1t02252.1
GO:0008064	6	103	0.00226917	0.027194	Cs5g16710.1|Cs1g15640.1|Cs2g09770.1|Cs4g19310.1|Cs8g16510.1|orange1.1t02252.1
GO:0009790	17	615	0.00237038	0.0275942	Cs1g09660.1|Cs5g16710.1|orange1.1t01536.1|Cs1g02530.2|Cs9g17500.1|Cs8g17370.1|orange1.1t03122.1|Cs1g11750.2|Cs7g15220.1|Cs2g09770.1|Cs4g19310.1|Cs5g09850.1|orange1.1t05093.1|orange1.1t02252.1|orange1.1t00172.1|Cs8g16510.1|Cs7g19540.1
GO:0032956	6	104	0.00237566	0.0275942	Cs5g16710.1|Cs1g15640.1|Cs2g09770.1|Cs4g19310.1|Cs8g16510.1|orange1.1t02252.1
GO:0032271	6	104	0.00237566	0.0275942	Cs5g16710.1|Cs1g15640.1|Cs2g09770.1|Cs4g19310.1|Cs8g16510.1|orange1.1t02252.1
GO:0032970	6	104	0.00237566	0.0275942	Cs5g16710.1|Cs1g15640.1|Cs2g09770.1|Cs4g19310.1|Cs8g16510.1|orange1.1t02252.1
GO:2000112	53	2816	0.00245952	0.0283502	Cs7g11770.1|orange1.1t04055.1|Cs5g09850.1|Cs7g22450.1|Cs5g10870.1|Cs6g16030.2|Cs1g09660.1|Cs8g16440.1|orange1.1t00591.1|orange1.1t02555.1|Cs5g03250.1|Cs5g08980.1|Cs5g16710.1|Cs9g17500.1|Cs7g22420.1|Cs5g06850.1|orange1.1t03122.1|Cs6g15330.1|orange1.1t00172.1|Cs7g19540.1|Cs8g14770.1|Cs3g06390.1|Cs1g03470.1|Cs1g15640.1|Cs2g10760.1|Cs3g18940.1|Cs3g19690.1|orange1.1t00199.1|Cs7g15220.1|Cs2g09770.1|Cs4…
GO:0010073	10	270	0.00257052	0.0291409	Cs5g16710.1|orange1.1t04055.1|Cs1g15640.1|orange1.1t00199.1|Cs2g09770.1|Cs6g03520.2|orange1.1t00200.2|Cs6g03500.1|Cs8g16510.1|Cs5g08980.1
GO:0090421	4	43	0.00258385	0.0291409	Cs5g16710.1|Cs2g09770.1|Cs4g19310.1|Cs8g16510.1
GO:0019222	65	3619	0.00258601	0.0291409	Cs7g11770.1|Cs4g07790.1|Cs7g03110.1|orange1.1t04055.1|Cs5g09850.1|Cs7g22450.1|Cs5g10870.1|Cs6g16030.2|Cs1g09660.1|Cs2g30960.1|Cs6g11940.1|Cs8g16440.1|orange1.1t00591.1|orange1.1t02555.1|Cs2g30970.1|Cs5g03250.1|Cs5g08980.1|Cs5g16710.1|Cs5g19230.1|Cs9g17500.1|Cs7g22420.1|Cs5g06850.1|orange1.1t03122.1|Cs6g15330.1|orange1.1t00172.1|Cs7g19540.1|Cs8g14770.1|Cs3g06390.1|Cs1g03470.1|Cs1g15640.1|Cs2g10760…
GO:0010556	53	2826	0.00263597	0.0294838	Cs7g11770.1|orange1.1t04055.1|Cs5g09850.1|Cs7g22450.1|Cs5g10870.1|Cs6g16030.2|Cs1g09660.1|Cs8g16440.1|orange1.1t00591.1|orange1.1t02555.1|Cs5g03250.1|Cs5g08980.1|Cs5g16710.1|Cs9g17500.1|Cs7g22420.1|Cs5g06850.1|orange1.1t03122.1|Cs6g15330.1|orange1.1t00172.1|Cs7g19540.1|Cs8g14770.1|Cs3g06390.1|Cs1g03470.1|Cs1g15640.1|Cs2g10760.1|Cs3g18940.1|Cs3g19690.1|orange1.1t00199.1|Cs7g15220.1|Cs2g09770.1|Cs4…
GO:0043254	6	107	0.00271775	0.030175	Cs5g16710.1|Cs1g15640.1|Cs2g09770.1|Cs4g19310.1|Cs8g16510.1|orange1.1t02252.1
GO:0048316	19	739	0.00297627	0.0324811	Cs1g09660.1|Cs5g16710.1|orange1.1t01536.1|orange1.1t04055.1|Cs1g02530.2|Cs5g06850.1|Cs8g17370.1|orange1.1t03122.1|Cs1g11750.2|Cs9g17500.1|Cs7g15220.1|Cs2g09770.1|Cs4g19310.1|Cs5g09850.1|orange1.1t05093.1|orange1.1t02252.1|orange1.1t00172.1|Cs8g16510.1|Cs7g19540.1
GO:0031332	2	5	0.00298998	0.0324811	Cs6g03520.2|Cs6g03500.1
GO:0016442	2	5	0.00298998	0.0324811	Cs6g03520.2|Cs6g03500.1
GO:0051493	6	110	0.00309544	0.0333865	Cs5g16710.1|Cs1g15640.1|Cs2g09770.1|Cs4g19310.1|Cs8g16510.1|orange1.1t02252.1
GO:0044403	7	150	0.00331562	0.0355077	Cs5g16710.1|Cs6g03520.2|Cs2g10770.1|Cs9g17500.1|Cs6g03500.1|orange1.1t00591.1|Cs2g10760.1
GO:0031326	53	2863	0.00338785	0.0360257	Cs7g11770.1|orange1.1t04055.1|Cs5g09850.1|Cs7g22450.1|Cs5g10870.1|Cs6g16030.2|Cs1g09660.1|Cs8g16440.1|orange1.1t00591.1|orange1.1t02555.1|Cs5g03250.1|Cs5g08980.1|Cs5g16710.1|Cs9g17500.1|Cs7g22420.1|Cs5g06850.1|orange1.1t03122.1|Cs6g15330.1|orange1.1t00172.1|Cs7g19540.1|Cs8g14770.1|Cs3g06390.1|Cs1g03470.1|Cs1g15640.1|Cs2g10760.1|Cs3g18940.1|Cs3g19690.1|orange1.1t00199.1|Cs7g15220.1|Cs2g09770.1|Cs4…
GO:0009891	16	585	0.00344855	0.0364147	Cs4g07790.1|Cs5g19230.1|Cs6g03520.2|Cs3g06390.1|Cs5g19920.1|Cs7g22420.1|Cs7g26730.1|Cs3g19690.1|Cs2g30960.1|Cs6g11940.1|Cs5g19220.1|Cs3g11080.1|Cs3g24010.3|Cs5g19570.1|Cs2g30970.1|Cs6g03500.1
GO:0021700	11	330	0.00350833	0.0367887	Cs5g16710.1|orange1.1t00200.2|Cs1g15640.1|Cs5g32500.1|orange1.1t00199.1|Cs2g14270.1|Cs2g09770.1|Cs4g19310.1|orange1.1t02252.1|Cs8g16510.1|Cs5g08980.1
GO:0044419	7	152	0.00355446	0.0368795	Cs5g16710.1|Cs6g03520.2|Cs2g10770.1|Cs9g17500.1|Cs6g03500.1|orange1.1t00591.1|Cs2g10760.1
GO:0051707	35	1711	0.00362715	0.0368795	Cs7g11770.1|orange1.1t03734.1|orange1.1t01898.1|Cs3g13340.1|Cs5g32500.1|Cs3g13390.1|Cs2g14270.1|orange1.1t00591.1|Cs3g23180.1|Cs5g03250.1|Cs5g16710.1|Cs9g17130.1|orange1.1t04592.1|Cs1g08080.1|Cs9g17500.1|orange1.1t01926.1|Cs9g07750.1|Cs3g13320.1|Cs3g13740.1|Cs5g21975.1|Cs3g13690.1|Cs1g15550.1|Cs6g03500.1|orange1.1t05193.1|Cs2g06290.1|orange1.1t01918.1|Cs6g03520.2|Cs2g10770.1|orange1.1t02518.1|Cs5…
GO:0043207	35	1711	0.00362715	0.0368795	Cs7g11770.1|orange1.1t03734.1|orange1.1t01898.1|Cs3g13340.1|Cs5g32500.1|Cs3g13390.1|Cs2g14270.1|orange1.1t00591.1|Cs3g23180.1|Cs5g03250.1|Cs5g16710.1|Cs9g17130.1|orange1.1t04592.1|Cs1g08080.1|Cs9g17500.1|orange1.1t01926.1|Cs9g07750.1|Cs3g13320.1|Cs3g13740.1|Cs5g21975.1|Cs3g13690.1|Cs1g15550.1|Cs6g03500.1|orange1.1t05193.1|Cs2g06290.1|orange1.1t01918.1|Cs6g03520.2|Cs2g10770.1|orange1.1t02518.1|Cs5…
GO:1901617	16	589	0.00367278	0.0368795	orange1.1t02518.1|orange1.1t01918.1|Cs1g08080.1|Cs5g21975.1|orange1.1t03734.1|orange1.1t01898.1|Cs3g13340.1|Cs5g22330.1|Cs3g13690.1|Cs1g15550.1|Cs3g13390.1|Cs1g19320.1|Cs3g11080.1|orange1.1t01926.1|Cs3g13320.1|Cs3g13740.1
GO:0010014	7	153	0.00367867	0.0368795	Cs5g16710.1|Cs6g03520.2|Cs1g15640.1|Cs2g09770.1|Cs4g19310.1|Cs6g03500.1|Cs8g16510.1
GO:0009933	9	239	0.00371408	0.0368795	Cs5g16710.1|Cs6g03520.2|Cs1g15640.1|Cs1g09660.1|Cs2g09770.1|Cs4g19310.1|orange1.1t05093.1|Cs6g03500.1|Cs8g16510.1
GO:2000241	12	382	0.00373453	0.0368795	Cs7g22420.1|Cs6g16030.2|Cs1g09660.1|orange1.1t03122.1|Cs2g15130.1|Cs7g15220.1|Cs2g09770.1|Cs4g06140.1|orange1.1t05093.1|orange1.1t00172.1|Cs1g24860.1|orange1.1t02252.1
GO:0009812	11	333	0.00374496	0.0368795	Cs4g07790.1|Cs5g19230.1|Cs5g19920.1|Cs7g26730.1|Cs2g30960.1|Cs6g11940.1|Cs8g16440.1|Cs3g11080.1|Cs5g19570.1|Cs5g19220.1|Cs2g30970.1
GO:0046394	25	1104	0.00379381	0.0368795	orange1.1t03734.1|orange1.1t01898.1|Cs3g13340.1|Cs1g15550.1|Cs3g13390.1|Cs6g11940.1|orange1.1t00591.1|Cs9g17130.1|Cs1g08080.1|Cs3g06390.1|orange1.1t01926.1|Cs9g07750.1|Cs3g13320.1|Cs3g13740.1|Cs5g21975.1|Cs3g13690.1|Cs3g19690.1|Cs5g01380.1|orange1.1t00227.1|orange1.1t01918.1|orange1.1t02518.1|Cs5g22330.1|Cs1g19320.1|orange1.1t03059.1|Cs3g11080.1
GO:0016053	25	1104	0.00379381	0.0368795	orange1.1t03734.1|orange1.1t01898.1|Cs3g13340.1|Cs1g15550.1|Cs3g13390.1|Cs6g11940.1|orange1.1t00591.1|Cs9g17130.1|Cs1g08080.1|Cs3g06390.1|orange1.1t01926.1|Cs9g07750.1|Cs3g13320.1|Cs3g13740.1|Cs5g21975.1|Cs3g13690.1|Cs3g19690.1|Cs5g01380.1|orange1.1t00227.1|orange1.1t01918.1|orange1.1t02518.1|Cs5g22330.1|Cs1g19320.1|orange1.1t03059.1|Cs3g11080.1
GO:0010026	7	154	0.00380615	0.0368795	Cs5g16710.1|Cs2g21640.1|Cs1g15640.1|Cs2g09770.1|Cs4g19310.1|Cs8g16510.1|orange1.1t02252.1
GO:0008154	6	115	0.00381006	0.0368795	Cs5g16710.1|Cs1g15640.1|Cs2g09770.1|Cs4g19310.1|Cs8g16510.1|orange1.1t02252.1
GO:0010011	2	6	0.00395445	0.0377925	Cs2g14270.1|Cs5g32500.1
GO:0080060	2	6	0.00395445	0.0377925	Cs1g15640.1|Cs2g09770.1
GO:0048532	9	243	0.00412017	0.0391286	Cs5g16710.1|Cs6g03520.2|Cs1g15640.1|Cs1g09660.1|Cs2g09770.1|Cs4g19310.1|orange1.1t05093.1|Cs6g03500.1|Cs8g16510.1
GO:0048449	7	159	0.0044945	0.0424169	orange1.1t04055.1|Cs1g24860.1|orange1.1t03122.1|Cs7g15220.1|Cs4g06140.1|orange1.1t00172.1|orange1.1t02252.1
GO:0048508	4	51	0.00457571	0.042915	Cs5g16710.1|Cs2g09770.1|Cs4g19310.1|Cs8g16510.1
GO:0044702	37	1870	0.0047646	0.0444108	orange1.1t01536.1|orange1.1t04055.1|Cs9g09310.1|Cs6g16030.2|Cs8g17370.1|Cs5g32500.1|Cs2g14270.1|Cs8g16440.1|Cs1g11750.2|Cs5g03250.1|Cs5g16710.1|Cs9g17500.1|Cs7g22420.1|Cs5g06850.1|orange1.1t03122.1|Cs3g06390.1|orange1.1t00172.1|Cs7g19540.1|Cs1g03470.1|Cs1g15640.1|Cs1g09660.1|Cs7g15220.1|Cs1g06080.1|Cs4g19310.1|Cs5g09850.1|Cs4g06140.1|orange1.1t05093.1|Cs2g21640.1|Cs7g10990.1|Cs1g03640.1|Cs1g02530…
GO:0009616	5	85	0.00500061	0.0454204	Cs5g16710.1|Cs9g17500.1|Cs6g03520.2|Cs6g03500.1|orange1.1t00591.1
GO:0052249	5	85	0.00500061	0.0454204	Cs5g16710.1|Cs9g17500.1|Cs6g03520.2|Cs6g03500.1|orange1.1t00591.1
GO:0009955	5	85	0.00500061	0.0454204	Cs5g16710.1|Cs1g15640.1|Cs2g09770.1|Cs4g19310.1|Cs8g16510.1
GO:0052018	5	85	0.00500061	0.0454204	Cs5g16710.1|Cs9g17500.1|Cs6g03520.2|Cs6g03500.1|orange1.1t00591.1
GO:0010216	2	7	0.00504327	0.0454204	Cs6g03520.2|Cs6g03500.1
GO:0009607	35	1750	0.0050534	0.0454204	Cs7g11770.1|orange1.1t03734.1|orange1.1t01898.1|Cs3g13340.1|Cs5g32500.1|Cs3g13390.1|Cs2g14270.1|orange1.1t00591.1|Cs3g23180.1|Cs5g03250.1|Cs5g16710.1|Cs9g17130.1|orange1.1t04592.1|Cs1g08080.1|Cs9g17500.1|orange1.1t01926.1|Cs9g07750.1|Cs3g13320.1|Cs3g13740.1|Cs5g21975.1|Cs3g13690.1|Cs1g15550.1|Cs6g03500.1|orange1.1t05193.1|Cs2g06290.1|orange1.1t01918.1|Cs6g03520.2|Cs2g10770.1|orange1.1t02518.1|Cs5…
GO:0005488	157	10273	0.00515038	0.0459704	orange1.1t04055.1|Cs5g19400.1|Cs7g22450.1|Cs5g22030.6|orange1.1t03734.1|Cs6g16030.2|Cs6g14320.1|Cs5g19220.1|Cs5g19440.1|orange1.1t04833.1|Cs1g08080.1|Cs7g22420.1|Cs3g06390.1|orange1.1t01926.1|Cs6g21520.1|Cs2g14510.1|Cs7g19540.1|Cs8g14770.1|orange1.1t05193.1|Cs2g10720.1|orange1.1t03701.1|Cs5g26620.1|Cs3g13690.1|Cs8g20960.1|Cs2g18470.1|Cs5g17280.1|Cs6g02120.1|Cs1g06080.1|Cs4g19310.1|Cs3g24010.3|Cs3…
GO:0051704	43	2268	0.00517547	0.0459704	Cs7g11770.1|orange1.1t04055.1|Cs9g09310.1|orange1.1t01898.1|Cs3g13340.1|Cs5g32500.1|Cs3g13390.1|Cs2g14270.1|orange1.1t00591.1|Cs3g23180.1|Cs5g03250.1|Cs5g16710.1|Cs9g17130.1|Cs5g21975.1|Cs1g08080.1|Cs9g17500.1|Cs3g06390.1|orange1.1t03734.1|orange1.1t01926.1|Cs9g07750.1|Cs3g13320.1|Cs7g19540.1|Cs1g03470.1|Cs3g13690.1|Cs1g15550.1|Cs4g06140.1|Cs6g03500.1|orange1.1t05193.1|orange1.1t02518.1|Cs2g06290…
GO:0098586	5	86	0.00523912	0.0462635	Cs5g16710.1|Cs9g17500.1|Cs6g03520.2|Cs6g03500.1|orange1.1t00591.1
GO:0048580	13	455	0.00559447	0.0491142	orange1.1t00172.1|Cs7g22420.1|Cs6g16030.2|Cs1g09660.1|orange1.1t03122.1|Cs2g15130.1|Cs7g15220.1|Cs2g09770.1|Cs4g06140.1|orange1.1t05093.1|Cs2g23550.1|Cs1g24860.1|orange1.1t02252.1
GO:0034654	56	3146	0.00571704	0.0499001	Cs7g11770.1|orange1.1t04055.1|Cs5g09850.1|Cs3g22200.1|Cs7g22450.1|Cs7g10830.1|Cs5g10870.1|Cs6g16030.2|Cs1g09660.1|Cs8g16440.1|orange1.1t00591.1|orange1.1t02555.1|Cs7g12410.3|Cs5g03250.1|Cs5g08980.1|Cs5g16710.1|Cs9g17500.1|Cs7g22420.1|Cs5g06850.1|orange1.1t03122.1|Cs6g15330.1|orange1.1t00172.1|Cs7g19540.1|Cs8g14770.1|Cs3g06390.1|Cs1g03470.1|Cs1g15640.1|Cs2g10760.1|Cs3g18940.1|Cs3g19690.1|orange1.1…
GO:0044700	48	2613	0.00578393	0.0499233	Cs6g16030.2|Cs1g09660.1|Cs5g32500.1|Cs2g30960.1|Cs2g14270.1|Cs8g16440.1|Cs5g19440.1|Cs2g30970.1|orange1.1t01829.1|Cs5g03250.1|orange1.1t01823.1|Cs5g16710.1|Cs5g19230.1|Cs1g19320.1|Cs8g10560.1|Cs5g06850.1|Cs1g25780.1|Cs7g10850.1|orange1.1t01807.1|orange1.1t03701.1|Cs5g26620.1|Cs3g06390.1|Cs3g18940.1|Cs8g20960.1|Cs5g23190.1|Cs5g17280.1|Cs9g17500.1|Cs2g09770.1|Cs7g26730.1|Cs5g01380.1|Cs8g05120.1|Cs5…
GO:0009615	7	167	0.00578582	0.0499233	Cs5g16710.1|Cs6g03520.2|Cs2g10770.1|Cs9g17500.1|Cs6g03500.1|orange1.1t00591.1|Cs2g10760.1
GO:0023052	48	2614	0.00582211	0.0499511	Cs6g16030.2|Cs1g09660.1|Cs5g32500.1|Cs2g30960.1|Cs2g14270.1|Cs8g16440.1|Cs5g19440.1|Cs2g30970.1|orange1.1t01829.1|Cs5g03250.1|orange1.1t01823.1|Cs5g16710.1|Cs5g19230.1|Cs1g19320.1|Cs8g10560.1|Cs5g06850.1|Cs1g25780.1|Cs7g10850.1|orange1.1t01807.1|orange1.1t03701.1|Cs5g26620.1|Cs3g06390.1|Cs3g18940.1|Cs8g20960.1|Cs5g23190.1|Cs5g17280.1|Cs9g17500.1|Cs2g09770.1|Cs7g26730.1|Cs5g01380.1|Cs8g05120.1|Cs5…
