# Supplementary material for: Comparative Analysis of miRNAs and Their Target Transcripts between a Spontaneous Late-Ripening Sweet Orange Mutant and Its Wild-Type Using Small RNA and Degradome Sequencing
Source: Front Plant Sci. 2016 Sep 21;7:1416. doi: 10.3389/fpls.2016.01416 (PMC5030777; doi:10.3389/fpls.2016.01416)
Supplement: Table S6 — PHAS genes and phasiRNAs identified in MT and WT. [file Table6.XLSX]

## Sheet: MT_WT
Table S6 PHAS genes and phasiRNAs identified in MT and WT.
Gene ID	MT_bio1						MT_bio2						WT_bio1						WT_bio2					Annotation
	Start postition	End position	# sequences	# phased sequences	p-value		Start postition	End position	# sequences	# phased sequences	p-value		Start postition	End position	No. of sequences	No. of phased sequences	p-value		Start postition	End position	No. of sequences	No. of phased sequences	p-value
Cs1g05730	1094	1345	27	9	3.7e-07		1094	1345	26	11	4.49e-10		1157	1408	19	7	5.02e-06		1073	1324	16	7	1.24e-06	gi|225449649|ref|XP_002262753.1|/0/PREDICTED: putative disease resistance protein At3g14460 [Vitis vinifera]
Cs1g08080	801	1052	44	15	1.56e-12		717	968	26	14	5.1e-15		801	1052	35	15	2.48e-14		717	968	20	11	1.11e-11	gi|28300299|gb|AAO37645.1|/0/NBS-LRR resistance protein RGH1 [Manihot esculenta]
Cs1g08330	628	879	42	10	2.29e-06		628	879	44	10	3.68e-06		565	816	39	12	4.11e-09		628	879	37	9	7.63e-06	gi|255563252|ref|XP_002522629.1|/0/Disease resistance protein RPS5, putative [Ricinus communis]
Cs1g09350	689	940	21	8	6.2e-07		752	1003	33	9	2.62e-06		752	1003	30	8	1.4e-05		752	1003	25	8	2.96e-06	gi|224115686|ref|XP_002332117.1|/0/cc-nbs-lrr resistance protein [Populus trichocarpa]
Cs1g09575	477	728	151	16	3.79e-05		477	728	173	18	4.84e-06		477	728	166	17	2.16e-05		477	728	141	17	1.55e-06	-
Cs1g09580	2243	2494	72	12	8.25e-06		2306	2557	57	11	5.45e-06		-	-	-	-	-		-	-	-	-	-	gi|357453161|ref|XP_003596857.1|/2.2507e-07/NAC domain protein [Medicago truncatula]
Cs1g09600	594	845	95	13	2.77e-05		594	845	108	14	1.9e-05		594	845	102	15	1.02e-06		594	845	85	12	5.34e-05	-
Cs1g09660	319	570	95	13	2.77e-05		160	411	21	8	6.2e-07		160	411	21	7	1.1e-05		160	411	15	6	1.62e-05	gi|356522462|ref|XP_003529865.1|/7.46972e-20/PREDICTED: NAC domain-containing protein 69-like [Glycine max]
Cs1g10460	1271	1522	32	8	2.39e-05		1273	1524	34	8	3.91e-05		-	-	-	-	-		-	-	-	-	-	gi|24461866|gb|AAN62353.1|AF506028_20/2.77482e-128/NBS-LRR type disease resistance protein [Citrus trifoliata]
Cs1g10470	1566	1817	32	9	1.95e-06		1340	1591	38	8	9.45e-05		-	-	-	-	-		-	-	-	-	-	gi|24461866|gb|AAN62353.1|AF506028_20/8.53836e-124/NBS-LRR type disease resistance protein [Citrus trifoliata]
Cs1g11040	3314	3565	15	6	1.62e-05		3314	3565	14	6	1e-05		-	-	-	-	-		-	-	-	-	-	gi|224117250|ref|XP_002317519.1|/6.34944e-89/nbs-lrr resistance protein [Populus trichocarpa]
Cs1g11050	1770	2021	15	6	1.62e-05		436	687	9	5	1.34e-05		-	-	-	-	-		-	-	-	-	-	gi|255578636|ref|XP_002530179.1|/1.03953e-56/Disease resistance protein RPM1, putative [Ricinus communis]
Cs1g11320	652	903	27	11	7.42e-10		652	903	29	10	4.23e-08		715	966	36	12	1.4e-09		652	903	26	10	1.2e-08	gi|24461861|gb|AAN62348.1|AF506028_15/0/NBS-LRR type disease resistance protein [Citrus trifoliata]
Cs1g11430	738	989	102	15	1.02e-06		805	1056	119	15	9.29e-06		738	989	89	15	1.36e-07		738	989	74	12	1.13e-05	gi|24461866|gb|AAN62353.1|AF506028_20/0/NBS-LRR type disease resistance protein [Citrus trifoliata]
Cs1g12140	568	819	57	14	2.51e-09		694	945	87	14	1.07e-06		753	1004	67	11	3.02e-05		753	1004	56	12	4.18e-07	gi|24461863|gb|AAN62350.1|AF506028_17/0/NBS-LRR type disease resistance protein [Citrus trifoliata]
Cs1g12150	94	345	80	12	2.73e-05		94	345	81	12	3.13e-05		220	471	66	12	3e-06		94	345	71	13	7.34e-07	gi|24461863|gb|AAN62350.1|AF506028_17/2.74658e-126/NBS-LRR type disease resistance protein [Citrus trifoliata]
Cs1g12190	646	897	122	16	1.54e-06		646	897	131	18	3.48e-08		688	939	103	13	7.23e-05		688	939	96	14	4.04e-06	gi|24461863|gb|AAN62350.1|AF506028_17/0/NBS-LRR type disease resistance protein [Citrus trifoliata]
Cs1g12210	505	756	37	10	6.1e-07		505	756	35	11	2e-08		505	756	35	10	3.37e-07		778	1029	81	12	3.13e-05	gi|24461861|gb|AAN62348.1|AF506028_15/0/NBS-LRR type disease resistance protein [Citrus trifoliata]
Cs1g12940	790	1041	97	14	4.64e-06		790	1041	96	14	4.04e-06		790	1041	84	13	6.16e-06		874	1125	82	12	3.59e-05	gi|147856932|emb|CAN80756.1|/1.09362e-87/hypothetical protein VITISV_019820 [Vitis vinifera]
Cs1g13010	647	898	89	14	1.46e-06		647	898	100	15	7.67e-07		-	-	-	-	-		-	-	-	-	-	gi|224055915|ref|XP_002298700.1|/3.7855e-169/cc-nbs-lrr resistance protein [Populus trichocarpa]
Cs1g13030	619	870	80	13	3.35e-06		619	870	87	12	6.9e-05		619	870	74	11	8.36e-05		661	912	71	11	5.49e-05	gi|24461866|gb|AAN62353.1|AF506028_20/0/NBS-LRR type disease resistance protein [Citrus trifoliata]
Cs1g13430	700	951	39	10	1.06e-06		721	972	47	13	2.76e-09		784	1035	39	11	7.37e-08		847	1098	30	9	1.05e-06	gi|24461866|gb|AAN62353.1|AF506028_20/0/NBS-LRR type disease resistance protein [Citrus trifoliata]
Cs1g14030	1674	1925	37	9	7.63e-06		1717	1968	44	9	3.63e-05		1803	2054	70	12	5.96e-06		1716	1967	35	8	4.93e-05	gi|147782477|emb|CAN75117.1|/7.98231e-179/hypothetical protein VITISV_002420 [Vitis vinifera]
Cs1g14090	1247	1498	28	11	1.2e-09		1079	1330	23	10	2.78e-09		1079	1330	21	9	2.69e-08		1520	1771	24	9	1.11e-07	gi|225465083|ref|XP_002266249.1|/9.08428e-175/PREDICTED: probable disease resistance protein At5g63020-like [Vitis vinifera]
Cs1g15550	995	1246	83	15	4.75e-08		719	970	61	13	1e-07		995	1246	66	13	2.84e-07		719	970	42	12	1.1e-08	gi|224134406|ref|XP_002321815.1|/0/cc-nbs-lrr resistance protein [Populus trichocarpa]
Cs1g16990	857	1108	6	4	4.55e-05		857	1108	9	5	1.34e-05		857	1108	6	4	4.55e-05		941	1192	5	4	1.56e-05	gi|224115620|ref|XP_002332101.1|/2.04566e-169/cc-nbs-lrr resistance protein [Populus trichocarpa]
Cs1g19720	5595	5846	21	7	1.1e-05		5658	5909	20	8	3.94e-07		5658	5909	16	8	4.47e-08		5637	5888	16	8	4.47e-08	gi|255587278|ref|XP_002534212.1|/4.66527e-154/chaperone protein DNAj, putative [Ricinus communis]
Cs1g25670	662	913	32	9	1.95e-06		662	913	31	8	1.84e-05		662	913	20	8	3.94e-07		662	913	28	8	7.86e-06	gi|356564125|ref|XP_003550307.1|/9.69822e-83/PREDICTED: sigma factor sigB regulation protein rsbQ-like [Glycine max]
Cs2g14260	2591	2842	3	3	8.2e-05		2591	2842	4	4	3.22e-06		2591	2842	5	5	1.2e-07		2444	2695	12	7	9.57e-08	gi|219879372|gb|ACL51018.1|/0/transport inhibitor response protein [Citrus trifoliata]
Cs2g14270	3092	3343	11	5	4.63e-05		3092	3343	10	6	7.87e-07		3092	3343	13	8	4.83e-09		3092	3343	11	7	4.1e-08	-
Cs2g18470	848	1099	48	14	1.82e-10		869	1120	57	15	1.25e-10		869	1120	46	12	3.56e-08		869	1120	46	12	3.56e-08	gi|359488103|ref|XP_002263579.2|/3.72139e-146/PREDICTED: disease resistance protein At4g27190-like [Vitis vinifera]
Cs2g18480	1613	1864	22	9	4.44e-08		1634	1885	30	9	1.05e-06		1634	1885	23	7	2.18e-05		1634	1885	23	7	2.18e-05	gi|359494129|ref|XP_002278428.2|/1.61449e-169/PREDICTED: disease resistance protein At4g27190-like [Vitis vinifera]
Cs2g30590	931	1182	41	15	4.47e-13		931	1182	56	14	1.92e-09		931	1182	37	11	3.93e-08		953	1204	35	10	3.37e-07	gi|224566936|gb|ACN56759.1|/3.64265e-157/disease resistance protein RPP13 variant [Arabidopsis thaliana]
Cs2g30790	309	560	10	8	1.83e-10		457	708	5	4	1.56e-05		-	-	-	-	-		-	-	-	-	-	gi|224116970|ref|XP_002331797.1|/5.783e-147/predicted protein [Populus trichocarpa]
Cs2g30800	935	1186	9	6	3.24e-07		999	1250	5	4	1.56e-05		-	-	-	-	-		-	-	-	-	-	gi|359493544|ref|XP_002267509.2|/1.66466e-39/PREDICTED: receptor-like protein 12-like [Vitis vinifera]
Cs2g30985	412	663	172	21	4.53e-10		496	747	166	20	8.91e-09		327	578	154	20	1.87e-09		327	578	146	20	6.12e-10	-
Cs3g01180	1093	1344	17	6	3.79e-05		1093	1344	17	6	3.79e-05		-	-	-	-	-		-	-	-	-	-	gi|284026888|gb|ADB66335.1|/0/CC-NBS-LRR protein [Quercus suber]
Cs3g01540	633	884	26	7	5.38e-05		633	884	28	7	9.16e-05		-	-	-	-	-		-	-	-	-	-	gi|359495024|ref|XP_002267933.2|/1.57165e-162/PREDICTED: putative disease resistance protein At3g14460-like [Vitis vinifera]
Cs3g02960	995	1246	73	11	7.28e-05		697	948	35	10	3.37e-07		697	948	32	9	1.95e-06		697	948	31	9	1.44e-06	gi|147862409|emb|CAN81911.1|/0/hypothetical protein VITISV_042289 [Vitis vinifera]
Cs3g03540	862	1113	80	13	3.35e-06		715	966	84	14	6.61e-07		736	987	79	12	2.37e-05		830	1081	54	10	2.79e-05	gi|147766392|emb|CAN67818.1|/0/hypothetical protein VITISV_007674 [Vitis vinifera]
Cs3g04930	1068	1319	51	11	1.61e-06		1068	1319	55	11	3.7e-06		1068	1319	59	11	7.9e-06		1068	1319	43	10	2.91e-06	gi|224111296|ref|XP_002332952.1|/0/cc-nbs-lrr resistance protein [Populus trichocarpa]
Cs3g05280	673	924	51	11	1.61e-06		736	987	56	15	9.34e-11		736	987	41	12	7.99e-09		737	988	45	10	4.62e-06	gi|359494129|ref|XP_002278428.2|/0/PREDICTED: disease resistance protein At4g27190-like [Vitis vinifera]
Cs3g05320	947	1198	192	20	1.77e-07		947	1198	184	20	7.43e-08		947	1198	181	21	1.41e-09		947	1198	153	19	3.83e-08	gi|359489792|ref|XP_002274076.2|/1.39001e-11/PREDICTED: probable disease resistance protein RDL6/RF9-like [Vitis vinifera]
Cs3g05820	513	764	62	16	2.18e-11		534	785	52	13	1.14e-08		513	764	56	14	1.92e-09		724	975	61	12	1.18e-06	gi|255547496|ref|XP_002514805.1|/1.27005e-119/ATP binding protein, putative [Ricinus communis]
Cs3g05870	445	696	6	5	6.98e-07		466	717	3	3	8.2e-05		-	-	-	-	-		-	-	-	-	-	gi|359491404|ref|XP_002274414.2|/5.99928e-59/PREDICTED: probable disease resistance RPP8-like protein 2-like [Vitis vinifera]
Cs3g06480	981	1232	7	5	2.37e-06		981	1232	7	5	2.37e-06		981	1232	10	7	1.53e-08		981	1232	5	4	1.56e-05	gi|255563252|ref|XP_002522629.1|/0/Disease resistance protein RPS5, putative [Ricinus communis]
Cs3g06500	553	804	7	5	2.37e-06		553	804	6	5	6.98e-07		-	-	-	-	-		-	-	-	-	-	gi|224083434|ref|XP_002307025.1|/3.78946e-170/cc-nbs-lrr resistance protein [Populus trichocarpa]
Cs3g06590	1452	1703	13	7	2.02e-07		1452	1703	14	9	2.18e-10		1452	1703	16	8	4.47e-08		1452	1703	11	6	1.68e-06	gi|255563252|ref|XP_002522629.1|/1.10938e-177/Disease resistance protein RPS5, putative [Ricinus communis]
Cs3g06600	547	798	8	5	6.14e-06		547	798	7	6	2.86e-08		547	798	10	7	1.53e-08		547	798	5	4	1.56e-05	gi|224083434|ref|XP_002307025.1|/4.29074e-173/cc-nbs-lrr resistance protein [Populus trichocarpa]
Cs3g07940	610	861	27	9	3.7e-07		610	861	36	10	4.56e-07		610	861	26	9	2.53e-07		610	861	28	7	9.16e-05	gi|224111296|ref|XP_002332952.1|/2.29351e-176/cc-nbs-lrr resistance protein [Populus trichocarpa]
Cs3g08210	589	840	92	15	2.24e-07		589	840	93	15	2.63e-07		589	840	85	15	6.82e-08		589	840	79	14	2.82e-07	gi|224111284|ref|XP_002332949.1|/0/cc-nbs-lrr resistance protein [Populus trichocarpa]
Cs3g11210	935	1186	25	7	4.05e-05		935	1186	26	8	4.17e-06		556	807	12	5	7.71e-05		556	807	10	6	7.87e-07	gi|224130302|ref|XP_002328576.1|/0/predicted protein [Populus trichocarpa]
Cs3g12320	757	1008	62	12	1.43e-06		755	1006	62	11	1.34e-05		-	-	-	-	-		-	-	-	-	-	gi|255563252|ref|XP_002522629.1|/1.98224e-75/Disease resistance protein RPS5, putative [Ricinus communis]
Cs3g12330	550	801	35	12	9.5e-10		550	801	38	11	5.41e-08		550	801	35	12	9.5e-10		550	801	27	9	3.7e-07	-
Cs3g12710	800	1051	55	12	3.35e-07		842	1093	66	15	1.34e-09		800	1051	50	12	1.03e-07		779	1030	41	9	1.94e-05	gi|224083434|ref|XP_002307025.1|/0/cc-nbs-lrr resistance protein [Populus trichocarpa]
Cs3g12760	1037	1288	32	10	1.27e-07		1037	1288	33	11	9.69e-09		1375	1626	61	10	8.85e-05		1037	1288	27	8	5.77e-06	gi|224083434|ref|XP_002307025.1|/1.10548e-137/cc-nbs-lrr resistance protein [Populus trichocarpa]
Cs3g12810	70	321	72	14	7.62e-08		91	342	81	16	2.13e-09		49	300	73	16	3.68e-10		49	300	58	15	1.66e-10	gi|255563252|ref|XP_002522629.1|/7.7375e-127/Disease resistance protein RPS5, putative [Ricinus communis]
Cs3g12850	547	798	24	13	7.34e-14		547	798	35	14	1.07e-12		547	798	31	14	1.3e-13		547	798	28	12	3.97e-11	gi|224083434|ref|XP_002307025.1|/0/cc-nbs-lrr resistance protein [Populus trichocarpa]
Cs3g13160	971	1222	28	10	2.84e-08		992	1243	32	11	6.6e-09		1076	1327	25	10	7.57e-09		971	1222	29	9	7.51e-07	gi|224083434|ref|XP_002307025.1|/0/cc-nbs-lrr resistance protein [Populus trichocarpa]
Cs3g13180	761	1012	14	6	1e-05		761	1012	14	6	1e-05		-	-	-	-	-		-	-	-	-	-	gi|224083434|ref|XP_002307025.1|/1.9348e-109/cc-nbs-lrr resistance protein [Populus trichocarpa]
Cs3g13430	1312	1563	16	6	2.52e-05		1691	1942	22	8	9.48e-07		-	-	-	-	-		-	-	-	-	-	gi|359488027|ref|XP_002269288.2|/0/PREDICTED: disease resistance protein At4g27190-like [Vitis vinifera]
Cs3g13690	842	1093	61	11	1.13e-05		842	1093	70	11	4.75e-05		863	1114	68	11	3.52e-05		947	1198	79	12	2.37e-05	gi|359482769|ref|XP_003632834.1|/1.16754e-138/PREDICTED: putative disease resistance protein RGA4-like [Vitis vinifera]
Cs3g13710	5782	6033	52	12	1.67e-07		5782	6033	53	12	2.12e-07		5803	6054	54	11	3.02e-06		5803	6054	42	11	1.76e-07	gi|147818673|emb|CAN73924.1|/0/hypothetical protein VITISV_041509 [Vitis vinifera]
Cs3g15200	933	1184	28	8	7.86e-06		975	1226	45	12	2.69e-08		-	-	-	-	-		-	-	-	-	-	gi|359488027|ref|XP_002269288.2|/0/PREDICTED: disease resistance protein At4g27190-like [Vitis vinifera]
Cs4g05660	1106	1357	15	7	7.16e-07		1106	1357	14	7	3.93e-07		1106	1357	11	5	4.63e-05		1106	1357	12	6	3.27e-06	gi|343887274|dbj|BAK61820.1|/0/hypothetical protein [Citrus unshiu]
Cs4g07730	1387	1638	20	7	7.51e-06		1429	1680	16	6	2.52e-05		1387	1638	13	6	5.9e-06		1387	1638	11	6	1.68e-06	gi|284026888|gb|ADB66335.1|/0/CC-NBS-LRR protein [Quercus suber]
Cs4g18660	3749	4000	18	6	5.52e-05		3748	3999	18	6	5.52e-05		-	-	-	-	-		-	-	-	-	-	gi|356564067|ref|XP_003550278.1|/1.39054e-48/PREDICTED: pollen-specific protein SF21-like isoform 1 [Glycine max]
Cs5g04670	145	396	16	9	1.18e-09		145	396	28	9	5.31e-07		145	396	18	7	3.26e-06		788	1039	38	8	9.45e-05	-
Cs5g04680	1423	1674	45	11	3.91e-07		1444	1695	53	13	1.48e-08		1444	1695	51	11	1.61e-06		1444	1695	37	10	6.1e-07	gi|224118488|ref|XP_002317831.1|/8.3822e-13/NAC domain protein, IPR003441 [Populus trichocarpa]
Cs5g04690	1527	1778	23	7	2.18e-05		1548	1799	22	9	4.44e-08		-	-	-	-	-		-	-	-	-	-	gi|224118488|ref|XP_002317831.1|/4.08557e-11/NAC domain protein, IPR003441 [Populus trichocarpa]
Cs5g06510	1938	2189	76	18	1.13e-12		1938	2189	69	16	1.4e-10		1938	2189	56	17	1.04e-13		1938	2189	53	16	1.31e-12	gi|224119518|ref|XP_002318094.1|/0/predicted protein [Populus trichocarpa]
Cs5g17870	946	1197	15	6	1.62e-05		859	1110	21	7	1.1e-05		878	1129	19	6	7.84e-05		946	1197	13	6	5.9e-06	gi|255569048|ref|XP_002525493.1|/7.89956e-83/leucine-rich repeat-containing protein, putative [Ricinus communis]
Cs5g18480	987	1238	54	15	5.11e-11		987	1238	62	14	8.74e-09		987	1238	51	14	4.64e-10		987	1238	45	14	6.58e-11	gi|359493496|ref|XP_003634615.1|/3.44418e-166/PREDICTED: TMV resistance protein N-like [Vitis vinifera]
Cs5g19430	834	1085	41	11	1.33e-07		834	1085	39	10	1.06e-06		982	1233	34	10	2.46e-07		982	1233	32	10	1.27e-07	gi|359493392|ref|XP_002279365.2|/1.14149e-150/PREDICTED: TMV resistance protein N-like [Vitis vinifera]
Cs5g19440	1181	1432	53	12	2.12e-07		1118	1369	60	14	5.39e-09		1118	1369	52	11	1.99e-06		1244	1495	24	9	1.11e-07	gi|224127726|ref|XP_002329162.1|/0/tir-nbs-lrr resistance protein [Populus trichocarpa]
Cs5g19570	224	475	22	9	4.44e-08		456	707	38	13	1.25e-10		456	707	39	14	6.54e-12		456	707	32	12	2.72e-10	gi|359496026|ref|XP_002277166.2|/1.14856e-173/PREDICTED: TMV resistance protein N-like [Vitis vinifera]
Cs5g19850	1149	1400	6	5	6.98e-07		1360	1611	8	5	6.14e-06		-	-	-	-	-		-	-	-	-	-	gi|255537139|ref|XP_002509636.1|/5.99786e-79/leucine-rich repeat-containing protein, putative [Ricinus communis]
Cs5g19880	939	1190	13	7	2.02e-07		960	1211	12	5	7.71e-05		960	1211	13	7	2.02e-07		939	1190	15	6	1.62e-05	gi|37654137|emb|CAD56833.1|/3.05588e-105/putative resistance gene analogue protein [Lens culinaris]
Cs5g19920	982	1233	43	13	7.72e-10		982	1233	45	14	6.58e-11		982	1233	41	14	1.48e-11		982	1233	32	13	8.89e-12	gi|37654137|emb|CAD56833.1|/2.23565e-93/putative resistance gene analogue protein [Lens culinaris]
Cs5g20755	782	1033	9	6	3.24e-07		1014	1265	18	7	3.26e-06		782	1033	13	7	2.02e-07		782	1033	10	7	1.53e-08	gi|284026888|gb|ADB66335.1|/0/CC-NBS-LRR protein [Quercus suber]
Cs5g21975	763	1014	125	16	2.23e-06		722	973	125	15	1.85e-05		826	1077	114	15	5.07e-06		826	1077	100	13	5.1e-05	gi|255568974|ref|XP_002525457.1|/2.40265e-173/leucine-rich repeat containing protein, putative [Ricinus communis]
Cs5g22030	546	797	14	7	3.93e-07		546	797	12	7	9.57e-08		546	797	13	9	7.96e-11		546	797	13	9	7.96e-11	gi|224111284|ref|XP_002332949.1|/0/cc-nbs-lrr resistance protein [Populus trichocarpa]
Cs5g22150	1528	1779	76	13	1.76e-06		1130	1381	32	10	1.27e-07		1528	1779	59	10	6.48e-05		1528	1779	52	10	1.94e-05	gi|284026888|gb|ADB66335.1|/0/CC-NBS-LRR protein [Quercus suber]
Cs5g22170	1849	2100	5	5	1.2e-07		1849	2100	7	7	1.39e-10		1849	2100	9	8	3.75e-11		1849	2100	7	6	2.86e-08	gi|255540437|ref|XP_002511283.1|/3.9818e-130/BRASSINOSTEROID INSENSITIVE 1-associated receptor kinase 1 precursor, putative [Ricinus communis]
Cs5g22330	2447	2698	17	6	3.79e-05		2447	2698	12	5	7.71e-05		-	-	-	-	-		-	-	-	-	-	gi|315666952|gb|ADU55711.1|/1.21926e-86/resistance protein-like protein [Citrus reticulata x Citrus trifoliata]
Cs5g22400	1005	1256	11	6	1.68e-06		1089	1340	6	5	6.98e-07		-	-	-	-	-		-	-	-	-	-	gi|255564976|ref|XP_002523481.1|/9.69582e-73/TMV resistance protein N, putative [Ricinus communis]
Cs5g26170	1105	1356	37	10	6.1e-07		1105	1356	39	11	7.37e-08		1105	1356	30	9	1.05e-06		1252	1503	40	10	1.38e-06	gi|224111284|ref|XP_002332949.1|/0/cc-nbs-lrr resistance protein [Populus trichocarpa]
Cs5g26190	553	804	35	12	9.5e-10		553	804	38	12	2.91e-09		-	-	-	-	-		-	-	-	-	-	gi|224111284|ref|XP_002332949.1|/0/cc-nbs-lrr resistance protein [Populus trichocarpa]
Cs5g28645	836	1087	47	14	1.31e-10		836	1087	45	15	2.3e-12		836	1087	50	15	1.41e-11		752	1003	31	13	5.37e-12	gi|24461866|gb|AAN62353.1|AF506028_20/0/NBS-LRR type disease resistance protein [Citrus trifoliata]
Cs5g29510	729	980	45	13	1.49e-09		729	980	38	11	5.41e-08		981	1232	45	12	2.69e-08		981	1232	39	12	4.11e-09	gi|284026888|gb|ADB66335.1|/0/CC-NBS-LRR protein [Quercus suber]
Cs5g32500	3254	3505	36	17	1.09e-17		3254	3505	29	14	3.92e-14		3254	3505	45	17	1.29e-15		3254	3505	30	18	1.08e-21	gi|18412567|ref|NP_567135.1|/1.03674e-132/protein TRANSPORT INHIBITOR RESPONSE 1 [Arabidopsis thaliana]
Cs6g01040	967	1218	26	8	4.17e-06		967	1218	19	7	5.02e-06		967	1218	14	6	1e-05		967	1218	18	7	3.26e-06	gi|147860511|emb|CAN79726.1|/0/hypothetical protein VITISV_014536 [Vitis vinifera]
Cs6g01080	691	942	15	6	1.62e-05		881	1132	19	7	5.02e-06		-	-	-	-	-		-	-	-	-	-	gi|359495024|ref|XP_002267933.2|/0/PREDICTED: putative disease resistance protein At3g14460-like [Vitis vinifera]
Cs6g02100	559	810	17	9	2.46e-09		559	810	24	13	7.34e-14		559	810	19	11	5.09e-12		559	810	13	9	7.96e-11	gi|359488027|ref|XP_002269288.2|/0/PREDICTED: disease resistance protein At4g27190-like [Vitis vinifera]
Cs6g02130	559	810	17	9	2.46e-09		559	810	23	12	1.94e-12		947	1198	37	8	7.66e-05		559	810	13	9	7.96e-11	gi|224111284|ref|XP_002332949.1|/0/cc-nbs-lrr resistance protein [Populus trichocarpa]
Cs6g02150	1246	1497	8	7	1.08e-09		1246	1497	10	8	1.83e-10		1246	1497	10	8	1.83e-10		719	970	41	9	1.94e-05	gi|357500263|ref|XP_003620420.1|/6.62251e-123/Cc-nbs-lrr resistance protein [Medicago truncatula]
Cs6g03500	10956	11207	42	9	2.41e-05		9886	10137	36	9	5.92e-06		11063	11314	26	7	5.38e-05		9886	10137	27	7	7.07e-05	gi|224101241|ref|XP_002312197.1|/1.08253e-69/dicer-like protein [Populus trichocarpa]
Cs6g03520	10340	10591	70	13	6.11e-07		11014	11265	61	10	8.85e-05		10340	10591	49	11	1.03e-06		10340	10591	48	13	3.72e-09	gi|224101241|ref|XP_002312197.1|/2.93171e-65/dicer-like protein [Populus trichocarpa]
Cs6g05250	691	942	13	6	5.9e-06		712	963	7	5	2.37e-06		-	-	-	-	-		-	-	-	-	-	gi|359495024|ref|XP_002267933.2|/0/PREDICTED: putative disease resistance protein At3g14460-like [Vitis vinifera]
Cs6g16030	8181	8432	3	3	8.2e-05		8933	9184	4	4	3.22e-06		8933	9184	3	3	8.2e-05		8912	9163	3	3	8.2e-05	gi|224079698|ref|XP_002305917.1|/2.05312e-118/predicted protein [Populus trichocarpa]
Cs7g02220	926	1177	9	6	3.24e-07		968	1219	10	6	7.87e-07		-	-	-	-	-		-	-	-	-	-	gi|359495024|ref|XP_002267933.2|/0/PREDICTED: putative disease resistance protein At3g14460-like [Vitis vinifera]
Cs7g14510	793	1044	41	14	1.48e-11		835	1086	59	12	7.88e-07		810	1061	40	9	1.55e-05		919	1170	65	11	2.2e-05	gi|24461866|gb|AAN62353.1|AF506028_20/0/NBS-LRR type disease resistance protein [Citrus trifoliata]
Cs7g14540	724	975	22	7	1.56e-05		923	1174	40	9	1.55e-05		-	-	-	-	-		-	-	-	-	-	gi|24461861|gb|AAN62348.1|AF506028_15/0/NBS-LRR type disease resistance protein [Citrus trifoliata]
Cs7g16030	1774	2025	16	7	1.24e-06		1774	2025	21	8	6.2e-07		1774	2025	16	6	2.52e-05		1774	2025	8	5	6.14e-06	gi|225436241|ref|XP_002275171.1|/0/PREDICTED: putative disease resistance protein RGA4 [Vitis vinifera]
Cs7g22470	397	648	70	17	7.29e-12		355	606	67	17	3.21e-12		355	606	62	16	2.18e-11		355	606	61	16	1.63e-11	gi|296089037|emb|CBI38740.3|/2.13193e-15/unnamed protein product [Vitis vinifera]
Cs7g22540	254	505	35	9	4.55e-06		254	505	31	8	1.84e-05		-	-	-	-	-		-	-	-	-	-	gi|356560207|ref|XP_003548385.1|/9.89254e-22/PREDICTED: uncharacterized protein LOC100778755 [Glycine max]
Cs7g24050	4764	5015	255	20	5.26e-05		5863	6114	373	22	0		-	-	-	-	-		-	-	-	-	-	gi|357488191|ref|XP_003614383.1|/0/hypothetical protein MTR_5g051000 [Medicago truncatula]
Cs7g25130	886	1137	261	20	8.3e-05		53	304	365	22	0		-	-	-	-	-		-	-	-	-	-	gi|357488191|ref|XP_003614383.1|/1.30311e-118/hypothetical protein MTR_5g051000 [Medicago truncatula]
Cs7g26085	983	1234	47	9	6.46e-05		563	814	84	20	3.82e-15		500	751	66	15	1.34e-09		563	814	68	17	4.24e-12	-
Cs7g26730	1697	1948	22	12	9.46e-13		2830	3081	36	8	6.17e-05		1697	1948	23	12	1.94e-12		1697	1948	19	11	5.09e-12	gi|359496026|ref|XP_002277166.2|/1.29943e-74/PREDICTED: TMV resistance protein N-like [Vitis vinifera]
Cs7g26750	2726	2977	18	7	3.26e-06		1764	2015	21	12	4.38e-13		1764	2015	21	12	4.38e-13		1764	2015	23	13	3.42e-14	gi|357509573|ref|XP_003625075.1|/1.55696e-80/TMV resistance protein N [Medicago truncatula]
Cs7g27730	272	523	10	6	7.87e-07		650	901	5	4	1.56e-05		-	-	-	-	-		-	-	-	-	-	gi|359486541|ref|XP_002275423.2|/0/PREDICTED: pentatricopeptide repeat-containing protein At2g16880-like [Vitis vinifera]
Cs8g08540	149	400	110	15	3.05e-06		149	400	112	15	3.94e-06		-	-	-	-	-		-	-	-	-	-	gi|359479583|ref|XP_002275680.2|/1.24135e-163/PREDICTED: pentatricopeptide repeat-containing protein At3g22470, mitochondrial-like [Vitis vinifera]
Cs8g08549	6968	7219	125	15	1.85e-05		261	512	140	15	8.66e-05		832	1083	105	13	9.05e-05		263	514	110	14	2.41e-05	gi|359479583|ref|XP_002275680.2|/1.6809e-122/PREDICTED: pentatricopeptide repeat-containing protein At3g22470, mitochondrial-like [Vitis vinifera]
Cs8g10560	997	1248	24	8	2.07e-06		976	1227	21	9	2.69e-08		934	1185	14	7	3.93e-07		976	1227	18	8	1.44e-07	-
Cs8g10570	1316	1567	24	9	1.11e-07		1316	1567	25	10	7.57e-09		1358	1609	24	9	1.11e-07		1316	1567	21	9	2.69e-08	gi|357513721|ref|XP_003627149.1|/5.86162e-82/Disease resistance protein [Medicago truncatula]
Cs9g06843	2052	2303	97	17	2.68e-09		2052	2303	98	18	1.58e-10		2136	2387	86	17	3.15e-10		2136	2387	77	17	4.24e-11	-
Cs9g06846	370	621	95	17	1.85e-09		370	621	96	18	1.07e-10		265	516	86	17	3.15e-10		265	516	77	17	4.24e-11	-
Cs9g12780	1045	1296	15	7	7.16e-07		1045	1296	14	7	3.93e-07		1045	1296	11	5	4.63e-05		1045	1296	12	6	3.27e-06	-
Cs9g13290	874	1125	3	3	8.2e-05		874	1125	3	3	8.2e-05		-	-	-	-	-		-	-	-	-	-	gi|255577491|ref|XP_002529624.1|/1.32525e-139/leucine-rich repeat containing protein, putative [Ricinus communis]
Cs9g13310	895	1146	3	3	8.2e-05		895	1146	3	3	8.2e-05		-	-	-	-	-		-	-	-	-	-	gi|255577491|ref|XP_002529624.1|/6.02007e-176/leucine-rich repeat containing protein, putative [Ricinus communis]
orange1.1t00557	152	403	59	14	4.2e-09		131	382	55	14	1.47e-09		131	382	50	13	6.61e-09		131	382	42	15	6.87e-13	-
orange1.1t00706	2238	2489	393	22	0		4516	4767	3	3	8.2e-05		-	-	-	-	-		-	-	-	-	-	gi|359496026|ref|XP_002277166.2|/6.40775e-93/PREDICTED: TMV resistance protein N-like [Vitis vinifera]
orange1.1t00748	956	1207	36	8	6.17e-05		935	1186	32	8	2.39e-05		935	1186	76	16	7.3e-10		956	1207	16	8	4.47e-08	gi|255587806|ref|XP_002534401.1|/2.32656e-61/Calcium-binding allergen Ole e, putative [Ricinus communis]
orange1.1t01179	697	948	6	4	4.55e-05		697	948	9	6	3.24e-07		-	-	-	-	-		-	-	-	-	-	gi|147862409|emb|CAN81911.1|/7.93524e-103/hypothetical protein VITISV_042289 [Vitis vinifera]
orange1.1t01356	645	896	99	19	6.71e-12		666	917	97	17	2.68e-09		750	1001	104	14	1.16e-05		666	917	91	15	1.9e-07	gi|24461863|gb|AAN62350.1|AF506028_17/0/NBS-LRR type disease resistance protein [Citrus trifoliata]
orange1.1t01359	568	819	57	14	2.51e-09		694	945	87	14	1.07e-06		753	1004	67	11	3.02e-05		753	1004	56	12	4.18e-07	gi|24461863|gb|AAN62350.1|AF506028_17/0/NBS-LRR type disease resistance protein [Citrus trifoliata]
orange1.1t01362	802	1053	40	12	5.76e-09		802	1053	34	14	6.51e-13		802	1053	39	14	6.54e-12		802	1053	35	10	3.37e-07	gi|24461866|gb|AAN62353.1|AF506028_20/0/NBS-LRR type disease resistance protein [Citrus trifoliata]
orange1.1t01795	2337	2588	3	3	8.2e-05		1882	2133	7	5	2.37e-06		-	-	-	-	-		-	-	-	-	-	gi|255537139|ref|XP_002509636.1|/3.95184e-80/leucine-rich repeat-containing protein, putative [Ricinus communis]
orange1.1t01812	25520	25771	16	6	2.52e-05		25520	25771	12	5	7.71e-05		-	-	-	-	-		-	-	-	-	-	gi|147862911|emb|CAN81099.1|/0/hypothetical protein VITISV_017741 [Vitis vinifera]
orange1.1t01815	1940	2191	14	6	1e-05		1940	2191	12	7	9.57e-08		1940	2191	17	7	2.05e-06		1793	2044	14	6	1e-05	gi|255564976|ref|XP_002523481.1|/1.30445e-73/TMV resistance protein N, putative [Ricinus communis]
orange1.1t01844	701	952	36	9	5.92e-06		701	952	34	8	3.91e-05		-	-	-	-	-		-	-	-	-	-	gi|255547494|ref|XP_002514804.1|/3.51333e-90/TMV resistance protein N, putative [Ricinus communis]
orange1.1t01898	744	995	80	12	2.73e-05		506	757	50	11	1.29e-06		-	-	-	-	-		-	-	-	-	-	gi|224134406|ref|XP_002321815.1|/0/cc-nbs-lrr resistance protein [Populus trichocarpa]
orange1.1t01918	619	870	64	13	1.89e-07		671	922	96	14	4.04e-06		713	964	99	15	6.62e-07		650	901	67	12	3.58e-06	gi|359482784|ref|XP_002269044.2|/0/PREDICTED: putative disease resistance protein RGA4-like [Vitis vinifera]
orange1.1t01926	627	878	16	6	2.52e-05		796	1047	43	9	2.97e-05		711	962	34	8	3.91e-05		796	1047	25	7	4.05e-05	gi|224122712|ref|XP_002318907.1|/0/cc-nbs-lrr resistance protein [Populus trichocarpa]
orange1.1t02498	867	1118	88	18	2e-11		867	1118	80	17	8.53e-11		867	1118	85	18	1.02e-11		867	1118	74	18	6.67e-13	gi|284026888|gb|ADB66335.1|/0/CC-NBS-LRR protein [Quercus suber]
orange1.1t02751	1017	1268	41	11	1.33e-07		912	1163	18	8	1.44e-07		1017	1268	38	12	2.91e-09		1080	1331	30	9	1.05e-06	gi|224128410|ref|XP_002329155.1|/8.29323e-73/BED finger-nbs-lrr resistance protein [Populus trichocarpa]
orange1.1t02846	269	520	31	8	1.84e-05		291	542	31	8	1.84e-05		-	-	-	-	-		-	-	-	-	-	gi|24461866|gb|AAN62353.1|AF506028_20/1.34908e-122/NBS-LRR type disease resistance protein [Citrus trifoliata]
orange1.1t03137	586	837	92	15	2.24e-07		586	837	93	15	2.63e-07		586	837	85	15	6.82e-08		586	837	79	14	2.82e-07	gi|255563252|ref|XP_002522629.1|/1.09961e-77/Disease resistance protein RPS5, putative [Ricinus communis]
orange1.1t03192	431	682	109	15	2.67e-06		74	325	105	13	9.05e-05		95	346	89	13	1.26e-05		32	283	81	12	3.13e-05	gi|212722140|ref|NP_001132392.1|/1.62673e-07/uncharacterized protein LOC100193838 [Zea mays]
orange1.1t03486	652	903	69	13	5.07e-07		631	882	58	16	6.67e-12		841	1092	91	16	1.46e-08		841	1092	81	14	3.99e-07	gi|284026888|gb|ADB66335.1|/0/CC-NBS-LRR protein [Quercus suber]
orange1.1t03487	1010	1261	51	12	1.31e-07		1010	1261	52	11	1.99e-06		822	1073	28	8	7.86e-06		1010	1261	46	12	3.56e-08	gi|284026888|gb|ADB66335.1|/0/CC-NBS-LRR protein [Quercus suber]
orange1.1t03534	789	1040	10	7	1.53e-08		789	1040	12	6	3.27e-06		-	-	-	-	-		-	-	-	-	-	gi|359495024|ref|XP_002267933.2|/0/PREDICTED: putative disease resistance protein At3g14460-like [Vitis vinifera]
orange1.1t03640	754	1005	60	13	8.02e-08		754	1005	58	15	1.66e-10		775	1026	55	12	3.35e-07		754	1005	54	14	1.11e-09	gi|255556671|ref|XP_002519369.1|/2.49954e-163/Disease resistance protein RPS2, putative [Ricinus communis]
orange1.1t03647	837	1088	33	9	2.62e-06		1005	1256	19	6	7.84e-05		731	982	19	6	7.84e-05		921	1172	33	9	2.62e-06	gi|147862409|emb|CAN81911.1|/3.16893e-164/hypothetical protein VITISV_042289 [Vitis vinifera]
orange1.1t03648	868	1119	58	11	6.57e-06		795	1046	59	11	7.9e-06		826	1077	61	11	1.13e-05		795	1046	50	10	1.32e-05	gi|225449649|ref|XP_002262753.1|/0/PREDICTED: putative disease resistance protein At3g14460 [Vitis vinifera]
orange1.1t03707	631	882	15	7	7.16e-07		631	882	23	7	2.18e-05		-	-	-	-	-		-	-	-	-	-	gi|255563252|ref|XP_002522629.1|/0/Disease resistance protein RPS5, putative [Ricinus communis]
orange1.1t03712	593	844	92	15	2.24e-07		593	844	93	15	2.63e-07		593	844	86	16	5.76e-09		593	844	80	15	2.71e-08	gi|224111296|ref|XP_002332952.1|/5.21503e-138/cc-nbs-lrr resistance protein [Populus trichocarpa]
orange1.1t03713	856	1107	119	15	9.29e-06		834	1085	109	15	2.67e-06		813	1064	85	13	7.14e-06		834	1085	96	13	3.14e-05	gi|359488027|ref|XP_002269288.2|/0/PREDICTED: disease resistance protein At4g27190-like [Vitis vinifera]
orange1.1t03732	1575	1826	158	19	7.11e-08		2163	2414	105	13	9.05e-05		1575	1826	151	18	4.47e-07		1575	1826	145	18	2.17e-07	gi|359482790|ref|XP_002268671.2|/0/PREDICTED: putative disease resistance protein RGA4-like [Vitis vinifera]
orange1.1t03734	975	1226	96	14	4.04e-06		954	1205	105	14	1.32e-05		-	-	-	-	-		-	-	-	-	-	gi|359482769|ref|XP_003632834.1|/6.30661e-178/PREDICTED: putative disease resistance protein RGA4-like [Vitis vinifera]
orange1.1t03879	942	1193	57	10	4.68e-05		782	1033	47	9	6.46e-05		1759	2010	47	9	6.46e-05		782	1033	38	8	9.45e-05	gi|284026888|gb|ADB66335.1|/0/CC-NBS-LRR protein [Quercus suber]
orange1.1t04079	9801	10052	32	9	1.95e-06		9885	10136	27	9	3.7e-07		9801	10052	29	8	1.06e-05		9801	10052	28	8	7.86e-06	gi|224111284|ref|XP_002332949.1|/7.95738e-174/cc-nbs-lrr resistance protein [Populus trichocarpa]
orange1.1t04084	2848	3099	32	9	1.95e-06		2932	3183	27	9	3.7e-07		2848	3099	29	8	1.06e-05		2848	3099	28	8	7.86e-06	gi|224130302|ref|XP_002328576.1|/0/predicted protein [Populus trichocarpa]
orange1.1t04119	239	490	154	16	5.05e-05		291	542	161	16	9.6e-05		178	429	95	13	2.77e-05		239	490	116	15	6.48e-06	gi|359479583|ref|XP_002275680.2|/8.4136e-173/PREDICTED: pentatricopeptide repeat-containing protein At3g22470, mitochondrial-like [Vitis vinifera]
orange1.1t04122	149	400	70	14	5.09e-08		149	400	73	13	1.05e-06		-	-	-	-	-		-	-	-	-	-	gi|359479583|ref|XP_002275680.2|/5.16628e-106/PREDICTED: pentatricopeptide repeat-containing protein At3g22470, mitochondrial-like [Vitis vinifera]
orange1.1t04124	142	393	175	17	4.95e-05		142	393	171	19	3.22e-07		142	393	142	16	1.53e-05		142	393	136	15	5.86e-05	gi|359479583|ref|XP_002275680.2|/1.87441e-38/PREDICTED: pentatricopeptide repeat-containing protein At3g22470, mitochondrial-like [Vitis vinifera]
orange1.1t04517	635	886	75	12	1.32e-05		618	869	88	13	1.09e-05		-	-	-	-	-		-	-	-	-	-	gi|24461863|gb|AAN62350.1|AF506028_17/8.354e-162/NBS-LRR type disease resistance protein [Citrus trifoliata]
orange1.1t04526	3359	3610	40	12	5.76e-09		3422	3673	67	15	1.7e-09		-	-	-	-	-		-	-	-	-	-	gi|24461863|gb|AAN62350.1|AF506028_17/0/NBS-LRR type disease resistance protein [Citrus trifoliata]
orange1.1t04537	890	1141	29	11	1.89e-09		890	1141	37	10	6.1e-07		890	1141	29	11	1.89e-09		890	1141	25	10	7.57e-09	gi|224083434|ref|XP_002307025.1|/0/cc-nbs-lrr resistance protein [Populus trichocarpa]
orange1.1t04573	1010	1261	36	9	5.92e-06		1010	1261	34	8	3.91e-05		-	-	-	-	-		-	-	-	-	-	gi|224114311|ref|XP_002332395.1|/0/tir-nbs-lrr resistance protein [Populus trichocarpa]
orange1.1t04583	511	762	4	4	3.22e-06		532	783	5	4	1.56e-05		-	-	-	-	-		-	-	-	-	-	gi|359487182|ref|XP_003633528.1|/7.3956e-41/PREDICTED: putative disease resistance protein At3g14460-like [Vitis vinifera]
orange1.1t04591	577	828	11	7	4.1e-08		577	828	12	7	9.57e-08		577	828	8	6	1.11e-07		577	828	7	5	2.37e-06	gi|224117086|ref|XP_002331783.1|/2.63674e-86/cc-nbs-lrr resistance protein [Populus trichocarpa]
orange1.1t04592	1100	1351	23	7	2.18e-05		763	1014	11	6	1.68e-06		-	-	-	-	-		-	-	-	-	-	gi|224117086|ref|XP_002331783.1|/1.7788e-101/cc-nbs-lrr resistance protein [Populus trichocarpa]
orange1.1t04653	593	844	4	4	3.22e-06		593	844	5	5	1.2e-07		593	844	4	4	3.22e-06		593	844	3	3	8.2e-05	gi|224083434|ref|XP_002307025.1|/3.50534e-96/cc-nbs-lrr resistance protein [Populus trichocarpa]
orange1.1t04824	10	261	11	6	1.68e-06		10	261	9	6	3.24e-07		10	261	13	6	5.9e-06		10	261	8	5	6.14e-06	gi|224083434|ref|XP_002307025.1|/4.45527e-86/cc-nbs-lrr resistance protein [Populus trichocarpa]
orange1.1t04830	564	815	8	6	1.11e-07		564	815	8	6	1.11e-07		564	815	12	8	1.91e-09		564	815	7	5	2.37e-06	gi|302143655|emb|CBI22408.3|/2.71306e-141/unnamed protein product [Vitis vinifera]
orange1.1t04831	262	513	13	7	2.02e-07		262	513	14	9	2.18e-10		262	513	16	8	4.47e-08		262	513	11	6	1.68e-06	gi|224083434|ref|XP_002307025.1|/1.50747e-153/cc-nbs-lrr resistance protein [Populus trichocarpa]
orange1.1t04930	7520	7771	11	6	1.68e-06		7520	7771	10	7	1.53e-08		7520	7771	14	7	3.93e-07		7520	7771	8	5	6.14e-06	gi|255563252|ref|XP_002522629.1|/0/Disease resistance protein RPS5, putative [Ricinus communis]
orange1.1t05028	1939	2190	9	5	1.34e-05		2027	2278	7	5	2.37e-06		-	-	-	-	-		-	-	-	-	-	gi|224083434|ref|XP_002307025.1|/1.35769e-175/cc-nbs-lrr resistance protein [Populus trichocarpa]
orange1.1t05093	246	497	95	13	2.77e-05		87	338	21	8	6.2e-07		87	338	21	7	1.1e-05		87	338	15	6	1.62e-05	-
orange1.1t05207	606	857	103	16	1.08e-07		715	966	129	17	3.56e-07		-	-	-	-	-		-	-	-	-	-	gi|24461861|gb|AAN62348.1|AF506028_15/2.76399e-115/NBS-LRR type disease resistance protein [Citrus trifoliata]
orange1.1t05262	1300	1551	92	14	2.28e-06		1270	1521	92	14	2.28e-06		1342	1593	89	13	1.26e-05		1291	1542	93	15	2.63e-07	gi|224114824|ref|XP_002332291.1|/1.15353e-138/cc-nbs-lrr resistance protein [Populus trichocarpa]
orange1.1t05289	550	801	35	12	9.5e-10		550	801	38	11	5.41e-08		550	801	35	12	9.5e-10		550	801	27	9	3.7e-07	-
orange1.1t05310	550	801	35	12	9.5e-10		550	801	38	11	5.41e-08		550	801	35	12	9.5e-10		550	801	27	9	3.7e-07	-
orange1.1t05881	179	430	23	11	8.37e-11		221	472	24	11	1.51e-10		221	472	15	11	9.99e-14		613	864	145	20	5.3e-10	-
Cs1g09640	-	-	-	-	-		-	-	-	-	-		1495	1746	76	12	1.53e-05		1267	1518	46	9	5.36e-05	gi|224130704|ref|XP_002320907.1|/2.28835e-11/NAC domain protein, IPR003441 [Populus trichocarpa]
Cs1g11390	-	-	-	-	-		-	-	-	-	-		694	945	17	6	3.79e-05		694	945	19	7	5.02e-06	gi|24461866|gb|AAN62353.1|AF506028_20/0/NBS-LRR type disease resistance protein [Citrus trifoliata]
Cs1g12920	-	-	-	-	-		-	-	-	-	-		619	870	83	13	5.31e-06		621	872	74	12	1.13e-05	gi|24461866|gb|AAN62353.1|AF506028_20/0/NBS-LRR type disease resistance protein [Citrus trifoliata]
Cs3g03980	-	-	-	-	-		-	-	-	-	-		3529	3780	10	5	2.6e-05		2491	2742	12	5	7.71e-05	gi|224115620|ref|XP_002332101.1|/3.2798e-161/cc-nbs-lrr resistance protein [Populus trichocarpa]
Cs3g06650	-	-	-	-	-		-	-	-	-	-		576	827	8	5	6.14e-06		576	827	6	4	4.55e-05	gi|224111284|ref|XP_002332949.1|/0/cc-nbs-lrr resistance protein [Populus trichocarpa]
Cs3g11030	-	-	-	-	-		-	-	-	-	-		79	330	12	6	3.27e-06		79	330	12	7	9.57e-08	gi|225431871|ref|XP_002275593.1|/2.79713e-148/PREDICTED: importin subunit alpha-1 [Vitis vinifera]
Cs3g11080	-	-	-	-	-		-	-	-	-	-		839	1090	31	8	1.84e-05		553	804	12	7	9.57e-08	gi|224111284|ref|XP_002332949.1|/2.24279e-156/cc-nbs-lrr resistance protein [Populus trichocarpa]
Cs3g13200	-	-	-	-	-		-	-	-	-	-		765	1016	25	9	1.69e-07		1104	1355	41	9	1.94e-05	gi|224083434|ref|XP_002307025.1|/0/cc-nbs-lrr resistance protein [Populus trichocarpa]
Cs3g13210	-	-	-	-	-		-	-	-	-	-		1135	1386	25	9	1.69e-07		1474	1725	41	9	1.94e-05	gi|224083434|ref|XP_002307025.1|/0/cc-nbs-lrr resistance protein [Populus trichocarpa]
Cs3g13320	-	-	-	-	-		-	-	-	-	-		643	894	37	11	3.93e-08		643	894	30	8	1.4e-05	gi|224115620|ref|XP_002332101.1|/0/cc-nbs-lrr resistance protein [Populus trichocarpa]
Cs3g13340	-	-	-	-	-		-	-	-	-	-		702	953	24	8	2.07e-06		702	953	28	7	9.16e-05	gi|224115620|ref|XP_002332101.1|/0/cc-nbs-lrr resistance protein [Populus trichocarpa]
Cs3g13390	-	-	-	-	-		-	-	-	-	-		800	1051	39	9	1.23e-05		800	1051	31	8	1.84e-05	gi|224115620|ref|XP_002332101.1|/0/cc-nbs-lrr resistance protein [Populus trichocarpa]
Cs3g13730	-	-	-	-	-		-	-	-	-	-		565	816	75	11	9.57e-05		687	938	87	12	6.9e-05	gi|224114824|ref|XP_002332291.1|/2.74016e-138/cc-nbs-lrr resistance protein [Populus trichocarpa]
Cs4g19440	-	-	-	-	-		-	-	-	-	-		27	278	12	5	7.71e-05		27	278	6	4	4.55e-05	gi|225429934|ref|XP_002283851.1|/2.32043e-33/PREDICTED: UPF0082 protein At2g25830 [Vitis vinifera]
Cs5g19460	-	-	-	-	-		-	-	-	-	-		1952	2203	27	7	7.07e-05		1952	2203	17	6	3.79e-05	gi|37654137|emb|CAD56833.1|/2.8927e-134/putative resistance gene analogue protein [Lens culinaris]
Cs5g21020	-	-	-	-	-		-	-	-	-	-		795	1046	48	9	7.75e-05		733	984	48	10	8.81e-06	gi|224132258|ref|XP_002328224.1|/2.77721e-115/cc-nbs-lrr resistance protein [Populus trichocarpa]
Cs5g21040	-	-	-	-	-		-	-	-	-	-		638	889	45	9	4.43e-05		638	889	46	9	5.36e-05	gi|284026888|gb|ADB66335.1|/0/CC-NBS-LRR protein [Quercus suber]
Cs8g05310	-	-	-	-	-		-	-	-	-	-		853	1104	23	8	1.42e-06		538	789	9	5	1.34e-05	gi|359479583|ref|XP_002275680.2|/8.49004e-149/PREDICTED: pentatricopeptide repeat-containing protein At3g22470, mitochondrial-like [Vitis vinifera]
Cs8g07540	-	-	-	-	-		-	-	-	-	-		262	513	95	13	2.77e-05		243	494	90	12	9.97e-05	gi|359479583|ref|XP_002275680.2|/1.46957e-100/PREDICTED: pentatricopeptide repeat-containing protein At3g22470, mitochondrial-like [Vitis vinifera]
Cs8g08220	-	-	-	-	-		-	-	-	-	-		207	458	84	12	4.69e-05		249	500	68	12	4.25e-06	gi|359479583|ref|XP_002275680.2|/1.10337e-171/PREDICTED: pentatricopeptide repeat-containing protein At3g22470, mitochondrial-like [Vitis vinifera]
Cs8g08230	-	-	-	-	-		-	-	-	-	-		401	652	59	11	7.9e-06		401	652	59	10	6.48e-05	gi|359479583|ref|XP_002275680.2|/6.40986e-34/PREDICTED: pentatricopeptide repeat-containing protein At3g22470, mitochondrial-like [Vitis vinifera]
Cs8g08570	-	-	-	-	-		-	-	-	-	-		428	679	130	15	3.17e-05		428	679	121	15	1.17e-05	gi|359479583|ref|XP_002275680.2|/1.21746e-171/PREDICTED: pentatricopeptide repeat-containing protein At3g22470, mitochondrial-like [Vitis vinifera]
orange1.1t00149	-	-	-	-	-		-	-	-	-	-		98	349	3	3	8.2e-05		98	349	3	3	8.2e-05	gi|255546031|ref|XP_002514075.1|/5.75127e-37/Protein bem46, putative [Ricinus communis]
orange1.1t01829	-	-	-	-	-		-	-	-	-	-		2138	2389	8	6	1.11e-07		2180	2431	11	6	1.68e-06	gi|357507539|ref|XP_003624058.1|/1.76278e-153/TMV resistance protein N [Medicago truncatula]
orange1.1t01840	-	-	-	-	-		-	-	-	-	-		1134	1385	26	7	5.38e-05		1134	1385	17	6	3.79e-05	gi|359493406|ref|XP_002279885.2|/1.83031e-119/PREDICTED: TMV resistance protein N-like [Vitis vinifera]
orange1.1t02367	-	-	-	-	-		-	-	-	-	-		550	801	11	6	1.68e-06		529	780	7	5	2.37e-06	gi|224128880|ref|XP_002320444.1|/1.27848e-96/hypothetical protein POPTRDRAFT_572918 [Populus trichocarpa]
orange1.1t02495	-	-	-	-	-		-	-	-	-	-		695	946	12	5	7.71e-05		1396	1647	6	4	4.55e-05	gi|284026888|gb|ADB66335.1|/0/CC-NBS-LRR protein [Quercus suber]
orange1.1t03481	-	-	-	-	-		-	-	-	-	-		1488	1739	34	9	3.47e-06		1550	1801	19	7	5.02e-06	gi|284026888|gb|ADB66335.1|/0/CC-NBS-LRR protein [Quercus suber]
orange1.1t04440	-	-	-	-	-		-	-	-	-	-		1294	1545	26	7	5.38e-05		1294	1545	17	6	3.79e-05	gi|22947641|gb|AAN08166.1|/8.78073e-36/putative citrus disease resistance protein Pt6 [Citrus maxima x Citrus trifoliata]

## Sheet: MT_bio1_phasiRNA
List of phased sRNAs in each of the predicted loci
Gene ID,Start position,End position, No. of sRNAs, No. of phasiRNA, p-value
Sequence of phasiRNA(count) Gene ID, Start position,Strand
Cs1g05730,1094,1345,27,9,3.696090887755761E-7
AGTAAGATTGTCGTCACACAT(651.0) Cs1g05730,1094,+
AAAACATTGAAAGAGTTGTCG(7.0) Cs1g05730,1157,+
GACGATGATTGTTTGCGTGTG(5.0) Cs1g05730,1178,+
GAGAAGATAGTGAAGAAGTGC(42.0) Cs1g05730,1262,+
AAAACTCTTGGCGGCCTTTTA(182.0) Cs1g05730,1304,+
GTGTGACGACAATCTTACTTC(4.0) Cs1g05730,1092,-
CACGCAAACAATCATCGTCCG(268.0) Cs1g05730,1176,-
CTAAGGAGTGTTGAATGAGCA(2.0) Cs1g05730,1197,-
AAAGGCCGCCAAGAGTTTTCG(5.0) Cs1g05730,1302,-
Cs1g08080,1142,1393,62,11,1.3400251799699534E-5
CAAGGATCGGAACCAAAAGAT(8.0) Cs1g08080,1142,+
AAAGATGTTGTAGGAAAATGT(8.0) Cs1g08080,1184,+
AGGACGATCGGACGCTTACTT(17.0) Cs1g08080,1226,+
TACTGGCTGCACTTCAGGGAT(22.0) Cs1g08080,1268,+
GATGAGCTGTCAAAAGTTCCT(3.0) Cs1g08080,1289,+
CAGGAAGAAAGTGATATTTTA(24.0) Cs1g08080,1310,+
CAATTTGCACTAACTTGGAAT(5.0) Cs1g08080,1161,-
TGGCAAGAGGAACTCCAGCAC(12.0) Cs1g08080,1203,-
GTAAGCGTCCGATCGTCCTTA(394.0) Cs1g08080,1224,-
AACTGAGTTTGAGTTTTGGTA(2.0) Cs1g08080,1329,-
ATGGTGATGGCAGATGATCAT(7.0) Cs1g08080,1350,-
Cs1g08080,801,1052,44,15,1.5572305495560608E-12
TTTCTGATGTCTTTGGTGTGA(14.0) Cs1g08080,801,+
CTACTATTGTTGAAAAGATGA(48.0) Cs1g08080,822,+
AGTCTGAGAAACTTGATCTAG(27.0) Cs1g08080,864,+
ACCAACTACAGGAACGCCTTC(31.0) Cs1g08080,885,+
GCGGAGAAATTGATGGGAAGA(16.0) Cs1g08080,906,+
ATGTTTGGAATGAGAATCGTG(2.0) Cs1g08080,948,+
ATAAATGGCTTGAATTGGAAG(21.0) Cs1g08080,969,+
CTTTGCTGATGAATGGTGTGA(5.0) Cs1g08080,990,+
GTGGAAGTAAGATAGTGGTGA(480.0) Cs1g08080,1011,+
CTATTGGTTGCAGATCTTATC(5.0) Cs1g08080,841,-
AGGCGTTCCTGTAGTTGGTCT(136.0) Cs1g08080,883,-
TTCCCATCAATTTCTCCGCGA(3.0) Cs1g08080,904,-
TCTAAAACCAACAAGTATCTC(2.0) Cs1g08080,925,-
TCCAATTCAAGCCATTTATCA(3.0) Cs1g08080,967,-
ACCACTATCTTACTTCCACTC(3.0) Cs1g08080,1009,-
Cs1g08330,628,879,42,10,2.2893446547218002E-6
AAGGTCGTTATGGCTGAGGTA(60.0) Cs1g08330,628,+
ACACAGACCCCAGATCAACAG(13.0) Cs1g08330,649,+
TTTGACTTAGGCATGGAATTT(305.0) Cs1g08330,691,+
CAGAAAGCTTATCGACTTTGC(5.0) Cs1g08330,733,+
GAAAGATTGAAGAAAGAGAAG(4.0) Cs1g08330,754,+
TTGGATGCGGTTGGAATTCCA(4.0) Cs1g08330,817,+
TATGGGGATGTTGAGAAAGAA(7.0) Cs1g08330,838,+
CCTCAGCCATAACGACCTTAT(8.0) Cs1g08330,626,-
CAAGTTTATCCTGAATTTTCT(7.0) Cs1g08330,668,-
CCAATATTATGAGGACCTTCT(11.0) Cs1g08330,773,-
Cs1g09350,1025,1276,52,11,1.9949017107008247E-6
ACGGTTAGCATTATGATGAGC(6.0) Cs1g09350,1025,+
ACGGGGCTGTCTACAGAAGAT(19.0) Cs1g09350,1067,+
TCTTCAGAGATTGGACAATTA(84.0) Cs1g09350,1130,+
GTAGACAAGTGCAAGGGCCTG(48.0) Cs1g09350,1172,+
CCCCTTGCAGTCAAAACTATT(3.0) Cs1g09350,1193,+
AAAACTAGAGAACAATGGCAA(29.0) Cs1g09350,1235,+
TCATCATAATGCTAACCGTCT(5.0) Cs1g09350,1023,-
CTTCTGTAGACAGCCCCGTAA(2.0) Cs1g09350,1065,-
TTTCAAACAAGGACCAACAAT(11.0) Cs1g09350,1086,-
TAGTTTTGACTGCAAGGGGCA(42.0) Cs1g09350,1191,-
TATACCGCAGGAGACTCCCAA(57.0) Cs1g09350,1212,-
Cs1g09350,689,940,21,8,6.196609402704957E-7
ATAGGAAAGACAACTCTTGCT(2.0) Cs1g09350,689,+
AAAAGGATGTGGGTGTGCGTA(255.0) Cs1g09350,752,+
TCAGACCCTTTTGATGAGTAT(29.0) Cs1g09350,773,+
CGTGATTTAGAAGATGTGAAG(230.0) Cs1g09350,836,+
CAAAATTACTTATCACATCAT(3.0) Cs1g09350,729,-
TAATCATTTTTGCAATCCCAT(4.0) Cs1g09350,792,-
CAGGAACTTCTAAAGCTGCAA(25.0) Cs1g09350,813,-
CAAGAAGGAAACTCAATGACT(3.0) Cs1g09350,855,-
Cs1g09575,477,728,151,16,3.789373991712805E-5
AAACTGAGCAACCATCAGCCC(26.0) Cs1g09575,477,+
TTCATATCATGATTAATTTCA(83.0) Cs1g09575,498,+
GAAATCATGTTGCAGAAAAAT(4.0) Cs1g09575,519,+
CAATATCAAGTTATCCGTGTT(33.0) Cs1g09575,582,+
GAGTACGGCACTCGCACTAAG(7.0) Cs1g09575,603,+
AAATTAATACTCTTGGCATTT(2.0) Cs1g09575,624,+
TATTTCAGGTAGAACCTCAGC(13.0) Cs1g09575,645,+
ACTATCACAATATGTCTTCGT(8.0) Cs1g09575,687,+
GCTGATGGTTGCTCAGTTTGC(50.0) Cs1g09575,475,-
AAATTAATCATGATATGAAGG(12.0) Cs1g09575,496,-
TTTTCTGCAACATGATTTCTG(25.0) Cs1g09575,517,-
TTCTCACCCTTCAGAAGCCAT(114.0) Cs1g09575,538,-
ACAGCCCATAAGGCAAGCTCT(3.0) Cs1g09575,559,-
CACGGATAACTTGATATTGAA(17.0) Cs1g09575,580,-
ATGCCAAGAGTATTAATTTCT(3.0) Cs1g09575,622,-
TTACTGTGATTTGGTAGTTGC(109.0) Cs1g09575,664,-
Cs1g09580,2243,2494,72,12,8.245381307620686E-6
TGGACAAACCCTTACCCCTCA(4.0) Cs1g09580,2243,+
TGGAGAAGTTTTAGCTTATGC(2.0) Cs1g09580,2285,+
AGTGAACAGTAGTGACACAAA(6.0) Cs1g09580,2306,+
CACTGCTGACAACTATGCATG(23.0) Cs1g09580,2327,+
TGGAGAATTGAAGTCATACGG(9.0) Cs1g09580,2390,+
TGGCAACAATAGGCTAAATGA(14.0) Cs1g09580,2411,+
TAATTGTGATTTTTCTGACTC(2.0) Cs1g09580,2453,+
AGGGGTAAGGGTTTGTCCAGG(2.0) Cs1g09580,2241,-
TGCATAGTTGTCAGCAGTGTT(2.0) Cs1g09580,2325,-
TAGGAGACCTTTATCTTTCTC(3.0) Cs1g09580,2367,-
ATTTAGCCTATTGTTGCCACC(2.0) Cs1g09580,2409,-
AGAAAAAGAAAAAGAGGCTTC(3.0) Cs1g09580,2430,-
Cs1g09600,594,845,95,13,2.767568197529885E-5
ACCTCAGCAGCCATCAGCTCT(4.0) Cs1g09600,594,+
TCATATCGTATATGATTGCAG(37.0) Cs1g09600,615,+
AAATCATGTTGCAGAAAATGG(119.0) Cs1g09600,636,+
CTTCTGAAGGGTAAGAAAGAG(13.0) Cs1g09600,657,+
ATATAAGTTATTGATGTTGAG(12.0) Cs1g09600,699,+
AATTATTACTCTTGGCATTTT(3.0) Cs1g09600,741,+
CTACCAAATCACAATGTGTAT(2.0) Cs1g09600,783,+
AGCTGATGGCTGCTGAGGTTG(5505.0) Cs1g09600,592,-
GCAATCATATACGATATGAAG(3.0) Cs1g09600,613,-
ATTTTCTGCAACATGATTTCT(388.0) Cs1g09600,634,-
CTTTCTTACCCTTCAGAAGCC(6.0) Cs1g09600,655,-
CAACATCAATAACTTATATTG(2.0) Cs1g09600,697,-
AATGCCAAGAGTAATAATTTT(2.0) Cs1g09600,739,-
Cs1g09660,319,570,95,13,2.767568197529885E-5
TTCTGAGATTCAGTGTGAGGA(19.0) Cs1g09660,319,+
TGAGCGTTATTACAAGAGCGC(3.0) Cs1g09660,361,+
CAAGAGTAAACAGGCGCATAG(107.0) Cs1g09660,382,+
AAGAACAAAGTCAGGATACTG(316.0) Cs1g09660,403,+
GAAAGTCACTGGGAAAGGTTC(1366.0) Cs1g09660,424,+
TGACATCAAGCGCAAAAACAG(53.0) Cs1g09660,445,+
CCGTCGTTCTACTTCCAAGAA(3.0) Cs1g09660,508,+
AGCTAAGACTGAGTGGGTTAT(406.0) Cs1g09660,529,+
CTCACACTGAATCTCAGAATG(2.0) Cs1g09660,317,-
GTAAAAGTACCACACTTTTTC(2.0) Cs1g09660,338,-
GTATCCTGACTTTGTTCTTCT(5.0) Cs1g09660,401,-
ACCTTTCCCAGTGACTTTCCA(12.0) Cs1g09660,422,-
CTTGGAAGTAGAACGACGGGG(615.0) Cs1g09660,506,-
Cs1g10440,332,583,32,9,1.9513874021981315E-6
ACCTTCTTCATGCATGCTTAT(9.0) Cs1g10440,332,+
TGGAGGAAGAAGGCGATGATC(115.0) Cs1g10440,353,+
TTCGTGAGATGTCATTATGGA(4.0) Cs1g10440,395,+
TAGCGTGCACGGTAGACAAGG(2.0) Cs1g10440,416,+
AGGAGCAGAACTTTCTGGTTC(8.0) Cs1g10440,437,+
GGGAAGGTGCCAATCGGATAT(3.0) Cs1g10440,500,+
AAAGCCTATCGGAAATTCCCA(2.0) Cs1g10440,542,+
AAGCATGCATGAAGAAGGTCA(2.0) Cs1g10440,330,-
GGAATTTCCGATAGGCTTTGA(2.0) Cs1g10440,540,-
Cs1g10450,1340,1591,33,9,2.6163755222722707E-6
ACCTTCTTCATGCATGCTTAT(9.0) Cs1g10450,1340,+
TGGAGGAAGAAGGCGATGATC(115.0) Cs1g10450,1361,+
TTCGTGAGATGTCATTATGGA(4.0) Cs1g10450,1403,+
TAGCGTGCACGGTAGACAAGG(2.0) Cs1g10450,1424,+
AGGAGCAGAACTTTCTGGTTC(8.0) Cs1g10450,1445,+
GGGAAGGTGCCAATCGGATAT(3.0) Cs1g10450,1508,+
AAAGCCTATCGGAAATTCCCA(2.0) Cs1g10450,1550,+
AAGCATGCATGAAGAAGGTCA(2.0) Cs1g10450,1338,-
GGAATTTCCGATAGGCTTTGA(2.0) Cs1g10450,1548,-
Cs1g10460,1271,1522,32,8,2.389599536464471E-5
ACCTTCTTCATGCATGCTTAT(9.0) Cs1g10460,1273,+
TGGAGGAAGAAGGCGATGATC(115.0) Cs1g10460,1294,+
TTCGTGAGATGTCATTATGGA(4.0) Cs1g10460,1336,+
TAGCGTGCACGGTAGACAAGG(2.0) Cs1g10460,1357,+
AGGAGCAGAACTTTCTGGTTC(8.0) Cs1g10460,1378,+
GGGAAGGTGCCAAACGGGTAT(2.0) Cs1g10460,1441,+
AAAGCCTATCGGAAATTCCCA(2.0) Cs1g10460,1483,+
TGGGAATTTCCGATAGGCTTT(2.0) Cs1g10460,1483,-
Cs1g10470,1566,1817,32,9,1.9513874021981315E-6
ACCTTCTTCAAGCATGCTTAT(5.0) Cs1g10470,1566,+
TGGAGGAAGAAGGCGATGATC(115.0) Cs1g10470,1587,+
TTCGTGAGATGTCATTATGGA(4.0) Cs1g10470,1629,+
TAGCGTGCACGGTAGACAAGG(2.0) Cs1g10470,1650,+
AGGAGCAGAACTTTCTGGTTC(8.0) Cs1g10470,1671,+
GGGAAGGTGCCAATCGGATAT(3.0) Cs1g10470,1734,+
AAAGCCTATCGGAAATTCCCA(2.0) Cs1g10470,1776,+
AAGCATGCTTGAAGAAGGTCA(2.0) Cs1g10470,1564,-
GGAATTTCCGATAGGCTTTGA(2.0) Cs1g10470,1774,-
Cs1g10910,2497,2748,36,8,6.171671571955131E-5
GTAAGACGTGCAGGGAGGCTG(100.0) Cs1g10910,2497,+
GCGAAGTTTGTGTTGATACTA(5.0) Cs1g10910,2539,+
CCTGAGCCTAGTGAAGAGAAC(45.0) Cs1g10910,2602,+
ACACGTTCACATAGGGTCTGT(25.0) Cs1g10910,2644,+
AAACAGGAGGCATTTAATTTG(14.0) Cs1g10910,2707,+
ATGCTTCCCACATATCATCTA(5.0) Cs1g10910,2558,-
TCTCTTCACTAGGCTCAGGGA(23.0) Cs1g10910,2600,-
TTATCACCAATTTGCATCCGT(5.0) Cs1g10910,2621,-
Cs1g10970,2269,2520,12,5,7.707354953582029E-5
AAAGACATCAACAACAGACTC(23.0) Cs1g10970,2269,+
CAGGAAAAGACCAACAAGTTC(13.0) Cs1g10970,2290,+
CTTCCGGCTACTGATGATAAA(3.0) Cs1g10970,2395,+
GAGAGACGTGCAGGGAGGTTG(14.0) Cs1g10970,2416,+
CTAGGAATGTTGAAAGCAAAA(3.0) Cs1g10970,2437,+
Cs1g10970,2626,2877,14,6,1.0030647295158299E-5
AAGGAGGAGGCATTGAATTTA(31.0) Cs1g10970,2626,+
TCAGTTGTTGAGGAATGTGCT(5.0) Cs1g10970,2710,+
ACTGTAGCCGGTTGCATGAGA(2.0) Cs1g10970,2752,+
TGGAGAAATGCGCTTAATGAA(2.0) Cs1g10970,2794,+
TCATGCAACCGGCTACAGTGA(2.0) Cs1g10970,2750,-
CATTAAGCGCATTTCTCCATT(2.0) Cs1g10970,2792,-
Cs1g10990,727,978,36,8,6.171671571955131E-5
GCGAAGTTTGTGTTGATACTA(5.0) Cs1g10990,727,+
CCTGAGCCTAGTGAAGAGAAC(45.0) Cs1g10990,790,+
AAACAGGAGGCATTTAATTTG(14.0) Cs1g10990,895,+
TTTATAGACGGAGTTGGCAGC(2.0) Cs1g10990,916,+
ATGCTTCCCACATATCATCTA(5.0) Cs1g10990,746,-
TCTCTTCACTAGGCTCAGGGA(23.0) Cs1g10990,788,-
TTATCACCAATTTGCATCCGT(5.0) Cs1g10990,809,-
CTGGAACTTGCAAAATGCTGC(18.0) Cs1g10990,935,-
Cs1g11040,3314,3565,15,6,1.6240416413921865E-5
AGTCATATCAACAACAAACTC(17.0) Cs1g11040,3314,+
CAGGAAAAGCCCAATAAGTTC(47.0) Cs1g11040,3335,+
CTTCCGGCTACTGATGATAAA(3.0) Cs1g11040,3440,+
GAGAGACGTGCAGGGAGGTTG(14.0) Cs1g11040,3461,+
CTAGGAATGTTGAAAGCAAAA(3.0) Cs1g11040,3482,+
GTTTGTTGTTGATATGACTCA(11.0) Cs1g11040,3312,-
Cs1g11050,1770,2021,15,6,1.6240416413921865E-5
AGTCATATCAACAACAAACTC(17.0) Cs1g11050,1770,+
CAGGAAAAGCCCAATAAGTTC(47.0) Cs1g11050,1791,+
CTTCCGGCTACTGATGATAAA(3.0) Cs1g11050,1896,+
GAGAGACGTGCAGGGAGGTTG(14.0) Cs1g11050,1917,+
CTAGGAATGTTGAAAGCAAAA(3.0) Cs1g11050,1938,+
GTTTGTTGTTGATATGACTCA(11.0) Cs1g11050,1768,-
Cs1g11080,600,851,38,8,9.447693575885797E-5
TTGCAACTGCATTGAAACAAA(4.0) Cs1g11080,644,+
AAGAGAAGTTTGTGTTGATAC(5.0) Cs1g11080,728,+
TAGATGATATGTGGGAAGCAT(42.0) Cs1g11080,749,+
ACGGATGCAAATTGGTGATAA(7.0) Cs1g11080,812,+
GATCAAGTGGTTGAGACACAG(70.0) Cs1g11080,602,-
ATGCTTCCCACATATCATCTA(5.0) Cs1g11080,749,-
TCTCTTCATTAGGCTCAGGGA(13.0) Cs1g11080,791,-
TTATCACCAATTTGCATCCGT(5.0) Cs1g11080,812,-
Cs1g11320,652,903,27,11,7.416197886413129E-10
GTCGGTAAAACTACACTATTG(3.0) Cs1g11320,652,+
GGGGAGAAGATAGGTTTGTTG(29.0) Cs1g11320,778,+
AGAATTGAACAGAAAGCTCTA(7.0) Cs1g11320,820,+
AAGAAGAAGTTTGTTCTGTTG(3.0) Cs1g11320,862,+
ATAGTGTAGTTTTACCGACAC(2.0) Cs1g11320,650,-
ATTTATTGTTGATATGAGTCA(2.0) Cs1g11320,671,-
AATCGGTTGAACTCTGAAGAA(6.0) Cs1g11320,692,-
CGACCCATATCACAAAATCAA(7.0) Cs1g11320,713,-
TTTGCAGATCTTTTGACACTA(408.0) Cs1g11320,734,-
ACAAACCTATCTTCTCCCCGA(4.0) Cs1g11320,776,-
TCAAAATCCTGAAGATGTCTA(117.0) Cs1g11320,839,-
Cs1g11430,738,989,102,15,1.0235085078710415E-6
TAGTGTCCAAAGACTTGCGTC(8.0) Cs1g11430,740,+
TTGGGGGGAAAATAGGTTTGA(16.0) Cs1g11430,782,+
TGAATGAGTCATGGAAGAGTA(104.0) Cs1g11430,803,+
AAAGCCTCCAGGAGAAATCAC(10.0) Cs1g11430,824,+
TGCTAGATGACTTATGGCAGC(11.0) Cs1g11430,887,+
GGGTTGATTTAACAAAAGTGG(2.0) Cs1g11430,908,+
AAAGTAGTGCATCTAAAGTGG(7.0) Cs1g11430,950,+
GACGCAAGTCTTTGGACACTA(3.0) Cs1g11430,740,-
TAATCTCTTGAATATTTTCAA(2.0) Cs1g11430,761,-
GTGATTTCTCCTGGAGGCTTT(8.0) Cs1g11430,824,-
CTAAAATCTTGAAGATGTCTA(4.0) Cs1g11430,845,-
ACAAAACAAACTTCTTCTCCC(2.0) Cs1g11430,866,-
CCACTTTTGTTAAATCAACCC(4.0) Cs1g11430,908,-
GTGGGCTGGGAAGAGGGACGC(52.0) Cs1g11430,929,-
CCACTTTAGATGCACTACTTT(29.0) Cs1g11430,950,-
Cs1g12140,568,819,57,14,2.5084150223575186E-9
GTTGGTAAAACTACACTATTG(3.0) Cs1g12140,568,+
ACCCATATCAACAATAAATTT(2.0) Cs1g12140,589,+
GTTTCAAAGGACTTGCGACTC(4.0) Cs1g12140,652,+
GGGAAAAAGATCGGTTTGGTT(13.0) Cs1g12140,694,+
GATGATTCATGGAAGAGTAAA(2.0) Cs1g12140,715,+
AGTGTAGAGGAGAAAGCTCTC(3.0) Cs1g12140,736,+
GAGAAGAGAATTGTATTGCTG(17.0) Cs1g12140,778,+
ATTTATTGTTGATATGGGTCA(38.0) Cs1g12140,587,-
CGGCCCAAATCACACAATCAA(25.0) Cs1g12140,629,-
TATCTTCTTGAATTTTTTCGA(5.0) Cs1g12140,671,-
CCAAACCGATCTTTTTCCCAA(4.0) Cs1g12140,692,-
TACTCTTCCATGAATCATCAA(3.0) Cs1g12140,713,-
TTAAACTCCGGAAGATGTCGA(520.0) Cs1g12140,755,-
GCAATACAATTCTCTTCTCTC(5.0) Cs1g12140,776,-
Cs1g12150,94,345,80,12,2.726558762359668E-5
GTTTCAAAAGACCTGCGACTT(3.0) Cs1g12150,94,+
GGGAAGAAGATAGGTCTGTTT(897.0) Cs1g12150,136,+
GAGAAGAGATTTGTATTGTTG(27.0) Cs1g12150,220,+
TTAGATGATTTATGGGAGCGG(886.0) Cs1g12150,241,+
GTTGATTTAACAGAAGTGGGC(35.0) Cs1g12150,262,+
GTCGCAGGTCTTTTGAAACTA(13.0) Cs1g12150,92,-
TATCTTCTTGAATTTTTTCAA(10.0) Cs1g12150,113,-
ACAGACCTATCTTCTTCCCAA(5.0) Cs1g12150,134,-
ACAATACAAATCTCTTCTCTC(6.0) Cs1g12150,218,-
CCACTTCTGTTAAATCAACCC(5.0) Cs1g12150,260,-
GTGGGCTGGGAAGTGGAACGC(33.0) Cs1g12150,281,-
CGACTTTTGATGTAGTATTTT(6.0) Cs1g12150,302,-
Cs1g12190,646,897,122,16,1.5359264775650197E-6
AGTGTAGAGGAGAAAGCTCTC(3.0) Cs1g12190,646,+
GAGAAGAGAATTGTATTGCTG(17.0) Cs1g12190,688,+
TTAGATGATATATGGGAGCGG(1304.0) Cs1g12190,709,+
GTTGATTTAACAAAAGTGGGC(39.0) Cs1g12190,730,+
GTTCCACTTCCCAGCGCACAA(3.0) Cs1g12190,751,+
GTTTGTGGCAGCATGAGAGCT(6.0) Cs1g12190,814,+
CTATCAGAAAAGCAAGCTTGG(36.0) Cs1g12190,856,+
TTAAACTCCGGAAGATGTCGA(520.0) Cs1g12190,665,-
GCAATACAATTCTCTTCTCTC(5.0) Cs1g12190,686,-
GCTCCCATATATCATCTAACA(2.0) Cs1g12190,707,-
CCACTTTTGTTAAATCAACCC(4.0) Cs1g12190,728,-
GTGCGCTGGGAAGTGGAACGC(6.0) Cs1g12190,749,-
CGACTTTTGAGGTAGTATTTT(156.0) Cs1g12190,770,-
CAATGGAACGGGTTGTGAATA(6.0) Cs1g12190,791,-
CTCTCATGCTGCCACAAACAC(2.0) Cs1g12190,812,-
ATGCCACTTTAACCGGCCTAG(2.0) Cs1g12190,833,-
Cs1g12210,505,756,37,10,6.100929046327597E-7
CAAGTCTGGAGATGTCTTGTA(4.0) Cs1g12210,505,+
GAAGAATCAGCGGGAATCATT(2.0) Cs1g12210,526,+
ACCCATATCAACAATAAATTT(2.0) Cs1g12210,589,+
GTTTCAAAAGACCTGCGACTC(15.0) Cs1g12210,652,+
GGGAAAAAGATAGGTTTGGTT(3.0) Cs1g12210,694,+
ATTTATTGTTGATATGGGTCA(38.0) Cs1g12210,587,-
AGTTGGTTGGACTCTCGAGAA(3.0) Cs1g12210,608,-
CAACCCAAATCACACAATCAA(40.0) Cs1g12210,629,-
GTCGCAGGTCTTTTGAAACTA(13.0) Cs1g12210,650,-
TATCTTCTTGAATTTTTTCGA(5.0) Cs1g12210,671,-
Cs1g12550,4027,4278,3,3,8.198444268147071E-5
AGTCCCTGGTCGTACTGGTTG(2.0) Cs1g12550,4027,+
AGAAGGCTATGTATGAGGCTC(2.0) Cs1g12550,4109,-
TCAAGGAGGATCTGCAAAGGC(2.0) Cs1g12550,4130,-
Cs1g12920,596,847,81,12,3.132589696598439E-5
TAAAGCAAGTCAATAACAAAT(2.0) Cs1g12920,619,+
TCTGCAGTGATGAACAGCATC(182.0) Cs1g12920,640,+
ATTTTGGTGTCGTTATCTGGT(14.0) Cs1g12920,661,+
CGGTTGTGTCGAGAGAGCCAA(3.0) Cs1g12920,682,+
ATATTGGAAAAAGGATAGGCT(54.0) Cs1g12920,724,+
TCTCAACAGATTCATGGCAGA(5.0) Cs1g12920,745,+
CTTCAGACATCACCAACGCTT(4.0) Cs1g12920,787,+
TAAAGCATAAGAAGTTTGTAT(69.0) Cs1g12920,808,+
ACCAGATAACGACACCAAAAT(3.0) Cs1g12920,661,-
AGCCTATCCTTTTTCCAATAT(2.0) Cs1g12920,724,-
TCTGCCATGAATCTGTTGAGA(70.0) Cs1g12920,745,-
ATACAAACTTCTTATGCTTTA(35.0) Cs1g12920,808,-
Cs1g12940,790,1041,97,14,4.64134713967951E-6
AAACAAGTCAATAACAAATTC(12.0) Cs1g12940,790,+
TTTGGTGTCGTTATCTGGTCG(60.0) Cs1g12940,832,+
TTGAAGCAGATTCAAGTGGAT(9.0) Cs1g12940,874,+
ATTGGAAAAAGGATAGGCTTC(128.0) Cs1g12940,895,+
AAAAGTTTTGAAGAAAGGGCT(138.0) Cs1g12940,937,+
TCAGACATCACCAACACTTTA(2.0) Cs1g12940,958,+
AAGCATAAGAAGTTTGTATTG(3.0) Cs1g12940,979,+
TTATTGGATGATATATGGGAG(26.0) Cs1g12940,1000,+
ATTTGTTATTGACTTGTTTTA(3.0) Cs1g12940,788,-
ACCAGATAACGACACCAAAAT(3.0) Cs1g12940,830,-
TTGGCTCTCTAGACACAACCG(2.0) Cs1g12940,851,-
AGCCTATCCTTTTTCCAATAT(2.0) Cs1g12940,893,-
TCTCCCATGAATCTGTTGAGA(89.0) Cs1g12940,914,-
ATACAAACTTCTTATGCTTTA(35.0) Cs1g12940,977,-
Cs1g13010,647,898,89,14,1.4572526684852426E-6
ATCGGCAAAACTACTCTGTTA(3.0) Cs1g13010,647,+
AAACAAGTCAATAACAAATTC(12.0) Cs1g13010,668,+
TGCAGTGAGGAGCATGATTTT(134.0) Cs1g13010,689,+
GATGTCGTTATCTGGTCGGTT(976.0) Cs1g13010,710,+
GTATCTAGAGAGCCAAACTTG(2.0) Cs1g13010,731,+
AAGCAGATTCAAGAGGATATT(6.0) Cs1g13010,752,+
GGGAAAAGGATAGGCTTCTCA(17.0) Cs1g13010,773,+
CATAAGAAGTTTGTATTGTTA(9.0) Cs1g13010,857,+
ATTTGTTATTGACTTGTTTTA(3.0) Cs1g13010,666,-
AATCATGCTCCTCACTGCAGA(3.0) Cs1g13010,687,-
CCGACCAGATAACGACATCAA(307.0) Cs1g13010,708,-
TATCCTCTTGAATCTGCTTCA(2.0) Cs1g13010,750,-
AGAAGCCTATCCTTTTCCCAA(7.0) Cs1g13010,771,-
TTAAAGTGTTGGTGATGTCTG(2.0) Cs1g13010,834,-
Cs1g13030,619,870,80,13,3.353967484252913E-6
ATCGGCAAAACTACTCTGTTA(3.0) Cs1g13030,619,+
TGCAGTGAGGAGCATGATTTT(134.0) Cs1g13030,661,+
GATGTCGTTATCTGGTCGGTT(976.0) Cs1g13030,682,+
GTATCTAGAGAGCCAAACTTG(2.0) Cs1g13030,703,+
AAGCAGATTCAAGAGGATATT(6.0) Cs1g13030,724,+
GGGAACAGGATAGGCTTCTCA(9.0) Cs1g13030,745,+
CATAAGAAGTTTGTATTGTTA(9.0) Cs1g13030,829,+
AATCATGCTCCTCACTGCAGA(3.0) Cs1g13030,659,-
CCGACCAGATAACGACATCAA(307.0) Cs1g13030,680,-
TATCCTCTTGAATCTGCTTCA(2.0) Cs1g13030,722,-
AGAAGCCTATCCTGTTCCCAA(7.0) Cs1g13030,743,-
TTCTCTCCCATGAATCTGTTG(5.0) Cs1g13030,764,-
TTAAAGTGTTGGTGATGTCTG(2.0) Cs1g13030,806,-
Cs1g13430,700,951,39,10,1.0621175339425602E-6
GTGGGTAAAACTACTCTGTTG(2.0) Cs1g13430,700,+
GTGTCCAGGGACTTGCAGCTT(10.0) Cs1g13430,784,+
AGTATGCAAGAGAAAGCTCAG(8.0) Cs1g13430,868,+
ACAGAGTAGTTTTACCCACCC(8.0) Cs1g13430,698,-
ACCTGTTGTTGATTTGGGTCA(18.0) Cs1g13430,719,-
GCTGCAAGTCCCTGGACACCA(6.0) Cs1g13430,782,-
ACAAACCAATCTTTTTGGCAA(3.0) Cs1g13430,824,-
TGTTCTTCCAAGATTCGTTAA(6.0) Cs1g13430,845,-
GAGCTTTCTCTTGCATACTTT(8.0) Cs1g13430,866,-
ATAACACAAACTTTTTCTTGC(5.0) Cs1g13430,908,-
Cs1g14030,1674,1925,37,9,7.6266327886088395E-6
GGAGTCGGGAAGACCACCCTT(2.0) Cs1g14030,1674,+
TTTCGAGATACAGAGCACGAT(42.0) Cs1g14030,1716,+
TTTGATTTGGTGATTTGGGTT(3.0) Cs1g14030,1737,+
CCGGATCAAATGTGGATAGGC(48.0) Cs1g14030,1821,+
AAAGATGAGGATGGAAGAGCA(18.0) Cs1g14030,1842,+
AGAGGGAAGAAGTTTGTGTTG(10.0) Cs1g14030,1884,+
TATTGTTAAGCTTCTTTAGAA(2.0) Cs1g14030,1693,-
TGGCATCTCTGGACACCTTAA(2.0) Cs1g14030,1756,-
CTATCCACATTTGATCCGGGA(3.0) Cs1g14030,1819,-
Cs1g14090,1247,1498,28,11,1.1958307431952723E-9
CTAGACGATGTATGGGAGCGA(390.0) Cs1g14090,1247,+
CTAGATCTCTCAAAAATAGGA(9.0) Cs1g14090,1268,+
TGCGGTCGAATGGGAGCTCAT(2.0) Cs1g14090,1352,+
AGAAGATATAAAGTGGAGTGT(110.0) Cs1g14090,1373,+
TTATCACCGGAAGCATCTATG(3.0) Cs1g14090,1394,+
GGTGAAGATGTATTCAATTCC(2.0) Cs1g14090,1436,+
CATCCAGAGATTCCAAGGCTT(3.0) Cs1g14090,1457,+
GCTCCCATACATCGTCTAGGA(20.0) Cs1g14090,1245,-
ATACAATCTTGGACCCTTTTT(26.0) Cs1g14090,1308,-
GAGCTCCCATTCGACCGCATA(2.0) Cs1g14090,1350,-
AATTGAATACATCTTCACCCA(2.0) Cs1g14090,1434,-
Cs1g15550,1016,1267,76,14,1.638473594435753E-7
AGTAAGATTCTGGTTACCACT(2.0) Cs1g15550,1016,+
CGTAAGGAGACAGTTTCCAGA(16.0) Cs1g15550,1037,+
ATGATGGAGTCAACTAATGTC(6.0) Cs1g15550,1058,+
GAAAGTGAATGTTGGCGGTTG(913.0) Cs1g15550,1100,+
TTCCAACAATTAGCATTTTTT(6.0) Cs1g15550,1121,+
GAAAACTTAGAAGAAATTGGA(12.0) Cs1g15550,1163,+
AGAAAAATTGTACACAAGTGT(3.0) Cs1g15550,1184,+
AAAACTATTGGGAGTCTTTTG(3.0) Cs1g15550,1226,+
TGGTAACCAGAATCTTACTTC(16.0) Cs1g15550,1014,-
CATTAGTTGACTCCATCATTC(40.0) Cs1g15550,1056,-
ACCGCCAACATTCACTTTCAG(8.0) Cs1g15550,1098,-
AAAATGCTAATTGTTGGAACA(10.0) Cs1g15550,1119,-
ACTCTGAGGGAGACCTACCAA(18.0) Cs1g15550,1140,-
CAGCTAGAGGCAAACCCTTAC(4.0) Cs1g15550,1203,-
Cs1g15550,995,1246,83,15,4.754950821546429E-8
CTGATGAATGGCCAATGTGGA(54.0) Cs1g15550,995,+
AGTAAGATTCTGGTTACCACT(2.0) Cs1g15550,1016,+
CGTAAGGAGACAGTTTCCAGA(16.0) Cs1g15550,1037,+
ATGATGGAGTCAACTAATGTC(6.0) Cs1g15550,1058,+
GAAAGTGAATGTTGGCGGTTG(913.0) Cs1g15550,1100,+
TTCCAACAATTAGCATTTTTT(6.0) Cs1g15550,1121,+
GAAAACTTAGAAGAAATTGGA(12.0) Cs1g15550,1163,+
AGAAAAATTGTACACAAGTGT(3.0) Cs1g15550,1184,+
CACATTGGCCATTCATCAGAC(2.0) Cs1g15550,993,-
TGGTAACCAGAATCTTACTTC(16.0) Cs1g15550,1014,-
CATTAGTTGACTCCATCATTC(40.0) Cs1g15550,1056,-
ACCGCCAACATTCACTTTCAG(8.0) Cs1g15550,1098,-
AAAATGCTAATTGTTGGAACA(10.0) Cs1g15550,1119,-
ACTCTGAGGGAGACCTACCAA(18.0) Cs1g15550,1140,-
CAGCTAGAGGCAAACCCTTAC(4.0) Cs1g15550,1203,-
Cs1g16990,857,1108,6,4,4.5496876227033814E-5
TTGGATGATGTGAGGAGTAGA(7.0) Cs1g16990,857,+
TTGGTGACTACATGCGAGGAG(2.0) Cs1g16990,941,+
AACACCAGGATGATCTCACTA(12.0) Cs1g16990,983,+
GGGACACTGTCTGAGGAGGCT(3.0) Cs1g16990,1004,+
Cs1g19000,2060,2311,6,4,4.5496876227033814E-5
TCAGGGACAGGCTTCAAAGAA(21.0) Cs1g19000,2060,+
GAAGCAGAATCATTGTAACTA(2.0) Cs1g19000,2165,+
AAAGATATGGAACGCACCGAA(7.0) Cs1g19000,2207,+
TATATGAGGTTGAGGGATTAA(2.0) Cs1g19000,2228,+
Cs1g19720,5595,5846,21,7,1.0950602370746372E-5
AGCAGAGCAGTTGATGGACAA(215.0) Cs1g19720,5595,+
ATAAATTTCAAGGAAGCTGTT(7.0) Cs1g19720,5637,+
TTTGGCGTTGAAAAGGAGATT(10.0) Cs1g19720,5658,+
TCATCAGCAAGGACTCCGTTA(11.0) Cs1g19720,5784,+
TCTCAAGACGTGTTATCTCAA(213.0) Cs1g19720,5677,-
AGGTACTACATGTAGATGGCT(48.0) Cs1g19720,5740,-
TTACCTGCTGGAAGACACCTA(45.0) Cs1g19720,5803,-
Cs1g25670,662,913,32,9,1.9513874021981315E-6
ATGGGAATTATATTGGGGGTA(35.0) Cs1g25670,662,+
TTGATCCAGCTCACATGGAAG(10.0) Cs1g25670,683,+
GCAATTATGAATCCTGGGTCG(130.0) Cs1g25670,725,+
CAGGCTTTGTACCAATGGCAC(30.0) Cs1g25670,746,+
TGGCTCTCCAAGAATTCAGCA(596.0) Cs1g25670,788,+
TCCATTCTTCGGAACACTTCT(5.0) Cs1g25670,702,-
ACCCAGGATTCATAATTGCTC(4.0) Cs1g25670,723,-
TCAGGCACGTCCGCACCAAGT(2.0) Cs1g25670,765,-
CTGAATTCTTGGAGAGCCATG(6.0) Cs1g25670,786,-
Cs1g26280,107,358,255,20,5.2578438360858724E-5
TCGGCGGACTGCTCGAGCTGC(2.0) Cs1g26280,109,+
CCGCGTGCCGGCCGGGGGACG(65.0) Cs1g26280,151,+
GACTGGGAACGGTCCTTTCGG(10.0) Cs1g26280,172,+
GGGCCTTCCCCGGGCGTCGAA(9.0) Cs1g26280,193,+
CAGTCGACTCAGAACTGGTAC(54.0) Cs1g26280,214,+
GGACAAGGGGAATCCGACTGT(5.0) Cs1g26280,235,+
TTAATTAAAACAAAGCATTGC(2.0) Cs1g26280,256,+
GATGGTCCCTGCGGATGCTCA(7.0) Cs1g26280,277,+
CGCAATGTGATTTCTGCCCAG(2.0) Cs1g26280,298,+
TGCTCTGAATGTCAAAGTGAA(3.0) Cs1g26280,319,+
GCAGCTCGAGCAGTCCGCCGA(20.0) Cs1g26280,109,-
CGACCCGCTCTCGCCGCGGTG(5.0) Cs1g26280,130,-
CGTCCCCCGGCCGGCACGCGG(61.0) Cs1g26280,151,-
CCGAAAGGACCGTTCCCAGTC(16.0) Cs1g26280,172,-
TTCGACGCCCGGGGAAGGCCC(31.0) Cs1g26280,193,-
GTACCAGTTCTGAGTCGACTG(2.0) Cs1g26280,214,-
ACAGTCGGATTCCCCTTGTCC(3.0) Cs1g26280,235,-
TGAGCATCCGCAGGGACCATC(25.0) Cs1g26280,277,-
CTGGGCAGAAATCACATTGCG(19.0) Cs1g26280,298,-
TTCACTTTGACATTCAGAGCA(10.0) Cs1g26280,319,-
Cs2g05440,5760,6011,5,4,1.5631043398883787E-5
AGGTCAAGAAATATTAGGTTT(3.0) Cs2g05440,5760,+
ATCTGAAGTAAGGAGGGGCAT(31.0) Cs2g05440,5823,+
GATTGCTGCTATAGGAGATGG(3.0) Cs2g05440,5865,+
ATCTCCTATAGCAGCAATCCC(2.0) Cs2g05440,5863,-
Cs2g12580,3417,3668,6,4,4.5496876227033814E-5
TTGTCCACACCCCCAGCAGAC(2.0) Cs2g12580,3417,+
TGCCAAAGCCGAGACATCTGT(2.0) Cs2g12580,3480,+
CTGCTGGGGGTGTGGACAATC(2.0) Cs2g12580,3415,-
AGATGTCTCGGCTTTGGCAGT(10.0) Cs2g12580,3478,-
Cs2g14260,2591,2842,3,3,8.198444268147071E-5
TCTTCTTCGCAAGTGTCTGGC(38.0) Cs2g14260,2591,+
CAGACACTTGCGAAGAAGATG(5.0) Cs2g14260,2589,-
TCCCTTTGGATGTCGTCCTGC(122.0) Cs2g14260,2631,-
Cs2g14270,3092,3343,11,5,4.632210139417279E-5
TCCCTTTGGATGTCGTCCTGC(122.0) Cs2g14270,3092,+
CAGACACTTGCGAAGAAGATG(5.0) Cs2g14270,3134,+
CAAAAAGTAGGGAAGATGTAT(46.0) Cs2g14270,3218,+
CCAAGGAAAGATGCGCCAGAT(8.0) Cs2g14270,3260,+
TCTTCTTCGCAAGTGTCTGGC(38.0) Cs2g14270,3132,-
Cs2g18470,848,1099,48,14,1.8152205387466535E-10
GTGGGGAAGACCACACTAGTC(2.0) Cs2g18470,848,+
AAGGAAATTCAGAAGCAAGCA(50.0) Cs2g18470,869,+
AAAGAAATGAAGATGTTTGAT(72.0) Cs2g18470,890,+
GATGTAGCGATGGCCGTTGTG(5.0) Cs2g18470,911,+
TCTCAAACTCCAAGCATTACC(60.0) Cs2g18470,932,+
AAGATTCAAGATGAGATTGCT(3.0) Cs2g18470,953,+
CTGCCTGACAATGACGAGTCA(6.0) Cs2g18470,995,+
GAAAGAATCAAAGAGAAGCAG(94.0) Cs2g18470,1037,+
CTTGCTTCTGAATTTCCTTGA(17.0) Cs2g18470,867,-
CAAACATCTTCATTTCTTTTG(10.0) Cs2g18470,888,-
CAACGGCCATCGCTACATCAT(42.0) Cs2g18470,909,-
TAATGCTTGGAGTTTGAGACA(4.0) Cs2g18470,930,-
CAATCTCATCTTGAATCTTGG(32.0) Cs2g18470,951,-
CCAATATGACAAGCACTCGCT(3.0) Cs2g18470,1056,-
Cs2g18480,1613,1864,22,9,4.4415337891725095E-8
GTGGGGAAGACCACACTAGTC(2.0) Cs2g18480,1613,+
AAGGAAATTCAGAAGCAAGCA(50.0) Cs2g18480,1634,+
GATGTAGCGATGGCCGTTGTG(5.0) Cs2g18480,1676,+
TCTCAAACTCCAAGCATTACC(60.0) Cs2g18480,1697,+
CTGCCTGACAATGACGAGTCA(6.0) Cs2g18480,1760,+
GAAAGAATCAAAGAGAAGCAG(94.0) Cs2g18480,1802,+
CTTGCTTCTGAATTTCCTTGA(17.0) Cs2g18480,1632,-
CAACGGCCATCGCTACATCAT(42.0) Cs2g18480,1674,-
TAATGCTTGGAGTTTGAGACA(4.0) Cs2g18480,1695,-
Cs2g18570,1162,1413,3,3,8.198444268147071E-5
TGATGGCATACGATCACTGGT(2.0) Cs2g18570,1162,+
CGAAGAGCTTGCCGAGATTGT(3.0) Cs2g18570,1204,+
ATCAGCATTAGGAACCGCGTT(2.0) Cs2g18570,1328,-
Cs2g30590,1015,1266,58,12,6.405025208108693E-7
AAGTCCTTCAATATCATCAGC(2.0) Cs2g30590,1015,+
TCGGCGGAGGAGGGGGGCTTA(25.0) Cs2g30590,1036,+
GAGAATAAGAGTGAAGAAGAT(2.0) Cs2g30590,1057,+
TTAGAGAGATGTCTTTACAAA(3.0) Cs2g30590,1078,+
TTGATGGTTCTTGACGATGTA(43.0) Cs2g30590,1120,+
TGGCGTAAAGTGGATTGGGAG(101.0) Cs2g30590,1141,+
AACCTAAGAAGAGCTTTCCCC(74.0) Cs2g30590,1162,+
GATAACAAGAATGGAAGCAGA(2.0) Cs2g30590,1183,+
AGAGAAGTAGCTGAGCGGTCA(337.0) Cs2g30590,1225,+
TGATGATATTGAAGGACTTTA(296.0) Cs2g30590,1013,-
CATCGTCAAGAACCATCAAGT(2.0) Cs2g30590,1118,-
TGCTTCCATTCTTGTTATCGG(2.0) Cs2g30590,1181,-
Cs2g30590,931,1182,41,15,4.4731895928165573E-13
GATGTCAAGAATAAATTCGAA(10.0) Cs2g30590,931,+
TGCTGTGCTTGGGTGTCTGTG(6.0) Cs2g30590,952,+
TCCCAAGATTACCAATTTCAA(2.0) Cs2g30590,973,+
AAGTCCTTCAATATCATCAGC(2.0) Cs2g30590,1015,+
TCGGCGGAGGAGGGGGGCTTA(25.0) Cs2g30590,1036,+
GAGAATAAGAGTGAAGAAGAT(2.0) Cs2g30590,1057,+
TTAGAGAGATGTCTTTACAAA(3.0) Cs2g30590,1078,+
TTGATGGTTCTTGACGATGTA(43.0) Cs2g30590,1120,+
TGGCGTAAAGTGGATTGGGAG(101.0) Cs2g30590,1141,+
CGAATTTATTCTTGACATCAC(3.0) Cs2g30590,929,-
CAGACACCCAAGCACAGCATT(171.0) Cs2g30590,950,-
GAAATTGGTAATCTTGGGACA(20.0) Cs2g30590,971,-
TAATCCTGAGGAGAAGATATT(9.0) Cs2g30590,992,-
TGATGATATTGAAGGACTTTA(296.0) Cs2g30590,1013,-
CATCGTCAAGAACCATCAAGT(2.0) Cs2g30590,1118,-
Cs2g30790,309,560,10,8,1.826954622846736E-10
TTTTCTTTTGAACAACATTCT(2.0) Cs2g30790,309,+
TATCAACAATCTCGTCCAAAG(2.0) Cs2g30790,351,+
GCTGATTGCTGCTCATGGGAT(3.0) Cs2g30790,393,+
GACCTTAGCTGTAGTTGGCTT(4.0) Cs2g30790,456,+
CACATACGAAAGCTCAACTTG(2.0) Cs2g30790,519,+
CTTCATCACAGTCAGACGAAG(2.0) Cs2g30790,328,-
TTGGACGAGATTGTTGATATA(40.0) Cs2g30790,349,-
GCCAACTACAGCTAAGGTCGA(2.0) Cs2g30790,454,-
Cs2g30800,935,1186,9,6,3.241228023674536E-7
GCTGATTGCTGCTCATGGGAT(3.0) Cs2g30800,935,+
GACCTTAGCTGTAGTTGGCTT(4.0) Cs2g30800,998,+
CACATACGAAAGCTCAACTTG(2.0) Cs2g30800,1061,+
GCCAACTACAGCTAAGGTCGA(2.0) Cs2g30800,996,-
AACCAGAAGAAATCTCGGAGT(6.0) Cs2g30800,1101,-
TCAAGCTCCGAAGTTGACTAA(5.0) Cs2g30800,1122,-
Cs2g30985,412,663,172,21,4.5347253172081235E-10
TCATTTTTTCAACAGTCAATT(19.0) Cs2g30985,412,+
AGTATATGTCTTGATTTTAAA(2.0) Cs2g30985,433,+
TGCATGACCTTATCCATGATC(2.0) Cs2g30985,454,+
TTGAGCAATTAGTAAATCTGA(301.0) Cs2g30985,475,+
GTGGCCTTCTATCTGGAAAGT(3.0) Cs2g30985,496,+
TTTCTTTCCGGTGACTGGCTC(56.0) Cs2g30985,517,+
GACCAGACGAGCTTGGGCAAT(57.0) Cs2g30985,538,+
TCGCTGAATAAATATGTAGGT(37.0) Cs2g30985,559,+
TGATAAATAATGAAAACCTAT(4.0) Cs2g30985,580,+
CAAAAACCATTTATTTTAAAT(2.0) Cs2g30985,601,+
AAGATAGTATTGGAAAGTTCG(18.0) Cs2g30985,622,+
TTGACTGTTGAAAAAATGACC(1070.0) Cs2g30985,410,-
TAAAATCAAGACATATACTAA(366.0) Cs2g30985,431,-
TCATGGATAAGGTCATGCATT(400.0) Cs2g30985,452,-
AGATTTACTAATTGCTCAAGA(4.0) Cs2g30985,473,-
TTTCCAGATAGAAGGCCACTC(4924.0) Cs2g30985,494,-
TGCCCAAGCTCGTCTGGTCGA(1501.0) Cs2g30985,536,-
CTACATATTTATTCAGCGAAT(27.0) Cs2g30985,557,-
AGGTTTTCATTATTTATCAAC(4.0) Cs2g30985,578,-
TTAAAATAAATGGTTTTTGAT(20.0) Cs2g30985,599,-
AACTTTCCAATACTATCTTAT(41.0) Cs2g30985,620,-
Cs3g01180,1093,1344,17,6,3.789337989497446E-5
ATCATGGGAACTGTTCCAGCT(2.0) Cs3g01180,1093,+
TATCAATTGAAAAATTTGTCG(2.0) Cs3g01180,1114,+
AAGTCATTGGAGGAAATTGGC(2.0) Cs3g01180,1198,+
AGGAAGATAGTGATCAAATGC(23.0) Cs3g01180,1219,+
CTGGAACAGTTCCCATGATGG(3.0) Cs3g01180,1091,-
ATTGGCTGTACTTACCACGTA(3.0) Cs3g01180,1280,-
Cs3g01540,633,884,26,7,5.3847619954183016E-5
CAGCTTGTCTACAATGATAAG(59.0) Cs3g01540,633,+
CTCAAGGCATGGACTTGCGTC(6.0) Cs3g01540,675,+
AGGCTTACAAAATCAATCCTA(6.0) Cs3g01540,717,+
TATCATTGTAGACAAGCTGAG(141.0) Cs3g01540,631,-
TAACATCAAAATCATCGGAGA(2.0) Cs3g01540,694,-
CTAAAACAAGCAAAAATTTCT(5.0) Cs3g01540,820,-
AATTCTCATTCCAAACGTCAT(3.0) Cs3g01540,841,-
Cs3g02960,1121,1372,100,13,5.1006501067052276E-5
AAATTGGCAAGAAGATAGTGG(38.0) Cs3g02960,1121,+
CCAAATGCGATGGCTTGCCCT(2.0) Cs3g02960,1142,+
TGGCAGCGCAAACACTTGGAG(37.0) Cs3g02960,1163,+
ACAGATGTGATTGGGAGAGAG(82.0) Cs3g02960,1205,+
AATTGCAAGAAGAGAGATGTG(6.0) Cs3g02960,1247,+
ACATTATGCCGGCGCTTAGAG(2.0) Cs3g02960,1268,+
TGAGCTACTATTATCTTTCGG(2.0) Cs3g02960,1289,+
CACCTTTGAAACAATGCTTTG(2.0) Cs3g02960,1310,+
CGTATTGCTCATTGTTTCCAA(2.0) Cs3g02960,1331,+
ACTATCTTCTTGCCAATTTCC(3.0) Cs3g02960,1119,-
TCTTTTCCTCGCAAAAGTCCT(2.0) Cs3g02960,1182,-
CTCTCCCAATCACATCTGTCA(3.0) Cs3g02960,1203,-
CTAAGCGCCGGCATAATGTCA(14.0) Cs3g02960,1266,-
Cs3g02960,697,948,37,8,7.663811790739748E-5
CAGCTTGTCTACAATGATAAG(59.0) Cs3g02960,697,+
CAAGTGCAGGATCATTTTGAT(4.0) Cs3g02960,718,+
AGGCTAACAAAAACAATCTTG(4.0) Cs3g02960,781,+
TATCATTGTAGACAAGCTGAG(141.0) Cs3g02960,695,-
CAAAATGATCCTGCACTTGCT(3.0) Cs3g02960,716,-
CACAAGTCCATGCCTTGAGAT(4.0) Cs3g02960,737,-
AGATTGTTTTTGTTAGCCTGA(11.0) Cs3g02960,779,-
AATTCTCATTCCAAACGTCAT(3.0) Cs3g02960,905,-
Cs3g02960,995,1246,73,11,7.282849925819348E-5
CTCGTAATCAAGAGGTTGCAG(18.0) Cs3g02960,995,+
CCATCATGGGGACTGTTCGGG(2.0) Cs3g02960,1016,+
CAAATGATGATTGTCTGTCTG(146.0) Cs3g02960,1058,+
AAATTGGCAAGAAGATAGTGG(38.0) Cs3g02960,1121,+
CCAAATGCGATGGCTTGCCCT(2.0) Cs3g02960,1142,+
TGGCAGCGCAAACACTTGGAG(37.0) Cs3g02960,1163,+
ACAGATGTGATTGGGAGAGAG(82.0) Cs3g02960,1205,+
GCAACCTCTTGATTACGAGCT(2.0) Cs3g02960,993,-
ACTATCTTCTTGCCAATTTCC(3.0) Cs3g02960,1119,-
TCTTTTCCTCGCAAAAGTCCT(2.0) Cs3g02960,1182,-
CTCTCCCAATCACATCTGTCA(3.0) Cs3g02960,1203,-
Cs3g03540,1051,1302,100,13,5.1006501067052276E-5
AAATTGGCAAGAAGATAGTGG(38.0) Cs3g03540,1051,+
CCAAATGCGATGGCTTGCCCT(2.0) Cs3g03540,1072,+
TGGCAGCGCAAACACTTGGAG(37.0) Cs3g03540,1093,+
ACAGATGTGATTGGGAGAGAG(82.0) Cs3g03540,1135,+
AATTGCAAGAAGAGAGATGTG(6.0) Cs3g03540,1177,+
ACATTATGCCGGCGCTTAGAG(2.0) Cs3g03540,1198,+
TGAGCTACTATTATCTTTCGG(2.0) Cs3g03540,1219,+
CACCTTTGAAACAATGCTTTG(2.0) Cs3g03540,1240,+
CGTATTGCTCATTGTTTCCAA(2.0) Cs3g03540,1261,+
ACTATCTTCTTGCCAATTTCC(3.0) Cs3g03540,1049,-
TCTTTTCCTCGCAAAAGTCCT(2.0) Cs3g03540,1112,-
CTCTCCCAATCACATCTGTCA(3.0) Cs3g03540,1133,-
CTAAGCGCCGGCATAATGTCA(14.0) Cs3g03540,1196,-
Cs3g03540,862,1113,80,13,3.353967484252913E-6
ATTGGGTTCGCCTCAGCCGTC(2.0) Cs3g03540,862,+
CGTTTGAAGCTGGAGCGAAGG(73.0) Cs3g03540,883,+
GAAGTAAGATTATTGTCACAA(22.0) Cs3g03540,904,+
CTCGTAATCAAGAGGTTGCAG(18.0) Cs3g03540,925,+
CTTATCAATTAAAAAAGTTGT(2.0) Cs3g03540,967,+
CAATTGATGATTGTCTAGCTG(359.0) Cs3g03540,988,+
AAATTGGCAAGAAGATAGTGG(38.0) Cs3g03540,1051,+
CCAAATGCGATGGCTTGCCCT(2.0) Cs3g03540,1072,+
CGGCTGAGGCGAACCCAATCA(26.0) Cs3g03540,860,-
TTCGCTCCAGCTTCAAACGGA(5.0) Cs3g03540,881,-
GAGGCAGTTCCCATGATGTCT(15.0) Cs3g03540,944,-
ACCAATAAGTTATCTGACCCC(2.0) Cs3g03540,1028,-
ACTATCTTCTTGCCAATTTCC(3.0) Cs3g03540,1049,-
Cs3g04930,1068,1319,51,11,1.6083349334931253E-6
GTGGTGGTGGATGCTGAGGTA(16.0) Cs3g04930,1068,+
ACTCATACCCCAGACTGGAAA(7.0) Cs3g04930,1089,+
GAGAAAGCTAATCAACTGCGT(7.0) Cs3g04930,1173,+
CAAGCATTGAAGAAGAAGAAG(129.0) Cs3g04930,1194,+
CCTCAGCATCCACCACCACAT(4.0) Cs3g04930,1066,-
TCCAGTCTGGGGTATGAGTTA(31.0) Cs3g04930,1087,-
CAATACGGCCACAAATTTCTT(562.0) Cs3g04930,1108,-
CTAGACTGTCAGGACGGACAA(94.0) Cs3g04930,1150,-
GCAGTTGATTAGCTTTCTCAA(7.0) Cs3g04930,1171,-
ATATTACAAGAACTCGCTTCT(28.0) Cs3g04930,1213,-
TTCCAATATCATCCAAGTTAA(2.0) Cs3g04930,1255,-
Cs3g05280,673,924,51,11,1.6083349334931253E-6
GTGGGTAAGACAACATTAGCG(2.0) Cs3g05280,673,+
AAGGAAATTGGCAAACAAGTT(9.0) Cs3g05280,694,+
AAGATTCAGGGGGAAATTGCT(3.0) Cs3g05280,778,+
TGTGGCATCGAGGAGTCAGCA(264.0) Cs3g05280,820,+
AGAGCTGGTTACTTATGGGAA(43.0) Cs3g05280,841,+
AGAATCAAGATGGAGAAACGG(672.0) Cs3g05280,862,+
ATACTTGTAATATTGGATGAT(5.0) Cs3g05280,883,+
CTAATGTTGTCTTACCCACAC(2.0) Cs3g05280,671,-
CAACCGCCATCACTACAGTAT(7.0) Cs3g05280,734,-
CAATACTTAGGTTGTGGGATA(226.0) Cs3g05280,755,-
TTGTCAAACCTAACACAGCAG(41.0) Cs3g05280,797,-
Cs3g05320,1326,1577,158,18,9.95369089800974E-7
ACAAGATATTGGATCATAATG(3.0) Cs3g05320,1326,+
ATGTCTGTGATGCCTACATCT(56.0) Cs3g05320,1347,+
ATCAGAATGGAAGTAGAGTAT(1079.0) Cs3g05320,1410,+
TGATAATAGTTACTGATGTTG(16.0) Cs3g05320,1431,+
ACATCCTTACCTTGTTCGAAT(4.0) Cs3g05320,1452,+
TGGAAAACAGAGAGAAGATTG(585.0) Cs3g05320,1473,+
GAGGACCATTAATCAGAATAA(63.0) Cs3g05320,1515,+
AGTGCAGAAAATTGCTAGTTT(21.0) Cs3g05320,1536,+
TTATGATCCAATATCTTGTTG(11.0) Cs3g05320,1324,-
ATGTAGGCATCACAGACATCA(417.0) Cs3g05320,1345,-
ATAGACATCATCAACAACTAG(48.0) Cs3g05320,1366,-
ACTCTACTTCCATTCTGATAA(7.0) Cs3g05320,1408,-
ACATCAGTAACTATTATCAAT(29.0) Cs3g05320,1429,-
TCGAACAAGGTAAGGATGTCA(7036.0) Cs3g05320,1450,-
ATCTTCTCTCTGTTTTCCAAT(3.0) Cs3g05320,1471,-
CTAGGCAACAAATCAAGCGCA(35.0) Cs3g05320,1492,-
ATTCTGATTAATGGTCCTCCA(104.0) Cs3g05320,1513,-
ACTAGCAATTTTCTGCACTTT(12.0) Cs3g05320,1534,-
Cs3g05320,947,1198,192,20,1.774313139663513E-7
TGCAACAAAATAGTGAAAGCG(574.0) Cs3g05320,947,+
GCAGTTCTTCTAATGACTTGT(59.0) Cs3g05320,968,+
GCAATGCTCTTGAAGGACTAC(136319.0) Cs3g05320,989,+
AAAGTAAAATCATTGATATTA(9.0) Cs3g05320,1010,+
CAAATAGGATGCAGCAAATTC(7911.0) Cs3g05320,1031,+
CATCTAACTAGGAAAATATTA(19.0) Cs3g05320,1052,+
GTGTCGGTAAAGAAAGGGACA(433.0) Cs3g05320,1073,+
AGTGCATTCAGACTTGTCAAG(49.0) Cs3g05320,1094,+
TAAGTAATATATTCAGGGTTT(16.0) Cs3g05320,1115,+
GAGAAAGGAGAGATGGTGCAG(1171.0) Cs3g05320,1136,+
TTGTTAGACCTATTGATAGAA(343.0) Cs3g05320,1157,+
AAGTCATTAGAAGAACTGCCG(82192.0) Cs3g05320,966,-
AGTCCTTCAAGAGCATTGCAC(65.0) Cs3g05320,987,-
ATATCAATGATTTTACTTTGT(20.0) Cs3g05320,1008,-
ATTTGCTGCATCCTATTTGTA(118.0) Cs3g05320,1029,-
ATATTTTCCTAGTTAGATGGA(5.0) Cs3g05320,1050,-
TCCCTTTCTTTACCGACACTA(59.0) Cs3g05320,1071,-
TGACAAGTCTGAATGCACTTG(161.0) Cs3g05320,1092,-
GCACCATCTCTCCTTTCTCAA(52.0) Cs3g05320,1134,-
CTATCAATAGGTCTAACAACT(39.0) Cs3g05320,1155,-
Cs3g05820,513,764,62,16,2.177303649119225E-11
GGAGTAGGTAAAACGACAATT(2.0) Cs3g05820,513,+
GCAAGAGTTGTTTATGACCTA(32.0) Cs3g05820,534,+
ATTTCTTATGAATTTGAAGTA(8.0) Cs3g05820,555,+
AACTTTCGGAAAAAGATGGTC(14.0) Cs3g05820,597,+
TTCTTTCCAAAACTCTAATGG(8.0) Cs3g05820,639,+
AAATAGATATTGAGATAAGAA(3.0) Cs3g05820,660,+
ATGACTTTGACGGAATCAAAA(9.0) Cs3g05820,681,+
TGATCAAAAGAGAGTTGCGAC(25.0) Cs3g05820,702,+
GGTCATAAACAACTCTTGCAA(6.0) Cs3g05820,532,-
CTTCAAATTCATAAGAAATTA(22.0) Cs3g05820,553,-
CTAACATTGGCAAGAAAACTA(522.0) Cs3g05820,574,-
CCATCTTTTTCCGAAAGTTCT(2.0) Cs3g05820,595,-
ATTAGAGTTTTGGAAAGAAGT(2.0) Cs3g05820,637,-
TTGATTCCGTCAAAGTCATTT(2.0) Cs3g05820,679,-
CGCAACTCTCTTTTGATCATT(2.0) Cs3g05820,700,-
ACGACAAGAACATTTCTACGT(8.0) Cs3g05820,721,-
Cs3g05870,445,696,6,5,6.981269848087751E-7
ATTGATATTAGAAATCGGATG(3.0) Cs3g05870,445,+
CAACAACTTCCACCCGGCGAC(4.0) Cs3g05870,466,+
GAAAGGGGCAGAGAGGAGTTG(3.0) Cs3g05870,571,+
CGCCGGGTGGAAGTTGTTGCA(8.0) Cs3g05870,464,-
CCACTGAAAGCCCAGATGGTC(5.0) Cs3g05870,611,-
Cs3g05940,591,842,9,6,3.241228023674536E-7
CAACAACTTCCACCCGGCGAC(4.0) Cs3g05940,591,+
GAAAGGGGCAGAGAGAAGTTG(2.0) Cs3g05940,696,+
TTTGATCTATTGATTGAGGGA(2.0) Cs3g05940,717,+
CCATCTGGGCTTGCAGTGGTT(3.0) Cs3g05940,738,+
CGCCGGGTGGAAGTTGTTGCA(8.0) Cs3g05940,589,-
CACTGCTGTCGAGAATTGCAA(3.0) Cs3g05940,757,-
Cs3g05950,448,699,9,6,3.241228023674536E-7
ATTGATATTAGAAATCGGATG(3.0) Cs3g05950,448,+
CAACAACTTCCACCCGGCGAC(4.0) Cs3g05950,469,+
TTTGATCTATTGATTGAGGGA(2.0) Cs3g05950,595,+
CGCCGGGTGGAAGTTGTTGCA(8.0) Cs3g05950,467,-
ATTCACTGATATCGAGCCGAG(11.0) Cs3g05950,551,-
CACTGCTGTCGAGAATTGCAA(3.0) Cs3g05950,635,-
Cs3g06480,981,1232,7,5,2.3719264070457545E-6
AAGAAGGTCGCCAGGCAAGCT(32.0) Cs3g06480,981,+
ATGGTGGTCTTTTCAGAGGTT(4.0) Cs3g06480,1023,+
CACGAGGAAGTTGAATCTAGA(3.0) Cs3g06480,1107,+
CGATTGAGAAATGAGAAGAAG(8.0) Cs3g06480,1149,+
TTATGTCTGGAGTTTGCGAAA(7.0) Cs3g06480,1042,-
Cs3g06500,553,804,7,5,2.3719264070457545E-6
ATTGGAAAGACGACACTGGTG(60.0) Cs3g06500,553,+
ATGGTGGTCTTTTCAGAGGTT(4.0) Cs3g06500,616,+
CACGAGGAAGTTGAATCTAGA(3.0) Cs3g06500,700,+
CGATTGAGAAATGAGAAGAAG(8.0) Cs3g06500,742,+
TTATGTCTGGAGTTTGCGAAA(7.0) Cs3g06500,635,-
Cs3g06590,1452,1703,13,7,2.0177805656601064E-7
ATTGGAAAGACGACACTGGTG(60.0) Cs3g06590,1452,+
AAGGAGTTTGCAAGGCGAGCC(3.0) Cs3g06590,1473,+
ATGGTGGTTTTTTCGGAGGTT(13.0) Cs3g06590,1515,+
TCCGAGGAAGCTGAGTCTAGA(4.0) Cs3g06590,1599,+
AGAGCTAGTAGACTATATGAA(10.0) Cs3g06590,1620,+
TTATGTCTGGACATTGGGTAA(41.0) Cs3g06590,1534,-
TAGACTCAGCTTCCTCGGACA(316.0) Cs3g06590,1597,-
Cs3g06600,547,798,8,5,6.139818498513139E-6
ATTGGAAAGACGACACTGGTG(60.0) Cs3g06600,547,+
ATGGTGGTCTTTTCAGAGGTT(4.0) Cs3g06600,610,+
AGAGCAAGTAGACTATTTGAG(2.0) Cs3g06600,715,+
CGATTGAGAAATGAGAAGAAG(8.0) Cs3g06600,736,+
TTATGTCTGGAGTTTGCGAAA(7.0) Cs3g06600,629,-
Cs3g07940,610,861,27,9,3.696090887755761E-7
ATGGAAGATAAGTTGTTCGAT(202.0) Cs3g07940,610,+
AAGGTCGTTATGGCTGAGGTA(60.0) Cs3g07940,631,+
ACACAGACCCCAGATCATCAG(53.0) Cs3g07940,652,+
TTTGACTTAGGCATGAAATTT(4.0) Cs3g07940,694,+
GAAAGATTGAAGAAAGAGAAG(4.0) Cs3g07940,757,+
TTCGAAAAAGTTGGAATTCCT(5.0) Cs3g07940,820,+
CGAACAACTTATCTTCCATCA(10.0) Cs3g07940,608,-
CCTCAGCCATAACGACCTTAT(8.0) Cs3g07940,629,-
GATGATCTGGGGTCTGTGTTA(8.0) Cs3g07940,650,-
Cs3g08210,589,840,92,15,2.239164581428669E-7
AAGCAAGTTAGAAAGCAAGTG(3.0) Cs3g08210,589,+
ATGGAAGATAAGTTGTTCGAT(202.0) Cs3g08210,610,+
AAGGTCGTTATGGCTGAGGTA(60.0) Cs3g08210,631,+
ACACAGACACCAGATCATCAT(497.0) Cs3g08210,652,+
TTTGATTTAGGCATGGAATTT(97.0) Cs3g08210,694,+
CAAAGAGCTTCTCGACTGTGT(71.0) Cs3g08210,736,+
CAAAGGTTGAAGCAAGAGAAG(279.0) Cs3g08210,757,+
CTGCTCCTCATTATACTGGAT(2.0) Cs3g08210,778,+
CGAACAACTTATCTTCCATCA(10.0) Cs3g08210,608,-
CCTCAGCCATAACGACCTTAT(8.0) Cs3g08210,629,-
GATGATCTGGTGTCTGTGTTA(13.0) Cs3g08210,650,-
ATTCATTCTCATTCAAGTCAA(15.0) Cs3g08210,713,-
ACAGTCGAGAAGCTCTTTGAA(5.0) Cs3g08210,734,-
CCAGTATAATGAGGAGCAGCT(4.0) Cs3g08210,776,-
CAAGTTTTGTCCAAATATTAT(8.0) Cs3g08210,797,-
Cs3g11030,79,330,9,5,1.3409438118695247E-5
ATCGGAAAGACGATGCTGGCC(11.0) Cs3g11030,79,+
CAGGTGGTTTTTGTTGAGGTG(27.0) Cs3g11030,142,+
CATGAGGAAAGTGATGAAGGA(7.0) Cs3g11030,226,+
CTTTCCTAGCAACTTCTTCGG(6.0) Cs3g11030,98,-
CATATAAGCTGCCTGCCCTTC(2.0) Cs3g11030,245,-
Cs3g11080,553,804,9,5,1.3409438118695247E-5
ATCGGAAAGACGATGCTGGCC(11.0) Cs3g11080,553,+
CAGGTGGTTTTTGTTGAGGTG(27.0) Cs3g11080,616,+
CATGAGGAAAGTGATGAAGGA(7.0) Cs3g11080,700,+
CTTTCCTAGCAACTTCTTCGG(6.0) Cs3g11080,572,-
CATATAAGCTGCCTGCCCTTC(2.0) Cs3g11080,719,-
Cs3g11210,935,1186,25,7,4.047207737870429E-5
AAGAAGAAGCTTGGAGTCTAT(40.0) Cs3g11210,935,+
TCAAGAAGATGGCAGGTGATT(2.0) Cs3g11210,956,+
AATCGATAGCAAGGGATGTGG(13.0) Cs3g11210,998,+
CAAAGGAATGTGCAGGTTTGC(24.0) Cs3g11210,1019,+
CGAGGGCATTAAGGAACAAGA(11.0) Cs3g11210,1061,+
CGTTGGAACAACTAAGAAGGC(24.0) Cs3g11210,1103,+
TTGAAATTCGTTGAGGATGGC(2.0) Cs3g11210,1122,-
Cs3g12320,757,1008,62,12,1.4288160940304472E-6
ATATACAGCCGGCTGCTTATT(20.0) Cs3g12320,757,+
ACAAATTAGAAGGAGAGGAGC(10.0) Cs3g12320,799,+
TCAAGAAGATCTTTTTGCTAA(18.0) Cs3g12320,820,+
ATGGCATGGGTTTGGGTTTGT(19.0) Cs3g12320,883,+
TTCAAGGCATCAATAGGATGG(2.0) Cs3g12320,904,+
AAGAAGCACGAGCTCGAGTGT(14.0) Cs3g12320,925,+
ATACATTGGTGTACAAACTCA(145.0) Cs3g12320,946,+
TAAGCAGCCGGCTGTATATCT(45.0) Cs3g12320,755,-
TAACTCAACTCTATAGCTGAA(3.0) Cs3g12320,776,-
AGCAAAAAGATCTTCTTGAGC(2.0) Cs3g12320,818,-
AAACCCAAACCCATGCCATAC(2.0) Cs3g12320,881,-
AGCAACATACAAGAAGCCTTG(2.0) Cs3g12320,965,-
Cs3g12330,550,801,35,12,9.496455230070669E-10
ATCGGAAAGACGACATTAGCA(37.0) Cs3g12330,550,+
AAAGAGGTTGCTATTCAGTTC(477.0) Cs3g12330,571,+
CAAGTGATTTTCGTGGAGGTG(18.0) Cs3g12330,613,+
AAGATTCAAGGAGAAATCGCT(48.0) Cs3g12330,655,+
TTCGAAGAGACCGAATCTGGA(59.0) Cs3g12330,697,+
ACTGAATAGCAACCTCTTTTG(12.0) Cs3g12330,569,-
CCTCCACGAAAATCACTTGAT(2.0) Cs3g12330,611,-
TTATGTCTGGAATATGGGGCA(2.0) Cs3g12330,632,-
CGATTTCTCCTTGAATCTTTC(20.0) Cs3g12330,653,-
ATATGAGACCTAATTTATCAG(12.0) Cs3g12330,674,-
CAGATTCGGTCTCTTCGAAAA(65.0) Cs3g12330,695,-
TATAAAGACTCCTTGCCCTTC(11.0) Cs3g12330,716,-
Cs3g12710,800,1051,55,12,3.350249422041426E-7
AGGCGATTGGAATTCCATTGG(42.0) Cs3g12710,800,+
CAGATGATAACAGCGGACGTA(3.0) Cs3g12710,821,+
GAGGAGAAGCTTGGAGTCTTT(25.0) Cs3g12710,926,+
TTACGAAGACGACAGGTGATT(71.0) Cs3g12710,947,+
GCATAGAAAATGATGAATTGA(38.0) Cs3g12710,968,+
GATCGGTAGCAAAAGATATAG(21.0) Cs3g12710,989,+
TCAAGGAATGTGCTGGTTTGC(8.0) Cs3g12710,1010,+
AATGGAATTCCAATCGCCTCC(2.0) Cs3g12710,798,-
CTTGATGTCAGCAGAACTTTA(4.0) Cs3g12710,840,-
CAAGACAACACATCTACACTT(5.0) Cs3g12710,861,-
TCACCTGTCGTCTTCGTAAAA(59.0) Cs3g12710,945,-
ATATCTTTTGCTACCGATCTC(2.0) Cs3g12710,987,-
Cs3g12760,1037,1288,32,10,1.2705548525613128E-7
ATTGGAAAGACAACGCTGGTG(22.0) Cs3g12760,1037,+
AAAGAAGTTGGCAGGCAGGTC(11.0) Cs3g12760,1058,+
AAGGTCATTTCTTCACGTGTT(40.0) Cs3g12760,1100,+
GAGAAGATAGGCTTAGAATTG(660.0) Cs3g12760,1163,+
GTAAGAGCAGGGAGGCTGCTT(2.0) Cs3g12760,1205,+
GAACGATTGAAGAAAGAGACG(8.0) Cs3g12760,1226,+
CAAACAGATTATTTTCCTTGA(5.0) Cs3g12760,1077,-
CACGTGAAGAAATGACCTTCT(42.0) Cs3g12760,1098,-
TTATTTGCGGTGTTTGTGAAA(5.0) Cs3g12760,1119,-
ATTCTAAGCCTATCTTCTCTG(3.0) Cs3g12760,1161,-
Cs3g12810,28,279,63,16,2.884383971897771E-11
ATCGGAAAGACGACACTAGCA(1301.0) Cs3g12810,28,+
AAAGAGGTTGCTATTCAGTTC(477.0) Cs3g12810,49,+
AAGAGAGACCAGCTATTTGAT(132.0) Cs3g12810,70,+
CAAGTGATTTTTGTGGAGGTG(2022.0) Cs3g12810,91,+
CCCCAGATTCCAGACATAAGA(10.0) Cs3g12810,112,+
AAGATTCAAGGAGAAATCGCT(48.0) Cs3g12810,133,+
TTCGAAGAGACCGAATCTGGA(59.0) Cs3g12810,175,+
CGATTGAAGGATGAGAAAAAG(50.0) Cs3g12810,217,+
ACTGAATAGCAACCTCTTTTG(12.0) Cs3g12810,47,-
CAAATAGCTGGTCTCTCTTGA(62.0) Cs3g12810,68,-
CCTCCACAAAAATCACTTGAT(2.0) Cs3g12810,89,-
TTATGTCTGGAATCTGGGGCA(494.0) Cs3g12810,110,-
CGATTTCTCCTTGAATCTTTC(20.0) Cs3g12810,131,-
ATATGAGACCTAATTTATCAG(12.0) Cs3g12810,152,-
CAGATTCGGTCTCTTCGAAAA(65.0) Cs3g12810,173,-
TATAAAGACTCCTTGCCCTTC(11.0) Cs3g12810,194,-
Cs3g12810,302,553,99,13,4.5279578966063315E-5
GAGATAATCACAAGGGGTGTA(25.0) Cs3g12810,302,+
AAATATTGATGACGGCAAGAA(50.0) Cs3g12810,323,+
GTGAAGATATATTGTCTGGCA(8.0) Cs3g12810,344,+
AGATGGATTGCCGACATAATT(21.0) Cs3g12810,365,+
TCTCAGTTGGCGTTCTAAGAG(871.0) Cs3g12810,386,+
CAAATGAATGTGCAGGTTTGC(6.0) Cs3g12810,491,+
CTGTTTCCATTGTAACAGTAG(4.0) Cs3g12810,512,+
CACCCCTTGTGATTATCTCCG(11.0) Cs3g12810,300,-
CTTGCCGTCATCAATATTTTA(115.0) Cs3g12810,321,-
CCAGACAATATATCTTCACTT(7.0) Cs3g12810,342,-
TTATGTCGGCAATCCATCTTG(34.0) Cs3g12810,363,-
CTTAGAACGCCAACTGAGAAA(8.0) Cs3g12810,384,-
AGACTCCAAGCTTCGTCTTCT(8.0) Cs3g12810,405,-
Cs3g12810,49,300,71,15,4.256588067607773E-9
AAAGAGGTTGCTATTCAGTTC(477.0) Cs3g12810,49,+
AAGAGAGACCAGCTATTTGAT(132.0) Cs3g12810,70,+
CAAGTGATTTTTGTGGAGGTG(2022.0) Cs3g12810,91,+
CCCCAGATTCCAGACATAAGA(10.0) Cs3g12810,112,+
AAGATTCAAGGAGAAATCGCT(48.0) Cs3g12810,133,+
TTCGAAGAGACCGAATCTGGA(59.0) Cs3g12810,175,+
CGATTGAAGGATGAGAAAAAG(50.0) Cs3g12810,217,+
ACTGAATAGCAACCTCTTTTG(12.0) Cs3g12810,47,-
CAAATAGCTGGTCTCTCTTGA(62.0) Cs3g12810,68,-
CCTCCACAAAAATCACTTGAT(2.0) Cs3g12810,89,-
TTATGTCTGGAATCTGGGGCA(494.0) Cs3g12810,110,-
CGATTTCTCCTTGAATCTTTC(20.0) Cs3g12810,131,-
ATATGAGACCTAATTTATCAG(12.0) Cs3g12810,152,-
CAGATTCGGTCTCTTCGAAAA(65.0) Cs3g12810,173,-
TATAAAGACTCCTTGCCCTTC(11.0) Cs3g12810,194,-
Cs3g12810,617,868,62,12,1.4288160940304472E-6
ATATACAGCCGGCTGCTTATT(20.0) Cs3g12810,617,+
ACAAATTAGAAGGAGAGGAGC(10.0) Cs3g12810,659,+
TCAAGAAGATCTTTTTGCTAA(18.0) Cs3g12810,680,+
ATGGCATGGGTTTGGGTTTGT(19.0) Cs3g12810,743,+
TTCAAGGCATCAATAGGATGG(2.0) Cs3g12810,764,+
AAGAAGCACGAGCTCGAGTGT(14.0) Cs3g12810,785,+
ATACATTGGTGTACAAACTCA(145.0) Cs3g12810,806,+
TAAGCAGCCGGCTGTATATCT(45.0) Cs3g12810,615,-
TAACTCAACTCTATAGCTGAA(3.0) Cs3g12810,636,-
AGCAAAAAGATCTTCTTGAGC(2.0) Cs3g12810,678,-
AAACCCAAACCCATGCCATAC(2.0) Cs3g12810,741,-
AGCAACATACAAGAAGCCTTG(2.0) Cs3g12810,825,-
Cs3g12810,70,321,72,14,7.617861437301527E-8
AAGAGAGACCAGCTATTTGAT(132.0) Cs3g12810,70,+
CAAGTGATTTTTGTGGAGGTG(2022.0) Cs3g12810,91,+
CCCCAGATTCCAGACATAAGA(10.0) Cs3g12810,112,+
AAGATTCAAGGAGAAATCGCT(48.0) Cs3g12810,133,+
TTCGAAGAGACCGAATCTGGA(59.0) Cs3g12810,175,+
CGATTGAAGGATGAGAAAAAG(50.0) Cs3g12810,217,+
CAGGATGTAGGAATTCCTCAC(3.0) Cs3g12810,280,+
CAAATAGCTGGTCTCTCTTGA(62.0) Cs3g12810,68,-
CCTCCACAAAAATCACTTGAT(2.0) Cs3g12810,89,-
TTATGTCTGGAATCTGGGGCA(494.0) Cs3g12810,110,-
CGATTTCTCCTTGAATCTTTC(20.0) Cs3g12810,131,-
ATATGAGACCTAATTTATCAG(12.0) Cs3g12810,152,-
CAGATTCGGTCTCTTCGAAAA(65.0) Cs3g12810,173,-
TATAAAGACTCCTTGCCCTTC(11.0) Cs3g12810,194,-
Cs3g12850,547,798,24,13,7.335722754436934E-14
ATTGGAAAGACAACGCTGGTG(22.0) Cs3g12850,547,+
AAAGAAGTTGGCAGACAGGCA(78.0) Cs3g12850,568,+
AAGGAAAATAATCTCTTTGAG(7.0) Cs3g12850,589,+
AAGGTCATTTCTTCACGTGTT(40.0) Cs3g12850,610,+
AATATACAAGGAGAAATCTCA(12.0) Cs3g12850,652,+
GAGAAGATAGGCTTAGAATTG(660.0) Cs3g12850,673,+
GTAAGAGCAGGGAGGCTGCTT(2.0) Cs3g12850,715,+
CCTGTCTGCCAACTTCTTTCA(11.0) Cs3g12850,566,-
CACGTGAAGAAATGACCTTCT(42.0) Cs3g12850,608,-
TTATTTGCGGTGTTGGCGAAA(26.0) Cs3g12850,629,-
AGATTTCTCCTTGTATATTTT(4.0) Cs3g12850,650,-
ATTCTAAGCCTATCTTCTCTG(3.0) Cs3g12850,671,-
TTTCATGACTCTGTTCAGCCA(2.0) Cs3g12850,692,-
Cs3g13160,971,1222,28,10,2.8365904206513984E-8
TTTTAGATAACATATGGACAA(20.0) Cs3g13160,971,+
ATCTTGACCTTGAGAATGTGG(31.0) Cs3g13160,992,+
GATGCGGAGTTTTGATGACAG(18.0) Cs3g13160,1034,+
CAAGAAGTCAAGATGTATTGT(102.0) Cs3g13160,1055,+
CAAGTAAGATGGATTGTCAAA(78.0) Cs3g13160,1076,+
ATAATTTCTTGGTTGGTGCTC(8.0) Cs3g13160,1097,+
TAAATGAAAGCGAAGCCTGGG(21.0) Cs3g13160,1118,+
ATCTGTTTAAGAAGTTAGTGG(20.0) Cs3g13160,1139,+
ATTTGAAAGCTGTAGCAGTGG(25.0) Cs3g13160,1181,+
ACATTCTCAAGGTCAAGATTT(2.0) Cs3g13160,990,-
Cs3g13180,761,1012,14,6,1.0030647295158299E-5
TTTTAGATGACATATGGACAA(2.0) Cs3g13180,761,+
ATCTTGACCTTGAGAATGTGG(31.0) Cs3g13180,782,+
CAAGAAGTCAAGATGTATTGT(102.0) Cs3g13180,845,+
CAAGTAAGATGGATTGTCAAA(78.0) Cs3g13180,866,+
ATCTGTTTAAGAAGTTAGTGG(20.0) Cs3g13180,929,+
ACATTCTCAAGGTCAAGATTT(2.0) Cs3g13180,780,-
Cs3g13390,821,1072,40,9,1.5529683528803775E-5
CAATTAGCCTACAACAACGAT(9.0) Cs3g13390,821,+
AAAAGAATATGGGTCTGTGTG(2.0) Cs3g13390,863,+
GCCAAAGACCTTGTAGAGTTT(5.0) Cs3g13390,947,+
CAATCTCTCATGCAACATATT(3.0) Cs3g13390,968,+
CAAGAATGTGTTGAAGGGAAG(18.0) Cs3g13390,989,+
CACAGACCCATATTCTTTTCT(114.0) Cs3g13390,861,-
ACTCTACAAGGTCTTTGGCGG(229.0) Cs3g13390,945,-
TATGTTGCATGAGAGATTGAA(3.0) Cs3g13390,966,-
AATCTTTATTCCACACGTCGT(4.0) Cs3g13390,1029,-
Cs3g13430,1312,1563,16,6,2.52417969863E-5
CACGAGGAAACTGTATCTAGA(2.0) Cs3g13430,1312,+
AGAGCAAGTAGGCTGTATGAA(36.0) Cs3g13430,1333,+
CGATTAAAGGAGGAGAAGAAG(29.0) Cs3g13430,1354,+
GGTGATGATCATAAGGGGTGT(6.0) Cs3g13430,1438,+
TAGATACAGTTTCCTCGTGCA(3.0) Cs3g13430,1310,-
CATACAGCCTACTTGCTCTTC(27.0) Cs3g13430,1331,-
Cs3g13690,842,1093,61,11,1.1276287400306633E-5
ATAGGCAAAACAACTCTTGCT(5.0) Cs3g13690,842,+
CAATTTGCCTACAACAACGGT(4.0) Cs3g13690,863,+
AGGATCGCCAGAGCAATCATT(4.0) Cs3g13690,947,+
GCCAAAGACCTTGTAGAGTTT(5.0) Cs3g13690,989,+
CAATCTCTCATGCAACATATT(3.0) Cs3g13690,1010,+
CAAGAATGTGTTGCCGGGAAG(2.0) Cs3g13690,1031,+
CGTTGTTGTAGGCAAATTGAG(6.0) Cs3g13690,861,-
ACTCTACAAGGTCTTTGGCAG(130.0) Cs3g13690,987,-
TATGTTGCATGAGAGATTGAA(3.0) Cs3g13690,1008,-
TCCCGGCAACACATTCTTGAA(4.0) Cs3g13690,1029,-
CTAAGACAAGAAGAAATTTCT(3.0) Cs3g13690,1050,-
Cs3g13710,5782,6033,52,12,1.6749512753715295E-7
ATAGGCAAAACAACTCTTGCT(5.0) Cs3g13710,5782,+
CAATTTGCCTACAACAACGGT(4.0) Cs3g13710,5803,+
TCAGATCCTTTTGATGAGTTC(4.0) Cs3g13710,5866,+
GCCAAAGACCTTGTAGAGTTT(5.0) Cs3g13710,5929,+
CAATCTCTCATGCAACACATT(3.0) Cs3g13710,5950,+
CAAGAATGGGTTGAAGGGAAG(67.0) Cs3g13710,5971,+
CGTTGTTGTAGGCAAATTGAG(6.0) Cs3g13710,5801,-
CACAGACCCATATTCTTTCAT(129.0) Cs3g13710,5843,-
ACTCATCAAAAGGATCTGACA(2.0) Cs3g13710,5864,-
ACTCTACAAGGTCTTTGGCGG(229.0) Cs3g13710,5927,-
TGTGTTGCATGAGAGATTGAA(9.0) Cs3g13710,5948,-
CTAAGACAAGAAGAAATTTCT(3.0) Cs3g13710,5990,-
Cs3g15200,933,1184,28,8,7.859827912498764E-6
AAGGAGGTTGCGAGGCGAGCC(13.0) Cs3g15200,933,+
ACGGTGGTTGTGGCTGAGGTA(302.0) Cs3g15200,975,+
AAACAGAACCCAGACTTGAGA(12.0) Cs3g15200,996,+
TATTGTTTAGACATGGAATTT(7.0) Cs3g15200,1038,+
GTGAGAGCTCATCGATTATGG(2.0) Cs3g15200,1080,+
AAAATATTGAGTAGAGACAAG(2.0) Cs3g15200,1101,+
TCAAGTCTGGGTTCTGTTTTA(7.0) Cs3g15200,994,-
CAGGTGTTGTCCAAATATCAT(3.0) Cs3g15200,1141,-
Cs3g16680,1100,1351,3,3,8.198444268147071E-5
CACGATGATTGCTGGACATTG(4.0) Cs3g16680,1100,+
ATTGTGAAGAAGTGTGGAGGC(5.0) Cs3g16680,1184,+
GAGAATAGAATACTACCGGCC(2.0) Cs3g16680,1310,+
Cs4g05660,1106,1357,15,7,7.159936170129482E-7
ACTGATGTGTGCATTGGATGG(25.0) Cs4g05660,1106,+
CAGGTGTTGGAGAAGTCTGCT(7.0) Cs4g05660,1148,+
GGTCTTTTAAAGGGTGTGTGG(3.0) Cs4g05660,1190,+
ATCGTTGGAGGTTCAGGGTAT(68.0) Cs4g05660,1211,+
CCGTTAATGGATTGGGTTTTG(3.0) Cs4g05660,1232,+
TTTAATGAGAAGATTGGAGAG(26.0) Cs4g05660,1295,+
ATCCAATGCACACATCAGTAA(6.0) Cs4g05660,1104,-
Cs4g07730,1387,1638,20,7,7.506955227254414E-6
GCAGAAGGTCTTATTCCACAA(2.0) Cs4g07730,1387,+
TCAACTGACTACAAGCAACTC(9.0) Cs4g07730,1408,+
GAAGATGTAGGGGTTGGGTAT(20.0) Cs4g07730,1429,+
GTGGAATAAGACCTTCTGCTA(4.0) Cs4g07730,1385,-
TTGACAAGAGATCTCGAAAAT(56.0) Cs4g07730,1448,-
TTACTTGTTGAAAAATTGATC(2.0) Cs4g07730,1469,-
CAGAGACCGACCGAGCCAGAT(12.0) Cs4g07730,1532,-
Cs4g15725,3367,3618,3,3,8.198444268147071E-5
AGTAAGTAACGCAGCATGCAA(6.0) Cs4g15725,3369,+
AATTGTGATTTGTTGTGGGCA(3.0) Cs4g15725,3579,+
TTGCATGCTGCGTTACTTACT(3.0) Cs4g15725,3369,-
Cs4g18660,3749,4000,18,6,5.5210946365125156E-5
AGGCATGTGGATCGATGGTGA(71.0) Cs4g18660,3749,+
CAGAGGAGCAGCCCCATGCCA(3.0) Cs4g18660,3770,+
TTCTCATGGGATATGGATTGT(2.0) Cs4g18660,3812,+
ACAGACCAACTCTAAGTGTTA(4.0) Cs4g18660,3833,+
CTCAATGGACTTCTTGGGCTA(5.0) Cs4g18660,3852,-
TCTGGGGAGATGCAACACGGA(5.0) Cs4g18660,3873,-
Cs4g19440,27,278,11,5,4.632210139417279E-5
ACGCAGCTAGTGAGGTTCTAA(75.0) Cs4g19440,27,+
CCGAGGCGCGTCTATTGCTGG(22.0) Cs4g19440,48,+
AGAACCTCACTAGCTGCGTCA(35.0) Cs4g19440,25,-
AGCAATAGACGCGCCTCGGTT(2.0) Cs4g19440,46,-
GAAATTCTCGAAGGCCAGGGC(10.0) Cs4g19440,109,-
Cs5g04670,145,396,16,9,1.1839510758385322E-9
CTCTGTCCAAACAATTTACAA(6.0) Cs5g04670,145,+
GGTTGATAAATACTACTTCGA(56.0) Cs5g04670,166,+
CTGAGTACAACGGTCCTTTTC(4.0) Cs5g04670,313,+
GTAAATTGTTTGGACAGAGAA(4.0) Cs5g04670,143,-
GAAGTAGTATTTATCAACCTT(30.0) Cs5g04670,164,-
ACAGAATAATTGTCGAGGGTC(327.0) Cs5g04670,185,-
GATGGCTAAATGATGGTACTT(10.0) Cs5g04670,206,-
TCAACCTTAGAAGCGTGACCA(18.0) Cs5g04670,269,-
TGAAACTCAAGCATGACCCAT(10.0) Cs5g04670,290,-
Cs5g04680,1423,1674,45,11,3.914355353692575E-7
AATCACAATTTGATTTCTTGT(2.0) Cs5g04680,1423,+
CCAGGAAATCATATTGAACAA(45.0) Cs5g04680,1444,+
ATTTCTCCAACTGATCTACTA(10.0) Cs5g04680,1507,+
TCTAGTGATCATTTGAATTCT(2.0) Cs5g04680,1528,+
AATAGGAACCATATTCACACA(4.0) Cs5g04680,1549,+
GTTCAATATGATTTCCTGGAC(4.0) Cs5g04680,1442,-
GAGGGAATGTGGGAGTATTTT(2.0) Cs5g04680,1463,-
AACTGGCATTTGGTATTACCT(25.0) Cs5g04680,1484,-
GTAGATCAGTTGGAGAAATCC(5.0) Cs5g04680,1505,-
TGTGAATATGGTTCCTATTAG(2.0) Cs5g04680,1547,-
GAAAGGAATTAGAATTGCTAT(4.0) Cs5g04680,1631,-
Cs5g04690,1527,1778,23,7,2.1831729543343977E-5
AATCACAATTTGATTTCTTGT(2.0) Cs5g04690,1527,+
CCAGGAAATCATATTGAACAA(45.0) Cs5g04690,1548,+
ATTTCTCCAACTGATCTACTA(10.0) Cs5g04690,1611,+
TCAAGTGATCATTTGAATTCT(6.0) Cs5g04690,1632,+
GTTCAATATGATTTCCTGGAC(4.0) Cs5g04690,1546,-
GAGGGAATGTGGGAGTATTTT(2.0) Cs5g04690,1567,-
GTAGATCAGTTGGAGAAATCA(8.0) Cs5g04690,1609,-
Cs5g06510,1938,2189,76,18,1.134030246168509E-12
TGACCTCTGAGAATCCAACTC(13.0) Cs5g06510,1938,+
GAGCCATCGACGCAAAGCTCC(176.0) Cs5g06510,1959,+
TGGAGAATGGATATGAGGAGC(6206.0) Cs5g06510,1980,+
TTGCTTGCTTTTGCACCGTGG(3.0) Cs5g06510,2022,+
ACGGTCCAAGGGAAAGGCCTA(1098.0) Cs5g06510,2043,+
ACAGCAAGGATGTTAGGTGCA(239.0) Cs5g06510,2064,+
TGTTGTCTCAGATTCGGCACT(156.0) Cs5g06510,2085,+
AATTAAGTATCTGGATGTTTC(36.0) Cs5g06510,2106,+
TGAATATGCAAGAATAAGGCT(60.0) Cs5g06510,2127,+
GCTCTGTGACGAACAATGCAT(11.0) Cs5g06510,2148,+
AGCTTTGCGTCGATGGCTCGA(534.0) Cs5g06510,1957,-
TCCTCATATCCATTCTCCAGG(8.0) Cs5g06510,1978,-
TTCAAAACTAAAAGCATTTGC(60.0) Cs5g06510,1999,-
GGCCTTTCCCTTGGACCGTCC(2.0) Cs5g06510,2041,-
CACCTAACATCCTTGCTGTTA(3.0) Cs5g06510,2062,-
TGCCGAATCTGAGACAACATG(40.0) Cs5g06510,2083,-
AACATCCAGATACTTAATTAG(9.0) Cs5g06510,2104,-
CCTTATTCTTGCATATTCAGA(2.0) Cs5g06510,2125,-
Cs5g14610,1496,1747,3,3,8.198444268147071E-5
AGTCCCTGGTCGTACTGGTTG(2.0) Cs5g14610,1496,+
AGAAGGCTATGTATGAGGCTC(2.0) Cs5g14610,1578,-
TCAAGGAGGATCTGCAAAGGC(2.0) Cs5g14610,1599,-
Cs5g17870,946,1197,15,6,1.6240416413921865E-5
AAGAATCAGAGAATGGAGGCG(5.0) Cs5g17870,946,+
TCGTTGAAAGGCTCAATCGGA(5.0) Cs5g17870,1051,+
TGAAGGTGCTGATGGTTCTTG(7.0) Cs5g17870,1072,+
ATGATGTGAATAAAGTTAGGC(2.0) Cs5g17870,1093,+
AATATTTCAGAAACGACTCGG(7.0) Cs5g17870,986,-
TAATCAGGAAGATAAGGCGTT(14.0) Cs5g17870,1028,-
Cs5g18480,1155,1406,63,17,1.0025520095724632E-12
GCTTCTGGTTTAGGACACACT(438.0) Cs5g18480,1155,+
TTTATGAATACCAGACTTCGT(19.0) Cs5g18480,1176,+
CGTAAAACGGTCCTTATTGTT(3.0) Cs5g18480,1197,+
CTCGATGATGTAGAAAATTCT(14.0) Cs5g18480,1218,+
CAGCAATTAAAAAACTTAGCT(5.0) Cs5g18480,1239,+
GGGGATCATGGTTGGTTTGGT(3.0) Cs5g18480,1260,+
CTTGGAAGTAGGATTATCATA(165.0) Cs5g18480,1281,+
CTTAAGACTGGTGTTGATGAA(309.0) Cs5g18480,1323,+
ATGTACGAGGTTGAGGAATTA(23.0) Cs5g18480,1344,+
AATTGCCGTGAAGCTCTTCAA(2.0) Cs5g18480,1365,+
TGTGTCCTAAACCAGAAGCGC(57.0) Cs5g18480,1153,-
CAATAAGGACCGTTTTACGAC(458.0) Cs5g18480,1195,-
CAAACCAACCATGATCCCCAG(2.0) Cs5g18480,1258,-
TGATAATCCTACTTCCAAGAC(6.0) Cs5g18480,1279,-
CTTGCTTATCTCTAGATGTTA(5.0) Cs5g18480,1300,-
ATTCCTCAACCTCGTACATTT(15.0) Cs5g18480,1342,-
GAAGAGCTTCACGGCAATTTA(2.0) Cs5g18480,1363,-
Cs5g18480,987,1238,54,15,5.1144396272656316E-11
ATAGGCAAGACAACAATTGCA(23.0) Cs5g18480,987,+
GCCAATCAATTTGAAGGTTGT(4.0) Cs5g18480,1029,+
GAAGAATCAGCTAAACGTGGA(29.0) Cs5g18480,1071,+
GTACATCGTTTACAGGAGGAA(162.0) Cs5g18480,1092,+
GCTTCTGGTTTAGGACACACT(438.0) Cs5g18480,1155,+
TTTATGAATACCAGACTTCGT(19.0) Cs5g18480,1176,+
CGTAAAACGGTCCTTATTGTT(3.0) Cs5g18480,1197,+
TTCGATCAAATATAGCTCTTG(6.0) Cs5g18480,1006,-
AACCTTCAAATTGATTGGCAA(9.0) Cs5g18480,1027,-
TAACATTTTCAAGAAAGCAAC(2.0) Cs5g18480,1048,-
CACGTTTAGCTGATTCTTCCC(2.0) Cs5g18480,1069,-
CCTCCTGTAAACGATGTACTC(11.0) Cs5g18480,1090,-
CTAAACTTAGATCCCCATCCT(5.0) Cs5g18480,1132,-
TGTGTCCTAAACCAGAAGCGC(57.0) Cs5g18480,1153,-
CAATAAGGACCGTTTTACGAC(458.0) Cs5g18480,1195,-
Cs5g19430,1087,1338,51,11,1.6083349334931253E-6
CTGGCAGCAGGATCATAATAA(13.0) Cs5g19430,1087,+
CATCGAGAGATAAGCATTTGT(5.0) Cs5g19430,1108,+
TGATGACGCATGGAGTAGACG(11.0) Cs5g19430,1129,+
AAGTATATAAGCTCAGGGAAC(4.0) Cs5g19430,1150,+
TACATGATGATAACGCTCTTC(5.0) Cs5g19430,1171,+
AAGGATATGAGCAGCTGTCTG(59.0) Cs5g19430,1234,+
GTGGTCTTCCATTAGCTCTCA(2.0) Cs5g19430,1276,+
AAGTTTTGGGATCCTTTTTGT(3.0) Cs5g19430,1297,+
TCTACTCCATGCGTCATCAAC(2.0) Cs5g19430,1127,-
GACAGCTGCTCATATCCTTTC(3.0) Cs5g19430,1232,-
AGAGCTAATGGAAGACCACCT(32.0) Cs5g19430,1274,-
Cs5g19430,834,1085,41,11,1.3299034699574227E-7
TCTCATAAGTTTGAAGGAAGT(7.0) Cs5g19430,834,+
CTGATCTCTTTACAGAAGCAA(14.0) Cs5g19430,897,+
ATCATAGGAAGTAGGCTGCAC(167.0) Cs5g19430,981,+
CACAAAAAGGTTCTTTTGCTT(8.0) Cs5g19430,1002,+
ATCGATGATGTAGTTGATATC(3.0) Cs5g19430,1023,+
TAACATTGGCAAGAAAGCTAC(6.0) Cs5g19430,853,-
TTAGTAACTGGGAAAGGAGTT(2.0) Cs5g19430,916,-
ATATGCCATTATTTGGAAGCT(2.0) Cs5g19430,937,-
TGATACCATCATAAACATTCC(8.0) Cs5g19430,958,-
GCAGCCTACTTCCTATGATGT(6.0) Cs5g19430,979,-
TATCAACTACATCATCGATAA(3.0) Cs5g19430,1021,-
Cs5g19440,1181,1432,53,12,2.1217499509616692E-7
AATGTTTATGATGGTCTCAAG(5.0) Cs5g19440,1181,+
ATGATAGGAAGTAGGCTGCGG(479.0) Cs5g19440,1202,+
TACAGAAAGGTTCTTCTGATT(5.0) Cs5g19440,1223,+
ATCGATGATGCATTTGATTTA(3.0) Cs5g19440,1244,+
CCAGGCAGCAGGATCATAATA(85.0) Cs5g19440,1307,+
ACATCAAGAGATGAGCATTTG(5.0) Cs5g19440,1328,+
TTGATGACACATGGAGTAGAT(91.0) Cs5g19440,1349,+
TGAGACCATCATAAACATTCC(13.0) Cs5g19440,1179,-
GCAGCCTACTTCCTATCATCT(3.0) Cs5g19440,1200,-
AATCAAATGCATCATCGATAA(19.0) Cs5g19440,1242,-
TTATGATCCTGCTGCCTGGAC(2.0) Cs5g19440,1305,-
CCTTGAGCTTATGTACTTCAT(3.0) Cs5g19440,1368,-
Cs5g19460,2142,2393,26,7,5.3847619954183016E-5
ACATTTTAGGAAGCAGGCTGC(11.0) Cs5g19460,2142,+
TTATTGATGATGTGGTTGACA(2.0) Cs5g19460,2184,+
CTGGAAAGCGTGAGTGGTTTG(12.0) Cs5g19460,2226,+
GTTCAGGCAGTAGGATCGTTG(2.0) Cs5g19460,2247,+
TATTAAAGACACATGGAATGG(2.0) Cs5g19460,2289,+
AGAAGAACCTTTTTGTGTTGC(11.0) Cs5g19460,2161,-
GCATCATGGTAATTTAGTTCA(2.0) Cs5g19460,2329,-
Cs5g19570,224,475,22,9,4.4415337891725095E-8
ATAGGAAAGACAACACTTGCT(43.0) Cs5g19570,224,+
TCTAACCAATTTGAAGGTTCT(7.0) Cs5g19570,266,+
GAAGAATCCGAAAGAACTGGT(35.0) Cs5g19570,308,+
GGCCTGTCTCAGTTGCGACAA(2.0) Cs5g19570,329,+
CAACTTTAGAAGTAAAAGGCT(20.0) Cs5g19570,413,+
TTCTGTTGAAAATGGCACCAG(845.0) Cs5g19570,243,-
CAGTTCTTTCGGATTCTTCTC(4.0) Cs5g19570,306,-
GTCGCAACTGAGACAGGCCAC(232.0) Cs5g19570,327,-
ATAACCCCGAAAAAAGTTTTT(3.0) Cs5g19570,348,-
Cs5g19850,1149,1400,6,5,6.981269848087751E-7
CTGATTGTTTTAGATGATGTG(10.0) Cs5g19850,1149,+
TCCTTAGTTGGAAGTCTTGAT(2.0) Cs5g19850,1191,+
CGGTTACTGCCTGAGAGTCGA(46.0) Cs5g19850,1212,+
GACTCTCAGGCAGTAACCGAT(2.0) Cs5g19850,1210,-
TTTGTCTGAAGGCATGTCTAT(3.0) Cs5g19850,1336,-
Cs5g19880,939,1190,13,7,2.0177805656601064E-7
GAAGAATCGCAGAGCCCTGGT(5.0) Cs5g19880,939,+
GGATTAGCTAGGTTGCGGCAA(7.0) Cs5g19880,960,+
AAGGATGTAAATGTGATTCCT(6.0) Cs5g19880,1002,+
CGGTTTCTGCCTGAAAGTCGT(94.0) Cs5g19880,1128,+
GAATCACATTTACATCCTTCA(2.0) Cs5g19880,1000,-
CATCATCGAGAACAATCAGAA(11.0) Cs5g19880,1063,-
CTCTTGTGGTTAGTATGATAC(5.0) Cs5g19880,1147,-
Cs5g19920,1276,1527,44,15,1.5572305495560608E-12
ATCATAATTACCACAAGAGAT(4.0) Cs5g19920,1276,+
CAAAAGGTTCTTAAAAATGGG(7.0) Cs5g19920,1297,+
TGCGGCCATGCCCTTGAGCTT(2.0) Cs5g19920,1360,+
TTTAGTCGACATGCCTTCAAA(55.0) Cs5g19920,1381,+
GGTTATCAGGAGCTGTCAGAA(3.0) Cs5g19920,1423,+
AAGATAATTAACTATGCTCAA(2.0) Cs5g19920,1444,+
ATTTTAGGTTGCTTTTTATAT(5.0) Cs5g19920,1486,+
CTCTTGTGGTAATTATGATTC(13.0) Cs5g19920,1274,-
CATTTTTAAGAACCTTTTGAT(6.0) Cs5g19920,1295,-
GCTCAAGGGCATGGCCGCATC(2.0) Cs5g19920,1358,-
TGAAGGCATGTCGACTAAAAA(34.0) Cs5g19920,1379,-
CTGACAGCTCCTGATAACCTA(6.0) Cs5g19920,1421,-
GAGCATAGTTAATTATCTTTT(3.0) Cs5g19920,1442,-
CAAGTGCTAAAGGAACACCTT(10.0) Cs5g19920,1463,-
ATAAAAAGCAACCTAAAATTT(4.0) Cs5g19920,1484,-
Cs5g19920,982,1233,43,13,7.720050518304578E-10
ATAGGCAAGACAACAATTGCT(6.0) Cs5g19920,982,+
TGCTTCCTTCAGAATGTTAGA(5.0) Cs5g19920,1045,+
AAAGAATCACAAAGCCCAGGA(3.0) Cs5g19920,1066,+
GGATTAGCTAGGTTGCAACAA(4.0) Cs5g19920,1087,+
AGGGATGAAAATGTGATTCCT(6.0) Cs5g19920,1129,+
AGGCTCAGCCGCAGGAAGGCT(11.0) Cs5g19920,1171,+
CTGATTGTTCTTGATGATGTG(89.0) Cs5g19920,1192,+
TTTTGTTGAAAACTGCCCTAG(5.0) Cs5g19920,1001,-
TAACATTCTGAAGGAAGCAAG(84.0) Cs5g19920,1043,-
ATACTTCTGAAAGAAGTTTTT(3.0) Cs5g19920,1106,-
TAAAGTTGAACTCAATATCAG(15.0) Cs5g19920,1148,-
CCTTCCTGCGGCTGAGCCTTG(10.0) Cs5g19920,1169,-
CATCATCAAGAACAATCAGAG(91.0) Cs5g19920,1190,-
Cs5g20270,2086,2337,26,8,4.167033245262065E-6
AGAGTTGTTTATGACTTGATC(2.0) Cs5g20270,2086,+
GAAATTTCAGAAAAAGGTGGT(2.0) Cs5g20270,2149,+
CTGATCTCTTTACAAAAGCAA(3.0) Cs5g20270,2170,+
ATGATAGGAACTAGGCTGCGG(16.0) Cs5g20270,2254,+
ATCGATGATGCATTTGATTTA(3.0) Cs5g20270,2296,+
TCAAGTCATAAACAACTCTTG(27.0) Cs5g20270,2084,-
TAACATTGGCAAGAAAACTAC(167.0) Cs5g20270,2126,-
AATCAAATGCATCATCGATAA(19.0) Cs5g20270,2294,-
Cs5g20360,1236,1487,26,7,5.3847619954183016E-5
AGAGTTGTTTATGACTTGATC(2.0) Cs5g20360,1236,+
AACATTTTAGGAAGCAGGCTG(127.0) Cs5g20360,1404,+
CAACACAAAAAGGTTCTTCTT(2.0) Cs5g20360,1425,+
GTTATCGATGATGTGGTTGAC(2.0) Cs5g20360,1446,+
TCAAGTCATAAACAACTCTTG(27.0) Cs5g20360,1234,-
TAACATCGGCAAGAAAACTAC(3.0) Cs5g20360,1276,-
CAACCACATCATCGATAACAA(4.0) Cs5g20360,1444,-
Cs5g20755,782,1033,9,6,3.241228023674536E-7
TCGACATAAAAGCTTGGGTTT(5.0) Cs5g20755,782,+
TTCTGAGCATCTCAATGGCAC(11.0) Cs5g20755,824,+
ATAGCCTGTGGGAAGACCTGA(11.0) Cs5g20755,971,+
TCAAATTCATCAGAGACACAA(10.0) Cs5g20755,801,-
TTCTCGTTCCATACATCATCT(5.0) Cs5g20755,948,-
GCAGCCAGGAAGGGGGCTTTC(3.0) Cs5g20755,990,-
Cs5g21040,638,889,50,10,1.3191556902943107E-5
TCTTTGACGTTTTGGGCATCT(66.0) Cs5g21040,638,+
CAAAGGCGCTTCTCGAGTCAA(9.0) Cs5g21040,659,+
AGGTTGAATTGAAAGTAGCTG(2.0) Cs5g21040,722,+
TGGATAAAAAAAGATTCTTGC(5.0) Cs5g21040,743,+
TGGTCTTAGATGATGTTTGGA(2.0) Cs5g21040,764,+
ACGAGGAGTACAGCTTGTGGG(4.0) Cs5g21040,785,+
AGATGATCGTCACCACACGCA(7.0) Cs5g21040,848,+
CAAACATCATCTAAGACCAGC(6.0) Cs5g21040,762,-
CACAAGCTGTACTCCTCGTTC(2.0) Cs5g21040,783,-
CGTGTGGTGACGATCATCTTA(4.0) Cs5g21040,846,-
Cs5g21150,438,689,3,3,8.198444268147071E-5
AAGATATCACTAGCCGGCTGG(4.0) Cs5g21150,438,+
AGCAACTCTGCCAAGAAAGAA(18.0) Cs5g21150,459,+
TCCCAACAGAACGTGAAGTAT(3.0) Cs5g21150,564,+
Cs5g21975,763,1014,125,16,2.2312368389116187E-6
CGTGGGAAGGGGAATGTGGTG(32.0) Cs5g21975,763,+
GAAGCTAGAGGTATATTGGAG(2.0) Cs5g21975,784,+
TTGGATGATGTGTGGGACGAA(290.0) Cs5g21975,826,+
GATGGTGAAAATATGGAGAAG(2.0) Cs5g21975,847,+
GCGCTGTCGTGGTTGAATGTT(2.0) Cs5g21975,868,+
TTGGTAACTACACGTTCTGGT(8.0) Cs5g21975,910,+
CGTGTGGCAAGTATGATGGGC(234.0) Cs5g21975,931,+
ACATGCTTGTCCAGTGAGGAT(7.0) Cs5g21975,973,+
CCAATATACCTCTAGCTTCCA(5.0) Cs5g21975,782,-
CAATCAAGAATCTCTTCCCCT(3.0) Cs5g21975,803,-
CATTCAACCACGACAGCGCCT(20.0) Cs5g21975,866,-
CACAAGATCCTGAACCACCAA(7.0) Cs5g21975,887,-
CAGAACGTGTAGTTACCAACA(4.0) Cs5g21975,908,-
CCATCATACTTGCCACACGAC(8.0) Cs5g21975,929,-
AGTGTTGAGTTGGGACCGTGC(67.0) Cs5g21975,950,-
CCTCACTGGACAAGCATGTCA(9.0) Cs5g21975,971,-
Cs5g22030,546,797,14,7,3.9256814207734587E-7
ATTGGGAAGACGACACTGGTG(229.0) Cs5g22030,546,+
AAGGAAGGCAGGATATTTGAT(6.0) Cs5g22030,588,+
AGGATTCGACGGGAAATAGCA(5.0) Cs5g22030,651,+
CGATTGAAGAGAGAGAAGAAG(28.0) Cs5g22030,735,+
CCAGCCGAGCAACTTCCTTCA(5.0) Cs5g22030,565,-
TCAGATCTGGAGTCTGCGATA(5.0) Cs5g22030,628,-
CTATTTCCCGTCGAATCCTTT(20.0) Cs5g22030,649,-
Cs5g22150,1130,1381,38,9,9.742550964420755E-6
CAGCTTGTGTACAATGATAGT(10.0) Cs5g22150,1130,+
AGGGTAACAAAGTCAATTCTA(51.0) Cs5g22150,1214,+
TTGCTTCAATGGAAACTGAAG(2.0) Cs5g22150,1277,+
TTTTTGCTTGTTTTAGATGAT(4.0) Cs5g22150,1319,+
TATCATTGTACACAAGCTGAG(1193.0) Cs5g22150,1128,-
CAAAATGACATTGAACTCTAC(8.0) Cs5g22150,1149,-
CATAGGTCCATGCTTTGAGAT(3.0) Cs5g22150,1170,-
GAATTGACTTTGTTACCCTGA(46.0) Cs5g22150,1212,-
TCCCCATAGCAACGGACCTTA(82.0) Cs5g22150,1233,-
Cs5g22150,1528,1779,76,13,1.7551029018186234E-6
AGACAAGAGACTTCAGCATGC(14.0) Cs5g22150,1530,+
GTAACGGCTTGCCTTTGGCAG(3.0) Cs5g22150,1593,+
TACATGGTAAATATGACCCAA(5.0) Cs5g22150,1635,+
GTGATTGGGAAAGTGTGCTAA(11.0) Cs5g22150,1656,+
ATAGCAGGATATGGGATTTAT(103.0) Cs5g22150,1677,+
CACAAGGGAGATGTGACATTG(5.0) Cs5g22150,1698,+
ACCATTATCTTTCTCGTCCAT(8.0) Cs5g22150,1740,+
GCATGCTGAAGTCTCTTGTCT(446.0) Cs5g22150,1530,-
ACTTGATCACTATCTTCGCAC(5.0) Cs5g22150,1572,-
ATAGGCAACCAAGAGCTTTTG(7.0) Cs5g22150,1614,-
ATAAATCCCATATCCTGCTAT(2.0) Cs5g22150,1677,-
AGCTCAGAGCAAGGGTGTGTA(3.0) Cs5g22150,1719,-
ATGGACGAGAAAGATAATGGT(201.0) Cs5g22150,1740,-
Cs5g22170,1849,2100,5,5,1.1985915100632583E-7
TCGGCAATGGGTATGAGGAGC(50.0) Cs5g22170,1849,+
ATGATCCAGAGGAGAGACCTA(2.0) Cs5g22170,1912,+
TGTTGTCAGATACAGCATTAA(4.0) Cs5g22170,1954,+
AAATGCACAAGAGAATGGATT(2.0) Cs5g22170,1996,+
ATACAGAGTGGCTCAGCTCAT(9.0) Cs5g22170,2059,+
Cs5g22330,2193,2444,19,7,5.017367702205308E-6
AAGTCCATTGCTACTGATCAG(2.0) Cs5g22330,2193,+
CCTGTGGATGATAATGACTTG(2.0) Cs5g22330,2214,+
ATCACTGCTCGCTTTACGGAT(2.0) Cs5g22330,2382,+
GATCAGTAGCAATGGACTTTA(3.0) Cs5g22330,2191,-
AATTGACGTTCCACAGGTCAT(2.0) Cs5g22330,2296,-
AGAGGTAGCTCCAAAGGTCAT(2.0) Cs5g22330,2317,-
CCGTAAAGCGAGCAGTGATAA(5.0) Cs5g22330,2380,-
Cs5g22330,2447,2698,17,6,3.789337989497446E-5
TCTGTCAGATGAAGATTGTCT(33.0) Cs5g22330,2447,+
CAATGATACGGAACCCATTCT(2.0) Cs5g22330,2510,+
TGGACCTTCAGATAGAAGCTC(41.0) Cs5g22330,2531,+
CCAGGCACAAGAAAGAAGAAA(5.0) Cs5g22330,2594,+
GAAATCTGTAGTTCCTAGGGA(3.0) Cs5g22330,2487,-
ATCCTCAATGTTATTATCTTC(2.0) Cs5g22330,2571,-
Cs5g22400,1005,1256,11,6,1.6829024788779942E-6
CAATTCATGTTCGAGACGAGG(12.0) Cs5g22400,1005,+
TTAGGAAAAGGCTTCGACAGG(19.0) Cs5g22400,1089,+
ATGAAGTTCATGATGGATTCA(3.0) Cs5g22400,1131,+
CACAATTAGAAAGTTTAGCTG(4.0) Cs5g22400,1152,+
GAGAGCTAGATAAATTTACCA(2.0) Cs5g22400,1173,+
CTGGAAGTAGAATCATTATAA(2.0) Cs5g22400,1194,+
Cs5g26170,1105,1356,37,10,6.100929046327597E-7
AAGGAAGTGGCTAGGCGAGCC(3.0) Cs5g26170,1105,+
AAAAAAGACAAGCTATTTGAC(6.0) Cs5g26170,1126,+
TCTGAGACTCCAGATATCAGA(19.0) Cs5g26170,1168,+
GGAAGAGCTAGGAGGCTATAT(10.0) Cs5g26170,1252,+
AACATTTGGGAAGATCTTGAT(8.0) Cs5g26170,1315,+
CAAGTTCCTCTTGAACCTTTC(3.0) Cs5g26170,1187,-
ATTTCATACCTAGCTGATCCG(3.0) Cs5g26170,1208,-
GTACATCACTCTCCTCATCAA(3.0) Cs5g26170,1229,-
ATAGCCTCCTAGCTCTTCCGG(2.0) Cs5g26170,1250,-
CTAAAATTGCGAGGATCTTGT(87.0) Cs5g26170,1292,-
Cs5g26190,553,804,35,12,9.496455230070669E-10
GTTGGGAAGACGACCCTCGTG(2.0) Cs5g26190,553,+
AAGGAAGCGGCTAGGCGAGCC(3.0) Cs5g26190,574,+
AAAAAAGACAAGCTATTTGAC(6.0) Cs5g26190,595,+
TCTGAGACTCCAGATATCAGA(19.0) Cs5g26190,637,+
GGAAGAGCTAGGAGGCTATAT(10.0) Cs5g26190,721,+
CTCGCCTAGCCGCTTCCTTCA(2.0) Cs5g26190,572,-
CTTCTGCAAAAACTACCTTGT(3.0) Cs5g26190,614,-
CAAGTTCCTCTTGAACCTTTC(3.0) Cs5g26190,656,-
ATTTCATACCTAGCTGATCCG(3.0) Cs5g26190,677,-
GTACATCACTCTCCTCATCAA(3.0) Cs5g26190,698,-
ATAGCCTCCTAGCTCTTCCGG(2.0) Cs5g26190,719,-
CTAAAATTGCGAGGATCTTGT(87.0) Cs5g26190,761,-
Cs5g28645,836,1087,47,14,1.3062394764586657E-10
GGGAAGAAGATAGGCCTGTTT(2462.0) Cs5g28645,836,+
GATGGCTTATGGAAGAATAGA(2.0) Cs5g28645,857,+
AAGAAGAAATTTGTATTGTTG(3.0) Cs5g28645,920,+
TTAGATGATTTATGGGAGAGA(39.0) Cs5g28645,941,+
GTTGATTTAACTAAAGTGGGT(3.0) Cs5g28645,962,+
TTCACGACTCGTCTTCTTGAT(58.0) Cs5g28645,1025,+
ACAGGCCTATCTTCTTCCCGA(55.0) Cs5g28645,834,-
TATTCTTCCATAAGCCATCAA(3.0) Cs5g28645,855,-
GAGCTTTCTCCTCGCGACTTC(56.0) Cs5g28645,876,-
TTAAAACTTTGAAGATATCGA(5.0) Cs5g28645,897,-
ACAATACAAATTTCTTCTTGC(2.0) Cs5g28645,918,-
CCACTTTAGTTAAATCAACTC(5.0) Cs5g28645,960,-
TTGAGTTGGGAACAGGGACAC(2.0) Cs5g28645,981,-
CAAGAAGACGAGTCGTGAATA(161.0) Cs5g28645,1023,-
Cs5g28770,718,969,19,6,7.837721344031895E-5
TCAGGATTTGGGTGTTTGTTT(2.0) Cs5g28770,718,+
ATATGCTGGATGGGAAAAGGT(3.0) Cs5g28770,844,+
TGTGGAACGAAGATCAAGAGA(5.0) Cs5g28770,886,+
CACTGACTTGTGGATCAAAAG(16.0) Cs5g28770,928,+
ATAATATCAGTCATCAACCTC(2.0) Cs5g28770,758,-
TCTTGATCTTCGTTCCACACA(13.0) Cs5g28770,884,-
Cs5g29510,1149,1400,42,10,2.2893446547218002E-6
TGGGGACCAAAGATTTCAGCA(289.0) Cs5g29510,1149,+
TTGGTGAGGAGATATTGAAAA(80.0) Cs5g29510,1191,+
CTGCTAAAACTCTTGGTGGCC(37.0) Cs5g29510,1233,+
CTTTTGATTGGAGAAATGTGT(9.0) Cs5g29510,1275,+
TGAATAACAAGATATGGAATT(9.0) Cs5g29510,1296,+
TTATGCGGGCACTTAAAGTAA(43.0) Cs5g29510,1338,+
TCTTTCAGGTGTTGATGATTG(13.0) Cs5g29510,1168,-
CCACCAAGAGTTTTAGCAGCA(14.0) Cs5g29510,1231,-
TTGGATTTACCACGTAAGAGG(4.0) Cs5g29510,1252,-
GCAGGAAGATAATAGTAACTT(11.0) Cs5g29510,1357,-
Cs5g29510,729,980,45,13,1.4869783890935842E-9
GATTGGGCAAAACAACTCTTG(3.0) Cs5g29510,729,+
TTTCTGATGATTTTGATGCTA(209.0) Cs5g29510,813,+
TCAGGTCGATTTGTATGCATA(6279.0) Cs5g29510,855,+
CGGATGCTGATGATGATCTAA(43.0) Cs5g29510,876,+
AAGATGGATTGTCGAGAAAGA(7.0) Cs5g29510,918,+
AGTTTTTGCTTGTTTTGGATG(3.0) Cs5g29510,939,+
TCATTGTAAACAAGCTGGGCA(998.0) Cs5g29510,748,-
AAATGGGATTCCACCATATGA(9.0) Cs5g29510,769,-
CAAGTCCAGGCTTTAAGATCA(34.0) Cs5g29510,790,-
TGCATACAAATCGACCTGAGA(50.0) Cs5g29510,853,-
AGATCATCATCAGCATCCGTA(2.0) Cs5g29510,874,-
TTTCTCGACAATCCATCTTTT(3.0) Cs5g29510,916,-
TCCAAAACAAGCAAAAACTTC(48.0) Cs5g29510,937,-
Cs5g32170,979,1230,10,5,2.6031556432675156E-5
TTGGAGAAGAAGGCAGGCTGG(7.0) Cs5g32170,979,+
TAAATTTGCTGGTAGGATTAA(2.0) Cs5g32170,1042,+
CAATGTAGATCTTGCAGCTGA(85.0) Cs5g32170,1063,+
CAAGCATCTCAAGACAATTGG(2.0) Cs5g32170,1105,+
GGCATATATGTATAACGGTCT(4.0) Cs5g32170,1147,+
Cs5g32500,3254,3505,36,17,1.0898826489262657E-17
TCCCTTTGGATGTCTTCATGT(21.0) Cs5g32500,3254,+
TCAGTGAGTTTTGAAGCATGT(82.0) Cs5g32500,3275,+
AAACTGCTAGGTCAGAAGATG(8.0) Cs5g32500,3296,+
CCCAGGCTGAATGTTGAAGTT(10.0) Cs5g32500,3317,+
ATTGACGAGAGTGGACCCCCA(63.0) Cs5g32500,3338,+
GATTCAAGGCCGGAGCTCCCT(5.0) Cs5g32500,3359,+
AGAACTGTCACCGGGCGGAGG(21.0) Cs5g32500,3401,+
TGGAATGTGGGTGAAGATTCT(4.0) Cs5g32500,3443,+
GCATTGCGGCTTTCTTGACTG(26.0) Cs5g32500,3464,+
TCTTCTGACCTAGCAGTTTAC(24.0) Cs5g32500,3294,-
CTTCAACATTCAGCCTGGGCA(15.0) Cs5g32500,3315,-
GGGGTCCACTCTCGTCAATAA(5.0) Cs5g32500,3336,-
GGAGCTCCGGCCTTGAATCTG(21.0) Cs5g32500,3357,-
ATATGTAAAGCTTTTTAACAG(16.0) Cs5g32500,3378,-
TCCGCCCGGTGACAGTTCTGT(3.0) Cs5g32500,3399,-
CAAAACCAGGCATGTCAATCC(16.0) Cs5g32500,3420,-
GTCAAGAAAGCCGCAATGCAG(10.0) Cs5g32500,3462,-
Cs6g01040,967,1218,26,8,4.167033245262065E-6
AGTAAGATTGTCGTCACACAT(651.0) Cs6g01040,967,+
AAAACATTGAAAGAGTTGTCG(7.0) Cs6g01040,1030,+
GACGATGACTGTTTGCGTGTG(7.0) Cs6g01040,1051,+
GAGAAGATAGTGAAGAAGTGC(42.0) Cs6g01040,1135,+
AAAACTCTTGGCGGCCTTTTA(182.0) Cs6g01040,1177,+
GTGTGACGACAATCTTACTTC(4.0) Cs6g01040,965,-
CACGCAAACAGTCATCGTCCG(9.0) Cs6g01040,1049,-
AAAGGCCGCCAAGAGTTTTCG(5.0) Cs6g01040,1175,-
Cs6g01080,691,942,15,6,1.6240416413921865E-5
CAGCTTGTCTATAACGATGAT(4.0) Cs6g01080,691,+
CGAGTGCAACGTCATTTTCAG(4.0) Cs6g01080,712,+
TCTGACGATTTTGACGTTCCC(43.0) Cs6g01080,754,+
TTTTTGCTCGTTTTGGATGAC(11.0) Cs6g01080,880,+
CATCGTTATAGACAAGCTGAG(13.0) Cs6g01080,689,-
GAAAATGACGTTGCACTCGAT(3.0) Cs6g01080,710,-
Cs6g02100,559,810,17,9,2.455034214095044E-9
ATTGGAAAGACGACACTGGTG(60.0) Cs6g02100,559,+
TCCCAGACATTAGATATAAAA(7.0) Cs6g02100,643,+
GAGAAATTAGGTCTGGTGCTA(20.0) Cs6g02100,685,+
GAGGAGGAAACTGGATCAAGA(2.0) Cs6g02100,706,+
AGAGCAAGTAGGCTATATGAA(49.0) Cs6g02100,727,+
CGATTGAAGAAGGAGGAGAAG(317.0) Cs6g02100,748,+
TTATATCTAATGTCTGGGAAA(2.0) Cs6g02100,641,-
GCACCAGACCTAATTTCTCAG(6.0) Cs6g02100,683,-
CATATAGCCTACTTGCTCTTC(17.0) Cs6g02100,725,-
Cs6g02130,559,810,17,9,2.455034214095044E-9
ATTGGAAAGACGACACTGGTG(60.0) Cs6g02130,559,+
TCCCAGACATTAGATATAAAA(7.0) Cs6g02130,643,+
GAGAAATTAGGTCTGGTGCTA(20.0) Cs6g02130,685,+
GAGGAGGAAACTGGATCAAGA(2.0) Cs6g02130,706,+
AGAGCAAGTAGGCTATATGAA(49.0) Cs6g02130,727,+
CGATTGAAGAAGGAGGAGAAG(317.0) Cs6g02130,748,+
TTATATCTAATGTCTGGGAAA(2.0) Cs6g02130,641,-
GCACCAGACCTAATTTCTCAG(6.0) Cs6g02130,683,-
CATATAGCCTACTTGCTCTTC(17.0) Cs6g02130,725,-
Cs6g02150,1246,1497,8,7,1.0792371635366513E-9
CATATAGCCTACTTGCTCTTC(17.0) Cs6g02150,1246,+
GCACCAGACCCAAGTTCTCAG(2.0) Cs6g02150,1288,+
AGAGCAAGTAGGCTATATGAA(49.0) Cs6g02150,1244,-
CAGGAGGAAACTGAATCAAGA(6.0) Cs6g02150,1265,-
GAGAACTTGGGTCTGGTGCTA(11.0) Cs6g02150,1286,-
AAGGAGGTCGCAAGGCAAGCA(7.0) Cs6g02150,1391,-
ATTGGAAAGACGACACTGGTG(60.0) Cs6g02150,1412,-
Cs6g03500,10956,11207,42,9,2.4060214438746043E-5
TTCAGGAAGCTATGAATTGAA(55.0) Cs6g03500,10956,+
AAGAAAAATTTATGTGACTGG(2.0) Cs6g03500,10998,+
AAGAAAGAAGGTTAAAAGTAA(9.0) Cs6g03500,11019,+
GACAGTTGCTGATGTAGTTGA(21.0) Cs6g03500,11040,+
TAGCACAGGCGGGGAAAATGT(2.0) Cs6g03500,11082,+
GGGATTAATATTCCTGGATAG(6.0) Cs6g03500,11103,+
CAATTCATAGCTTCCTGAATT(2.0) Cs6g03500,10954,-
AACTACATCAGCAACTGTCTT(3.0) Cs6g03500,11038,-
ATCCAGGAATATTAATCCCAC(2.0) Cs6g03500,11101,-
Cs6g03520,10340,10591,70,13,6.112474047066438E-7
CACTACGAAGAAGTGCCAAGA(6.0) Cs6g03520,10340,+
TCTTAAATATGCAGCTAGTCA(152.0) Cs6g03520,10403,+
GCAGCTATTTAAGACATATCA(9.0) Cs6g03520,10424,+
AAATAATCACGAAGGCCTTCT(224.0) Cs6g03520,10445,+
TAGTGTTAAGAAGGAACGAAT(15.0) Cs6g03520,10466,+
CAAGCTAGGGTGTGAGCAAAA(223.0) Cs6g03520,10508,+
TTGGCACTTCTTCGTAGTGAT(120.0) Cs6g03520,10338,-
AGATTCTAGATGAAAATCCTC(4.0) Cs6g03520,10359,-
ACTAGCTGCATATTTAAGAAA(17.0) Cs6g03520,10401,-
ATATGTCTTAAATAGCTGCTG(124.0) Cs6g03520,10422,-
AAGGCCTTCGTGATTATTTTG(16.0) Cs6g03520,10443,-
AAGTGCAGCATTTGATATTAT(15.0) Cs6g03520,10485,-
TTGCTCACACCCTAGCTTGCA(10.0) Cs6g03520,10506,-
Cs6g05250,691,942,13,6,5.9000419438378905E-6
CAGCTTGTCTATAACGATGAT(4.0) Cs6g05250,691,+
CGAGTGCAACGTCATTTTCAG(4.0) Cs6g05250,712,+
ATCAAAGCGTGGACTTGTGTC(5.0) Cs6g05250,733,+
AAATTTTTGCTCGTTTTGGAC(4.0) Cs6g05250,880,+
CATCGTTATAGACAAGCTGAG(13.0) Cs6g05250,689,-
GAAAATGACGTTGCACTCGAT(3.0) Cs6g05250,710,-
Cs6g16030,8181,8432,3,3,8.198444268147071E-5
GGCAGCTTGTATTCGTCGACA(16.0) Cs6g16030,8181,+
AGAAGCACGTCATTCTCCCTG(12.0) Cs6g16030,8200,-
TCCCATGGGTCGTCTCCAAGG(3.0) Cs6g16030,8221,-
Cs7g02220,926,1177,9,6,3.241228023674536E-7
CTCAGGTTGTGTATAAGGATG(8.0) Cs7g02220,926,+
TTAAGGTAACAAAGGCGATCC(2.0) Cs7g02220,1010,+
GTGGCCATATCACACAGCTTG(2.0) Cs7g02220,1052,+
AACCACTTCAAAGTGCTCTGA(2.0) Cs7g02220,1073,+
AGCTGTGTGATATGGCCACAA(14.0) Cs7g02220,1050,-
TCCAGAACAAGTAGATACCTT(81.0) Cs7g02220,1113,-
Cs7g14510,1004,1255,76,12,1.5294587994145205E-5
AGAAGAAGTTTGCTTTGTTGT(62.0) Cs7g14510,1004,+
TGGATGATCTATGGGAGCGGG(1483.0) Cs7g14510,1025,+
TTGATCTAAAGAAGATTGGTG(24.0) Cs7g14510,1046,+
CAGTGGTATTTACAACCCGTT(2.0) Cs7g14510,1088,+
TCGTTGATGTTTGTGGTGGTA(70.0) Cs7g14510,1109,+
TGGAAGCTCGTAGGATGTTTA(1821.0) Cs7g14510,1130,+
AAGTGGCATGCTTATCTGATG(10.0) Cs7g14510,1151,+
GAGAGAAAGTTGGGGAAGAAA(3.0) Cs7g14510,1193,+
AACAAAGCAAACTTCTTCTTG(4.0) Cs7g14510,1002,-
CGCTCCCATAGATCATCCAAC(7.0) Cs7g14510,1023,-
CTATTTTTTGGAAGAGGGACA(278.0) Cs7g14510,1065,-
TCAGATAAGCATGCCACTTTA(28.0) Cs7g14510,1149,-
Cs7g14510,2176,2427,78,12,2.0517028445266847E-5
GGGAAAAAGATAGGTCTATGT(14.0) Cs7g14510,2176,+
AATGATTCATGGAAGAACAAA(5.0) Cs7g14510,2197,+
AAGAAGAAGTTTGCTTTGTTG(23.0) Cs7g14510,2260,+
TTGGATGATCTATGGGAGCGG(538.0) Cs7g14510,2281,+
GTTGATCTAAAGAAGATTGGT(3.0) Cs7g14510,2302,+
GCAGTGGTATTTACAACCCGT(4.0) Cs7g14510,2344,+
TTCGTTGATGTTTGTGGTGGT(2.0) Cs7g14510,2365,+
ATGGAAGCTCGTAGGATGTTT(12.0) Cs7g14510,2386,+
ATAGACCTATCTTTTTCCCGA(2.0) Cs7g14510,2174,-
GAGCTTTCTCTTCGAGACTTT(4.0) Cs7g14510,2216,-
TTAAAGTCTTGAAGATGTCAT(6.0) Cs7g14510,2237,-
TATTTTTTGGAAGAGGGACAC(109.0) Cs7g14510,2321,-
Cs7g14510,793,1044,41,14,1.4801663535386057E-11
GTCGGTAAAACTACACTGTTA(2.0) Cs7g14510,793,+
GTTGATAATCCAAAAGATTTT(2.0) Cs7g14510,835,+
GGGAAAAAGATAGGTCTATGT(14.0) Cs7g14510,919,+
AATGATTCATGGAAGAACAAA(5.0) Cs7g14510,940,+
AAGAAGAAGTTTGCTTTGTTG(23.0) Cs7g14510,1003,+
ACAGTGTAGTTTTACCGACAC(3.0) Cs7g14510,791,-
ATTTATTATTGATTTGGGTTA(16.0) Cs7g14510,812,-
AATCTTTTGGATTATCAACAA(3.0) Cs7g14510,833,-
CAACCCAAATCACATAATCAA(16.0) Cs7g14510,854,-
GCTGTAGGTCTTTGGACACCA(29.0) Cs7g14510,875,-
TAGTTTCTTGAATTTTTTCAA(3.0) Cs7g14510,896,-
ATAGACCTATCTTTTTCCCGA(2.0) Cs7g14510,917,-
GAGCTTTCTCTTCGAGACTTT(4.0) Cs7g14510,959,-
TTAAAGTCTTGAAGATGTCAT(6.0) Cs7g14510,980,-
Cs7g14540,724,975,22,7,1.5618309544334106E-5
GTCGGTAAAACTACACTGTTA(2.0) Cs7g14540,724,+
GGGAAAAAGATAGGTCTATAT(15.0) Cs7g14540,850,+
ACAGTGTAGTTTTACCGACAC(3.0) Cs7g14540,722,-
ATTTATTATTGATTTGGGTTA(16.0) Cs7g14540,743,-
TAGTTTCTTGAATTTTTTCAA(3.0) Cs7g14540,827,-
ATAGACCTATCTTTTTCCCGA(2.0) Cs7g14540,848,-
TTAAAGTCTTGAAGATGTCCT(4.0) Cs7g14540,911,-
Cs7g16030,1774,2025,16,7,1.2381154599583154E-6
TGTCTGCCAAGTTAAGGATGA(3.0) Cs7g16030,1774,+
CAGGTCATCTTGCAGTAGCTG(2.0) Cs7g16030,1795,+
TGTAGAGAAGCCTGCTTTGAG(3.0) Cs7g16030,1858,+
TTTACAAAGCAACGACACATG(14.0) Cs7g16030,1835,-
CAAAGCAGGCTTCTCTACATG(15.0) Cs7g16030,1856,-
GAGGTGCTCGCCGAAGCTGGG(12.0) Cs7g16030,1919,-
ATCCAACAGGCGAAGATATTT(4.0) Cs7g16030,1982,-
Cs7g19540,1472,1723,3,3,8.198444268147071E-5
GTGGAAAATCAGAATTGAGCA(3.0) Cs7g19540,1472,+
TACTGGAGAAAGACGTTGGGT(3.0) Cs7g19540,1514,+
TAAATGCTGCTAAGATACGGA(2.0) Cs7g19540,1598,+
Cs7g20460,776,1027,3,3,8.198444268147071E-5
CAGAATGGGGTGTTGAGAAAA(2.0) Cs7g20460,776,+
TCGTTAGCTGAAGCATTGTCC(2.0) Cs7g20460,816,-
TCACCATTAGACAGTAAAGCT(4.0) Cs7g20460,879,-
Cs7g22470,397,648,70,17,7.293615358708625E-12
TAAGCCTAAGTACAAAGGTGC(23.0) Cs7g22470,397,+
CAAGCGGAAACGGTCAGGGCA(1260.0) Cs7g22470,418,+
ACAGCGACATAGAAAAACGAA(557.0) Cs7g22470,439,+
GTCAGGAACCTGGAAAATGAC(5.0) Cs7g22470,460,+
TGGCGGTGGTTCTGAGATCAA(6.0) Cs7g22470,481,+
GCGGAAAAACAGTACTGAGGT(58.0) Cs7g22470,502,+
GATTGGTGACAAAGACTATCT(2.0) Cs7g22470,523,+
TGCGTCCGAGAAAGCTAACAC(4.0) Cs7g22470,565,+
TAAGTGGCTTATGCACGAGAT(8.0) Cs7g22470,586,+
AGCTATTGCGGATGACCCTCT(27.0) Cs7g22470,607,+
CGTTTTTCTATGTCGCTGTTG(12.0) Cs7g22470,437,-
CTCAGTACTGTTTTTCCGCTT(31.0) Cs7g22470,500,-
ATAGTCTTTGTCACCAATCAC(2.0) Cs7g22470,521,-
ATCGTCATGGATAAAAACAAG(3.0) Cs7g22470,542,-
GTTAGCTTTCTCGGACGCAGC(117.0) Cs7g22470,563,-
CTCGTGCATAAGCCACTTAGT(2.0) Cs7g22470,584,-
AGGGTCATCCGCAATAGCTAT(24.0) Cs7g22470,605,-
Cs7g22540,254,505,35,9,4.553883302085187E-6
TTCGGAGATTCAGTCTGAGGA(11.0) Cs7g22540,254,+
AGAGGTATGGTACTTTTTCTG(68.0) Cs7g22540,275,+
TGAGCCTGATTACAAGTATGC(2.0) Cs7g22540,296,+
CAAGAGTAGACGGGTAAATAG(210.0) Cs7g22540,317,+
AGGAACAAATGAAGGAACCTG(5.0) Cs7g22540,338,+
GAAAAAGACTGGCAATGGTTC(10.0) Cs7g22540,359,+
AGCTAAGACTGAGTGGGTTAT(406.0) Cs7g22540,464,+
GAAAAAGTACCATACCTCTTC(2.0) Cs7g22540,273,-
ATACTTGTAATCAGGCTCACA(3.0) Cs7g22540,294,-
Cs7g24050,4764,5015,255,20,5.2578438360858724E-5
TCGGCGGACTGCTCGAGCTGC(2.0) Cs7g24050,4766,+
CCGCGTGCCGGCCGGGGGACG(65.0) Cs7g24050,4808,+
GACTGGGAACGGTCCTTTCGG(10.0) Cs7g24050,4829,+
GGGCCTTCCCCGGGCGTCGAA(9.0) Cs7g24050,4850,+
CAGTCGACTCAGAACTGGTAC(54.0) Cs7g24050,4871,+
GGACAAGGGGAATCCGACTGT(5.0) Cs7g24050,4892,+
TTAATTAAAACAAAGCATTGC(2.0) Cs7g24050,4913,+
GATGGTCCCTGCGGATGCTCA(7.0) Cs7g24050,4934,+
CGCAATGTGATTTCTGCCCAG(2.0) Cs7g24050,4955,+
TGCTCTGAATGTCAAAGTGAA(3.0) Cs7g24050,4976,+
GCAGCTCGAGCAGTCCGCCGA(20.0) Cs7g24050,4766,-
CGACCCGCTCTCGCCGCGGTG(5.0) Cs7g24050,4787,-
CGTCCCCCGGCCGGCACGCGG(61.0) Cs7g24050,4808,-
CCGAAAGGACCGTTCCCAGTC(16.0) Cs7g24050,4829,-
TTCGACGCCCGGGGAAGGCCC(31.0) Cs7g24050,4850,-
GTACCAGTTCTGAGTCGACTG(2.0) Cs7g24050,4871,-
ACAGTCGGATTCCCCTTGTCC(3.0) Cs7g24050,4892,-
TGAGCATCCGCAGGGACCATC(25.0) Cs7g24050,4934,-
CTGGGCAGAAATCACATTGCG(19.0) Cs7g24050,4955,-
TTCACTTTGACATTCAGAGCA(10.0) Cs7g24050,4976,-
Cs7g25130,886,1137,261,20,8.299870314611537E-5
CTGGGCAGAAATCACATTGCG(19.0) Cs7g25130,888,+
TGAGCATCCGCAGGGACCATC(25.0) Cs7g25130,909,+
ACAGTCGGATTCCCCTTGTCC(3.0) Cs7g25130,951,+
GTACCAGTTCTGAGTCGACTG(2.0) Cs7g25130,972,+
TTCGACGCCCGGGGAAGGCCC(31.0) Cs7g25130,993,+
CCGAAAGGACCGTTCCCAGTC(16.0) Cs7g25130,1014,+
CGTCCCCCGGCCGGCACGCGG(61.0) Cs7g25130,1035,+
CGACCCGCTCTCGCCGCGGTG(5.0) Cs7g25130,1056,+
GCAGCTCGAGCAGTCCGCCGA(20.0) Cs7g25130,1077,+
CAGCCGACGGGTTCGGGACTG(1221.0) Cs7g25130,1098,+
CGCAATGTGATTTCTGCCCAG(2.0) Cs7g25130,888,-
GATGGTCCCTGCGGATGCTCA(7.0) Cs7g25130,909,-
TTAATTAAAACAAAGCATTGC(2.0) Cs7g25130,930,-
GGACAAGGGGAATCCGACTGT(5.0) Cs7g25130,951,-
CAGTCGACTCAGAACTGGTAC(54.0) Cs7g25130,972,-
GGGCCTTCCCCGGGCGTCGAA(9.0) Cs7g25130,993,-
GACTGGGAACGGTCCTTTCGG(10.0) Cs7g25130,1014,-
CCGCGTGCCGGCCGGGGGACG(65.0) Cs7g25130,1035,-
TCGGCGGACTGCTCGAGCTGC(2.0) Cs7g25130,1077,-
CAGTCCCGAACCCGTCGGCTG(1957.0) Cs7g25130,1098,-
Cs7g26085,500,751,66,16,6.499590681753669E-11
GTGGGCAAGAATACCCAAGTA(27.0) Cs7g26085,500,+
GAGAAAAATACTCTTTATTTA(6.0) Cs7g26085,521,+
GATTCAAGGAGAAATCGCAAA(4.0) Cs7g26085,584,+
TAAATTACATCGATATTTTTT(2.0) Cs7g26085,605,+
TTCCAAGAATGAATGTAAATG(2.0) Cs7g26085,626,+
ATTGAAGAAAGAGAAGAATAT(634.0) Cs7g26085,647,+
TTTTATGAATTCTTAGATCTA(56.0) Cs7g26085,668,+
AGAGTCATATACGAGGGATGT(16.0) Cs7g26085,689,+
AAAGTTGACTGTCAAAAATTA(10.0) Cs7g26085,710,+
AATAAAGAGTATTTTTCTCTA(35.0) Cs7g26085,519,-
TTTCATTTATAACTCTAGGGA(195.0) Cs7g26085,561,-
TGCGATTTCTCCTTGAATCTT(11.0) Cs7g26085,582,-
TTTACATTCATTCTTGGAAAA(16.0) Cs7g26085,624,-
ATTCTTCTCTTTCTTCAATCA(6.0) Cs7g26085,645,-
ATCCCTCGTATATGACTCTTA(30.0) Cs7g26085,687,-
ATTTTTGACAGTCAACTTTAC(130.0) Cs7g26085,708,-
Cs7g26085,983,1234,47,9,6.46425082678431E-5
GAGACTCAACTGGTGAAGGTT(4.0) Cs7g26085,985,+
TTGCATATGTAGTTTGTTCCT(17.0) Cs7g26085,1006,+
ATGCTCCAAGAATTCAATTTG(11.0) Cs7g26085,1048,+
TTGTTGCTATAGATCATCATC(42.0) Cs7g26085,1090,+
AGAATAAAGAAAATGAAGCAG(14.0) Cs7g26085,1174,+
AGGAACAAACTACATATGCAA(16.0) Cs7g26085,1006,-
CAAATTGAATTCTTGGAGCAT(17.0) Cs7g26085,1048,-
GCATGATGCCTGTGTGGACCC(2.0) Cs7g26085,1069,-
AATGAACAGCTAAGATTTCTC(8.0) Cs7g26085,1132,-
Cs7g26730,1697,1948,22,12,9.455831396642636E-13
AGGAATTCAGGACGCCTTAAA(5.0) Cs7g26730,1697,+
AATAAGTTATGATGGTTTGGA(20.0) Cs7g26730,1718,+
TTTGGATATTGCATGTTTCTT(44.0) Cs7g26730,1760,+
TATCGATGAGGACAGAGACAC(48.0) Cs7g26730,1781,+
TTGTGAATTCTTTGCTACATC(2.0) Cs7g26730,1823,+
TAAGCATCTTATCACTATATC(12.0) Cs7g26730,1865,+
TAAGGCGTCCTGAATTCCTTT(3.0) Cs7g26730,1695,-
CAAACCATCATAACTTATTTT(10.0) Cs7g26730,1716,-
ATCAAGGAATTTTGTCACAGT(3.0) Cs7g26730,1800,-
AACAAGAACTTCTATTCCCGA(2.0) Cs7g26730,1842,-
TTTTATTTTATTGCGGACTGA(184.0) Cs7g26730,1884,-
AGCTCGCAATAAATCATGCAT(8.0) Cs7g26730,1905,-
Cs7g26750,1764,2015,23,13,3.420069668147234E-14
AGGAATTCAGGACGCCTTAAA(5.0) Cs7g26750,1764,+
AATAAGTTATGATGGTTTGGA(20.0) Cs7g26750,1785,+
TGACAAAGAGCAAAATATTTT(3.0) Cs7g26750,1806,+
TTTAGATATTGCATGTTTCTT(6.0) Cs7g26750,1827,+
TATCGATGAGGACAGAGACAC(48.0) Cs7g26750,1848,+
TGCGACAAAATTCCTTGATGA(54.0) Cs7g26750,1869,+
TTGTGAATTCTTTGCTACATC(2.0) Cs7g26750,1890,+
TAAGCATCTTATCACTATATC(12.0) Cs7g26750,1932,+
TAAGGCGTCCTGAATTCCTTT(3.0) Cs7g26750,1762,-
CAAACCATCATAACTTATTTT(10.0) Cs7g26750,1783,-
ATCAAGGAATTTTGTCGCAGT(5.0) Cs7g26750,1867,-
TTCTATTTTATTAAGGACTGA(158.0) Cs7g26750,1951,-
AGCTCGCAATAAATCATGCAT(8.0) Cs7g26750,1972,-
Cs7g26750,2726,2977,18,7,3.258246954673071E-6
CCAAGGCCCTGGATTTACTGA(6.0) Cs7g26750,2854,+
AGTGAGGTACCTGCACTGGCA(3.0) Cs7g26750,2875,+
TGGATATCCATTGAAATTATT(2.0) Cs7g26750,2896,+
TTCACTTTAGACATATCCAAC(11.0) Cs7g26750,2728,-
TTAGGCATCTTTGTGAAAGTA(2.0) Cs7g26750,2770,-
TCAGTAAATCCAGGGCCTTGG(3.0) Cs7g26750,2854,-
TCTGGATGAATATTTGAAGGC(296.0) Cs7g26750,2917,-
Cs7g27730,272,523,10,6,7.873198047153401E-7
AATACACTCAACACTTAACAC(3.0) Cs7g27730,272,+
TAGACCGTTGCAAATACACCG(2.0) Cs7g27730,440,+
ATGCAAAATCTTTACTCGTTG(2.0) Cs7g27730,461,+
AGAGAGATGAGCACTGGTTGT(25.0) Cs7g27730,291,-
TGGGCCCACTTGAAGAAACAG(9.0) Cs7g27730,354,-
AGAGGGAGAGGGGATTGAGTA(8.0) Cs7g27730,396,-
Cs8g08220,207,458,85,13,7.136594826077706E-6
CTAAACTGAAGGAGTCGCTAC(6.0) Cs8g08220,207,+
CCTCACTCGAAAAATTCCTCA(15.0) Cs8g08220,249,+
GTCAAGGTGACATTAATCTTA(3.0) Cs8g08220,291,+
TTACTCCTAATGAAGCCTTGT(72.0) Cs8g08220,312,+
GTATCTTTGATTACATGCTCC(2.0) Cs8g08220,333,+
TGTTTGGTTGTCTTGCTAAGA(11.0) Cs8g08220,396,+
CTAAACATTATGATACTGTCC(49.0) Cs8g08220,417,+
CGGTCTTTGACTGTCAGTCGT(4.0) Cs8g08220,226,-
AGGAATTTTTCGAGTGAGGCT(3.0) Cs8g08220,247,-
AGATTAATGTCACCTTGACCT(5.0) Cs8g08220,289,-
AGCATGTAATCAAAGATACAC(75.0) Cs8g08220,331,-
ATATTGAAGGAAGTCACAGGA(6.0) Cs8g08220,373,-
TTAGCAAGACAACCAAACAAA(97.0) Cs8g08220,394,-
Cs8g08540,149,400,110,15,3.045142626382868E-6
CTAAACTGAAGGAGTCGCTAC(6.0) Cs8g08540,149,+
CCTCACTCGAAAAATTCCTCA(15.0) Cs8g08540,191,+
GAGAAAGGTTCAAATCATCCG(9.0) Cs8g08540,212,+
GTGAAGGTGATATTACTACTA(16.0) Cs8g08540,233,+
TTACTCCTAATGAAGCCTTTT(3.0) Cs8g08540,254,+
GTATCTTTGATTACATGCTCA(2.0) Cs8g08540,275,+
ATATGCGCCCTTCTCCGCCTC(24.0) Cs8g08540,296,+
TGTTTGGTTGTCTTGCTAAGA(11.0) Cs8g08540,338,+
ATAAACATTATGATACTGTCC(79.0) Cs8g08540,359,+
AGGAATTTTTCGAGTGAGGCT(3.0) Cs8g08540,189,-
GATGATTTGAACCTTTCTCTG(9.0) Cs8g08540,210,-
AGCATGTAATCAAAGATACAA(19.0) Cs8g08540,273,-
GGCGGAGAAGGGCGCATATTG(52.0) Cs8g08540,294,-
ATATTGAAGGAAGAGACAGGA(90.0) Cs8g08540,315,-
TTAGCAAGACAACCAAACAAA(97.0) Cs8g08540,336,-
Cs8g08549,211,462,119,14,6.580637799963063E-5
CCTCACTCGAAAAATTCCTCA(15.0) Cs8g08549,211,+
GTGAAGGTGATATTACTACTA(16.0) Cs8g08549,253,+
TTACTCCTAATGAAGCCTTTT(3.0) Cs8g08549,274,+
GTATCTTTGATTACATGCTCA(2.0) Cs8g08549,295,+
ATATGCGCCCTTCTCCGCCTC(24.0) Cs8g08549,316,+
TGTTTGGTTGTCTTGCTAAGA(11.0) Cs8g08549,358,+
ATAAACATTATGATACTGTCC(79.0) Cs8g08549,379,+
TTTCACTCTTCAAGAGACTCA(16.0) Cs8g08549,400,+
ATTCAACTGGGTTGTTTCCAA(8.0) Cs8g08549,421,+
AGGAATTTTTCGAGTGAGGCT(3.0) Cs8g08549,209,-
AGCATGTAATCAAAGATACAA(19.0) Cs8g08549,293,-
GGCGGAGAAGGGCGCATATTG(52.0) Cs8g08549,314,-
ATATTGAAGGAAGAGACAGGA(90.0) Cs8g08549,335,-
TTAGCAAGACAACCAAACAAA(97.0) Cs8g08549,356,-
Cs8g08549,6968,7219,125,15,1.8450296484028834E-5
CCTCACTCGAAAAATTCCTCA(15.0) Cs8g08549,6968,+
GAGAAAGGTTCAAATCATCAG(5.0) Cs8g08549,6989,+
TTACTCCTAATGAAGCCTTTT(3.0) Cs8g08549,7031,+
GTATCTTTGATTACATGCTCC(2.0) Cs8g08549,7052,+
CTGTCTGTTCCTTCAATATTT(18.0) Cs8g08549,7094,+
TGTTTGGTTGTCTTGCTAAGA(11.0) Cs8g08549,7115,+
ATAAACATTATGATACTGTCC(79.0) Cs8g08549,7136,+
TTTCACTCTTCAAGAGACTCA(16.0) Cs8g08549,7157,+
AGGAATTTTTCGAGTGAGGCT(3.0) Cs8g08549,6966,-
GATGATTTGAACCTTTCTCTG(9.0) Cs8g08549,6987,-
AGATTAATATCACATTGACCT(2.0) Cs8g08549,7008,-
AGCATGTAATCAAAGATACAA(19.0) Cs8g08549,7050,-
GGCGGAGAAGGGTGCATACGG(4.0) Cs8g08549,7071,-
ATATTGAAGGAACAGACAGGA(130.0) Cs8g08549,7092,-
TTAGCAAGACAACCAAACAAA(97.0) Cs8g08549,7113,-
Cs8g10560,1039,1290,24,9,1.1110477185415466E-7
ATAAAGGACTTACAAAAGCAA(106.0) Cs8g10560,1039,+
TCAAGACAAATAGAATCATTA(4.0) Cs8g10560,1165,+
ATTGGACGCCTTGATCAGTTA(3.0) Cs8g10560,1186,+
ATAACAACAAGGGATAAACAA(6.0) Cs8g10560,1228,+
GTTCTTCAAAATTGTTGGGCC(10.0) Cs8g10560,1249,+
GTCTCTTGAGCTGAAACCGGA(16.0) Cs8g10560,1100,-
CTAGAACCTTCTTGCGAGCAA(22.0) Cs8g10560,1121,-
ACTGATCAAGGCGTCCAATTA(45.0) Cs8g10560,1184,-
CCCAACAATTTTGAAGAACTT(133.0) Cs8g10560,1247,-
Cs8g10560,997,1248,24,8,2.0687576482545255E-6
TACTTTGTGCATAATGTTAGA(2.0) Cs8g10560,997,+
GATGCAGAAGAAACGGACAGA(22.0) Cs8g10560,1018,+
ATAAAGGACTTACAAAAGCAA(106.0) Cs8g10560,1039,+
TCAAGACAAATAGAATCATTA(4.0) Cs8g10560,1165,+
ATTGGACGCCTTGATCAGTTA(3.0) Cs8g10560,1186,+
GTCTCTTGAGCTGAAACCGGA(16.0) Cs8g10560,1100,-
CTAGAACCTTCTTGCGAGCAA(22.0) Cs8g10560,1121,-
ACTGATCAAGGCGTCCAATTA(45.0) Cs8g10560,1184,-
Cs8g10570,1316,1567,24,9,1.1110477185415466E-7
ATAAAGGACTTACAAAAGCAA(106.0) Cs8g10570,1316,+
TCAAGACAAATAGAATCATTA(4.0) Cs8g10570,1442,+
ATTGGACGCCTTGATCAGTTA(3.0) Cs8g10570,1463,+
ATAACAACAAGGGATAAACAA(6.0) Cs8g10570,1505,+
GTTCTTCAAAATTGTTGGGCC(10.0) Cs8g10570,1526,+
GTCTCTTGAGCTGAAACCGGA(16.0) Cs8g10570,1377,-
CTAGAACCTTCTTGCGAGCAA(22.0) Cs8g10570,1398,-
ACTGATCAAGGCGTCCAATTA(45.0) Cs8g10570,1461,-
CCCAACAATTTTGAAGAACTT(133.0) Cs8g10570,1524,-
Cs9g06843,2052,2303,97,17,2.675541534813897E-9
AACTACTCAGATTCAGCAGAT(15.0) Cs9g06843,2052,+
TCAATTTGATCTTGGAACACT(101.0) Cs9g06843,2094,+
CAATTCCCGCAAGTAACTCGG(56.0) Cs9g06843,2115,+
CAAGATCATGCATCCATCATA(7.0) Cs9g06843,2136,+
AATCTATGCAATTGACTCTTT(28.0) Cs9g06843,2157,+
ACCATGGATATCATATTCTGC(38.0) Cs9g06843,2178,+
AAGTAAATTGATTTTTGATTG(6.0) Cs9g06843,2220,+
ATAACCGTATTGTTTAAAGGA(57.0) Cs9g06843,2241,+
ACACCCATTATTTCTACCCAA(17.0) Cs9g06843,2262,+
TATGTTATTAAGCACTTGCAT(7.0) Cs9g06843,2071,-
TGATGGATGCATGATCTTGCC(26.0) Cs9g06843,2134,-
AGAGTCAATTGCATAGATTTA(20.0) Cs9g06843,2155,-
AGAATATGATATCCATGGTAA(30.0) Cs9g06843,2176,-
TAGGTTTTTTTTTCAAGGTGC(14.0) Cs9g06843,2197,-
ATCAAAAATCAATTTACTTTC(52.0) Cs9g06843,2218,-
CTTTAAACAATACGGTTATCA(76.0) Cs9g06843,2239,-
GGGTAGAAATAATGGGTGTTC(1353.0) Cs9g06843,2260,-
Cs9g06846,370,621,95,17,1.8534543994739884E-9
GGGTAGAAATAATGGGTGTTC(1353.0) Cs9g06846,370,+
CTTTAAACAATACGGTTATCA(76.0) Cs9g06846,391,+
ATCAAAAATCAATTTACTTTC(52.0) Cs9g06846,412,+
TAGGTTTTTTTTTCAAGGTGC(14.0) Cs9g06846,433,+
AGAATATGATATCCATGGTAA(30.0) Cs9g06846,454,+
AGAGTCAATTGCATAGATTTA(20.0) Cs9g06846,475,+
TGATGGATGCATGATCTTGCC(26.0) Cs9g06846,496,+
TATGTTATTAAGCACTTGCAT(7.0) Cs9g06846,559,+
ACACCCATTATTTCTACCCAA(17.0) Cs9g06846,368,-
ATAACCGTATTGTTTAAAGGA(57.0) Cs9g06846,389,-
AAGTAAATTGATTTTTGATTG(6.0) Cs9g06846,410,-
ACCATGGATATCATATTCTGC(38.0) Cs9g06846,452,-
AATCTATGCAATTGACTCTTT(28.0) Cs9g06846,473,-
CAAGATCATGCATCCATCATA(7.0) Cs9g06846,494,-
CAATTCCCGCAAGTAACTCGG(56.0) Cs9g06846,515,-
TCAATTTGATCTTGGAACACT(101.0) Cs9g06846,536,-
AACTACTCAGATTCAGCAGAT(15.0) Cs9g06846,578,-
Cs9g12780,1045,1296,15,7,7.159936170129482E-7
ACTGATGTGTGCATTGGATGG(25.0) Cs9g12780,1045,+
CAGGTGTTGGAGAAGTCTGCT(7.0) Cs9g12780,1087,+
GGTCTTTTAAAGGGTGTGTGG(3.0) Cs9g12780,1129,+
ATCGTTGGAGGTTCAGGGTAT(68.0) Cs9g12780,1150,+
CCGTTAATGGATTGGGTTTTG(3.0) Cs9g12780,1171,+
TTTAATGAGAAGATTGGAGAG(26.0) Cs9g12780,1234,+
ATCCAATGCACACATCAGTAA(6.0) Cs9g12780,1043,-
Cs9g13290,1322,1573,3,3,8.198444268147071E-5
ACTACTGGCTACAACTTACAA(37.0) Cs9g13290,1322,+
GGTCTACCATTCGAGGATTGC(4.0) Cs9g13290,1343,+
AGGGATAATGAGATATGGCAG(39.0) Cs9g13290,1532,+
Cs9g13290,874,1125,3,3,8.198444268147071E-5
TTGTTGGGAGGTGCTAACGGA(28.0) Cs9g13290,874,+
ACTACTGGCTACAACTTACAA(37.0) Cs9g13290,958,+
GGTCTACCATTCGAGGATTGC(4.0) Cs9g13290,979,+
Cs9g13310,895,1146,3,3,8.198444268147071E-5
TTGTTGGGAGGTGCTAACGGA(28.0) Cs9g13310,895,+
ACTACTGGCTACAACTTACAA(37.0) Cs9g13310,979,+
GGTCTACCATTCGAGGATTGC(4.0) Cs9g13310,1000,+
orange1.1t00149,98,349,5,4,1.5631043398883787E-5
GCATAGTGATGGCCGGGATGG(8.0) orange1.1t00149,98,+
TTGGTCAGACCCGGCAGAACC(2.0) orange1.1t00149,159,-
GACGGGGTAATCGAGTAGGAT(4.0) orange1.1t00149,180,-
GCGTGGAGACGAACGCCATCA(4.0) orange1.1t00149,243,-
orange1.1t00210,1241,1492,3,3,8.198444268147071E-5
AATGATGCAATGAGTAGATGT(10.0) orange1.1t00210,1241,+
GCAAGGCATCGCGACATTCTT(5.0) orange1.1t00210,1304,+
GAATGTCGCGATGCCTTGCAA(2.0) orange1.1t00210,1302,-
orange1.1t00557,152,403,59,14,4.1974163686574275E-9
CGAATCTCGACGCCGGCGGCA(25.0) orange1.1t00557,152,+
GCGGTTCGGCTTCAGCCCCAA(52.0) orange1.1t00557,173,+
AGAATGGAAAGCAGCTAAGCG(3.0) orange1.1t00557,215,+
GGTCAGATGTGCTTTGGGCTT(3.0) orange1.1t00557,236,+
TACAGAGAGCGGCTGCTAAGA(7.0) orange1.1t00557,257,+
ATAAGCTGAAAAAGAAGAACA(24.0) orange1.1t00557,278,+
AGAAGAAAAAGCAAGCGTCCT(9.0) orange1.1t00557,299,+
ATGACGACGACGTGGATTGCG(4.0) orange1.1t00557,341,+
GTACGAATGTCGAAGTGAAGC(2.0) orange1.1t00557,362,+
CCGCCGGCGTCGAGATTCGAG(10.0) orange1.1t00557,150,-
GGGGCTGAAGCCGAACCGCTG(31.0) orange1.1t00557,171,-
TTAGCAGCCGCTCTCTGTAAA(12.0) orange1.1t00557,255,-
CAATCCACGTCGTCGTCATCC(297.0) orange1.1t00557,339,-
TTCACTTCGACATTCGTACCG(2.0) orange1.1t00557,360,-
orange1.1t00706,2238,2489,393,22,0.0
ATAGCCTTGGCCGACAGGCCC(16.0) orange1.1t00706,2238,+
GGGTAATCTTTGAAATTTCAT(12.0) orange1.1t00706,2259,+
CGTGATGGGGATAGATCATTG(8.0) orange1.1t00706,2280,+
CAATTGTTGGTCTTCAACGAG(9.0) orange1.1t00706,2301,+
GAATTCCTAGTAAGCGCGAGT(24.0) orange1.1t00706,2322,+
CATCAGCTCGCGTTGACTACG(2.0) orange1.1t00706,2343,+
TCCCTGCCCTTTGTACACACC(27.0) orange1.1t00706,2364,+
GCCCGTCGCTCCTACCGATTG(11.0) orange1.1t00706,2385,+
AATGGTCCGGTGAAGTGTTCG(28.0) orange1.1t00706,2406,+
GATCGCGGCGACGCGGGCGGT(13.0) orange1.1t00706,2427,+
TCGCTGCCTGCGACGTCGCGA(653.0) orange1.1t00706,2448,+
GCCTGTCGGCCAAGGCTATAG(7619.0) orange1.1t00706,2236,-
GAAATTTCAAAGATTACCCGG(205.0) orange1.1t00706,2257,-
ATGATCTATCCCCATCACGAT(2.0) orange1.1t00706,2278,-
CGTTGAAGACCAACAATTGCA(2.0) orange1.1t00706,2299,-
TCGCGCTTACTAGGAATTCCT(43.0) orange1.1t00706,2320,-
TAGTCAACGCGAGCTGATGAC(140.0) orange1.1t00706,2341,-
TGTGTACAAAGGGCAGGGACG(606.0) orange1.1t00706,2362,-
ATCGGTAGGAGCGACGGGCGG(11181.0) orange1.1t00706,2383,-
AACACTTCACCGGACCATTCA(881.0) orange1.1t00706,2404,-
CGCCCGCGTCGCCGCGATCCG(14.0) orange1.1t00706,2425,-
GCGACGTCGCAGGCAGCGAAC(4.0) orange1.1t00706,2446,-
orange1.1t00748,956,1207,36,8,6.171671571955131E-5
TCGGGAGGGCGATGGGTATAT(5.0) orange1.1t00748,956,+
ACCCTTGGAGGCGCTGATAAG(4.0) orange1.1t00748,977,+
GCTCAAGGAGACGTTTGACTT(10.0) orange1.1t00748,1040,+
CTTTGACGCGGATCACGATGG(18.0) orange1.1t00748,1061,+
TAAGATCACGGCCGAGGAGTT(3.0) orange1.1t00748,1082,+
AGCGCTGGTGGATAAAAACGG(163.0) orange1.1t00748,1166,+
GTCAAACGTCTCCTTGAGCTC(2.0) orange1.1t00748,1038,-
GTTTTTATCCACCAGCGCTAT(2.0) orange1.1t00748,1164,-
orange1.1t01179,697,948,6,4,4.5496876227033814E-5
CGGCATGTCTATAATGATGAT(3.0) orange1.1t01179,697,+
CGAGTGCAGGATCATTTTGAT(25.0) orange1.1t01179,718,+
ACATCGATTGTTGCTGGCCAA(4.0) orange1.1t01179,802,+
AATTCTCGTTCCAGACGTCAT(5.0) orange1.1t01179,905,-
orange1.1t01308,2271,2522,255,20,5.2578438360858724E-5
TCGGCGGACTGCTCGAGCTGC(2.0) orange1.1t01308,2273,+
CCGCGTGCCGGCCGGGGGACG(65.0) orange1.1t01308,2315,+
GACTGGGAACGGTCCTTTCGG(10.0) orange1.1t01308,2336,+
GGGCCTTCCCCGGGCGTCGAA(9.0) orange1.1t01308,2357,+
[truncated: 894 more rows]

## Sheet: MT_bio2_phasiRNA
List of phased sRNAs in each of the predicted loci
Cs1g01140,643,894,18,7,3.258246954673071E-6
CAATTTGCCTACAATGATAGT(2.0) Cs1g01140,643,+
AAAAGGATGTGGGTGTGTGTA(52.0) Cs1g01140,685,+
TCGGACCCTTTTGATGAGTTA(31.0) Cs1g01140,706,+
TCTCTTTTGGAGTCGATACGG(20.0) Cs1g01140,790,+
TATCATTGTAGGCAAATTGAG(6.0) Cs1g01140,641,-
CACACACCCACATCCTTTTAT(2.0) Cs1g01140,683,-
TATAATCATCAGTCCACATAT(2.0) Cs1g01140,851,-
Cs1g05730,1094,1345,26,11,4.488901919694824E-10
AGTAAGATTGTCGTCACACAT(616.0) Cs1g05730,1094,+
AAAACATTGAAAGAGTTGTCG(13.0) Cs1g05730,1157,+
GACGATGATTGTTTGCGTGTG(3.0) Cs1g05730,1178,+
GAGAAGATAGTGAAGAAGTGC(30.0) Cs1g05730,1262,+
AAAACTCTTGGCGGCCTTTTA(147.0) Cs1g05730,1304,+
GTGTGACGACAATCTTACTTC(7.0) Cs1g05730,1092,-
CTGCAACACCCTGATTGCGAT(2.0) Cs1g05730,1113,-
CACGCAAACAATCATCGTCCG(381.0) Cs1g05730,1176,-
CTAAGGAGTGTTGAATGAGCA(5.0) Cs1g05730,1197,-
GAATGTTGAAATCCCGAGCCC(2.0) Cs1g05730,1218,-
AAAGGCCGCCAAGAGTTTTCG(3.0) Cs1g05730,1302,-
Cs1g06720,517,768,3,3,8.198444268147071E-5
ATAGGAAAGACAACGATCATG(15.0) Cs1g06720,517,+
AAGCATGTCCACAACGAGCTC(39.0) Cs1g06720,538,+
TTGAAGGAAACCAAGTTTGAT(3.0) Cs1g06720,559,+
Cs1g06720,791,1042,3,3,8.198444268147071E-5
CAACTGTAGACAATGGGTGCA(5.0) Cs1g06720,791,+
AGCAGTGTGCTGGTCTGCCTC(2.0) Cs1g06720,980,+
TCTATAGTCGGAATGTGCAAA(2.0) Cs1g06720,936,-
Cs1g08080,1058,1309,84,13,6.163995882453221E-6
ATTACTAGCAAGCTTCCGTTT(10.0) Cs1g08080,1058,+
TTTACGCGAATGGCATTTGAA(9.0) Cs1g08080,1121,+
CAAGGATCGGAACCAAAAGAT(9.0) Cs1g08080,1142,+
AAAGATGTTGTAGGAAAATGT(7.0) Cs1g08080,1184,+
AGGACGATCGGACGCTTACTT(20.0) Cs1g08080,1226,+
TACTGGCTGCACTTCAGGGAT(26.0) Cs1g08080,1268,+
ACGGAAGCTTGCTAGTAATTC(7.0) Cs1g08080,1056,-
GGAGGCCTCTGAGAGCATGAA(192.0) Cs1g08080,1077,-
AAGACCAGGACATGTCTTCAG(14.0) Cs1g08080,1098,-
CAATTTGCACTAACTTGGAAT(8.0) Cs1g08080,1161,-
ATTTTCCTACAACATCTTTTC(3.0) Cs1g08080,1182,-
TGGCAAGAGGAACTCCAGCAC(10.0) Cs1g08080,1203,-
GTAAGCGTCCGATCGTCCTTA(331.0) Cs1g08080,1224,-
Cs1g08080,717,968,26,14,5.104368297951682E-15
GATTGGGGAAAACGGCGGTTG(205.0) Cs1g08080,717,+
TTTCTGATGTCTTTGGTGTGA(9.0) Cs1g08080,801,+
CTACTATTGTTGAAAAGATGA(50.0) Cs1g08080,822,+
TAAGATCTGCAACCAATAGGG(6.0) Cs1g08080,843,+
AGTCTGAGAAACTTGATCTAG(18.0) Cs1g08080,864,+
ACCAACTACAGGAACGCCTTC(21.0) Cs1g08080,885,+
GCGGAGAAATTGATGGGAAGA(11.0) Cs1g08080,906,+
TCATTGTACACTAACTGAGCA(5.0) Cs1g08080,736,-
AAATGGGTTTTCACATCCTCG(2.0) Cs1g08080,757,-
CAGACCCACATTCTTAGATTA(3.0) Cs1g08080,778,-
CTATTGGTTGCAGATCTTATC(4.0) Cs1g08080,841,-
AGATCAAGTTTCTCAGACTCC(4.0) Cs1g08080,862,-
AGGCGTTCCTGTAGTTGGTCT(146.0) Cs1g08080,883,-
TTCCCATCAATTTCTCCGCGA(3.0) Cs1g08080,904,-
Cs1g08330,628,879,44,10,3.680658580418584E-6
AAGGTCGTTATGGCTGAGGTA(53.0) Cs1g08330,628,+
ACACAGACCCCAGATCAACAG(9.0) Cs1g08330,649,+
TTTGACTTAGGCATGGAATTT(330.0) Cs1g08330,691,+
CAGAAAGCTTATCGACTTTGC(2.0) Cs1g08330,733,+
GAAAGATTGAAGAAAGAGAAG(6.0) Cs1g08330,754,+
TATGGGGATGTTGAGAAAGAA(19.0) Cs1g08330,838,+
CCTCAGCCATAACGACCTTAT(5.0) Cs1g08330,626,-
CAAGTTTATCCTGAATTTTCT(9.0) Cs1g08330,668,-
ATGTACTCTCATTCAAGCCAA(3.0) Cs1g08330,710,-
CCAATATTATGAGGACCTTCT(15.0) Cs1g08330,773,-
Cs1g09350,1025,1276,53,10,2.3283975395886697E-5
ACGGTTAGCATTATGATGAGC(8.0) Cs1g09350,1025,+
ACGGGGCTGTCTACAGAAGAT(25.0) Cs1g09350,1067,+
TCTTCAGAGATTGGACAATTA(96.0) Cs1g09350,1130,+
GTAGACAAGTGCAAGGGCCTG(42.0) Cs1g09350,1172,+
CCCCTTGCAGTCAAAACTATT(2.0) Cs1g09350,1193,+
AAAACTAGAGAACAATGGCAA(26.0) Cs1g09350,1235,+
TCATCATAATGCTAACCGTCT(9.0) Cs1g09350,1023,-
TTTCAAACAAGGACCAACAAT(15.0) Cs1g09350,1086,-
TAGTTTTGACTGCAAGGGGCA(42.0) Cs1g09350,1191,-
TATACCGCAGGAGACTCCCAA(62.0) Cs1g09350,1212,-
Cs1g09350,752,1003,33,9,2.6163755222722707E-6
AAAAGGATGTGGGTGTGCGTA(256.0) Cs1g09350,752,+
TCAGACCCTTTTGATGAGTAT(30.0) Cs1g09350,773,+
CGTGATTTAGAAGATGTGAAG(268.0) Cs1g09350,836,+
TTGGATGATGTGTGGACGGAG(230.0) Cs1g09350,920,+
GATTACAGAAAATGGGAACCA(56.0) Cs1g09350,941,+
CGCACACCCACATCCTTTTTT(2.0) Cs1g09350,750,-
TAATCATTTTTGCAATCCCAT(2.0) Cs1g09350,792,-
CAGGAACTTCTAAAGCTGCAA(28.0) Cs1g09350,813,-
TCACATCTTCTAAATCACGGT(3.0) Cs1g09350,834,-
Cs1g09575,477,728,173,18,4.844398058979904E-6
AAACTGAGCAACCATCAGCCC(21.0) Cs1g09575,477,+
TTCATATCATGATTAATTTCA(140.0) Cs1g09575,498,+
GAAATCATGTTGCAGAAAAAT(3.0) Cs1g09575,519,+
CAATATCAAGTTATCCGTGTT(41.0) Cs1g09575,582,+
GAGTACGGCACTCGCACTAAG(18.0) Cs1g09575,603,+
AAATTAATACTCTTGGCATTT(6.0) Cs1g09575,624,+
TATTTCAGGTAGAACCTCAGC(30.0) Cs1g09575,645,+
ACTATCACAATATGTCTTCGT(9.0) Cs1g09575,687,+
GCTGATGGTTGCTCAGTTTGC(46.0) Cs1g09575,475,-
AAATTAATCATGATATGAAGG(14.0) Cs1g09575,496,-
TTTTCTGCAACATGATTTCTG(34.0) Cs1g09575,517,-
TTCTCACCCTTCAGAAGCCAT(169.0) Cs1g09575,538,-
ACAGCCCATAAGGCAAGCTCT(7.0) Cs1g09575,559,-
CACGGATAACTTGATATTGAA(36.0) Cs1g09575,580,-
TAGTGCGAGTGCCGTACTCAA(3.0) Cs1g09575,601,-
ATGCCAAGAGTATTAATTTCT(9.0) Cs1g09575,622,-
TTACTGTGATTTGGTAGTTGC(138.0) Cs1g09575,664,-
GAAGACATATTGTGATAGTCT(3.0) Cs1g09575,685,-
Cs1g09580,1794,2045,75,12,1.3156774558514697E-5
TCTCCGACTCAGCAACTACCA(6.0) Cs1g09580,1794,+
GTTCCCATAAACCAGCAGCCA(4.0) Cs1g09580,1857,+
AATTTGGAGTGGCAGCTACCA(3.0) Cs1g09580,1962,+
CTACATCACCCTTTGGAGATG(2.0) Cs1g09580,1983,+
CATAATTCTGCTGAAAATACC(2.0) Cs1g09580,2004,+
GTAGTTGCTGAGTCGGAGAAT(86.0) Cs1g09580,1792,-
CTGAAATAAAATGGTCGCATG(27.0) Cs1g09580,1813,-
ATTCTTCACTATAATTTCTCG(2.0) Cs1g09580,1834,-
GCTGCTGGTTTATGGGAACAT(3.0) Cs1g09580,1855,-
TCAAATTGTCATTTGGCTGTG(9.0) Cs1g09580,1876,-
TATTTTGTGGCAGCAGGGAGT(13.0) Cs1g09580,1939,-
TCTCCAAAGGGTGATGTAGTG(4.0) Cs1g09580,1981,-
Cs1g09580,2306,2557,57,11,5.447615114853933E-6
AGTGAACAGTAGTGACACAAA(7.0) Cs1g09580,2306,+
CACTGCTGACAACTATGCATG(15.0) Cs1g09580,2327,+
TGGAGAATTGAAGTCATACGG(5.0) Cs1g09580,2390,+
TGGCAACAATAGGCTAAATGA(4.0) Cs1g09580,2411,+
AGCCTCTTTTTCTTTTTCTGA(2.0) Cs1g09580,2432,+
TAATTGTGATTTTTCTGACTC(9.0) Cs1g09580,2453,+
TGTGTCACTACTGTTCACTGC(2.0) Cs1g09580,2304,-
TGCATAGTTGTCAGCAGTGTT(3.0) Cs1g09580,2325,-
TAGGAGACCTTTATCTTTCTC(3.0) Cs1g09580,2367,-
AGAAAAAGAAAAAGAGGCTTC(5.0) Cs1g09580,2430,-
CCTTAGGCAATTGAGCAGCTG(7.0) Cs1g09580,2493,-
Cs1g09590,473,724,26,7,5.3847619954183016E-5
CAGGAAATCACATTGAACAAA(2.0) Cs1g09590,473,+
ATGGCATTGAAGAAAATATGT(7.0) Cs1g09590,557,+
TAAACCAGCAGCCACAGCCAA(3.0) Cs1g09590,683,+
TATGGGAGAAAGTACATATTT(2.0) Cs1g09590,492,-
ATATTTTCTTCAATGCCATTT(2.0) Cs1g09590,555,-
CAAGGGTACGTGTGAGGGTAC(2.0) Cs1g09590,576,-
AGAATATTCTCTGCACTATAA(3.0) Cs1g09590,660,-
Cs1g09600,594,845,108,14,1.9042433549237697E-5
ACCTCAGCAGCCATCAGCTCT(9.0) Cs1g09600,594,+
TCATATCGTATATGATTGCAG(61.0) Cs1g09600,615,+
AAATCATGTTGCAGAAAATGG(148.0) Cs1g09600,636,+
CTTCTGAAGGGTAAGAAAGAG(29.0) Cs1g09600,657,+
ATATAAGTTATTGATGTTGAG(31.0) Cs1g09600,699,+
AATTATTACTCTTGGCATTTT(6.0) Cs1g09600,741,+
CTACCAAATCACAATGTGTAT(8.0) Cs1g09600,783,+
AGCTGATGGCTGCTGAGGTTG(5640.0) Cs1g09600,592,-
GCAATCATATACGATATGAAG(3.0) Cs1g09600,613,-
ATTTTCTGCAACATGATTTCT(342.0) Cs1g09600,634,-
CTTTCTTACCCTTCAGAAGCC(7.0) Cs1g09600,655,-
CAACATCAATAACTTATATTG(6.0) Cs1g09600,697,-
TTTAATACTTAGTGTCATACT(7.0) Cs1g09600,718,-
AATGCCAAGAGTAATAATTTT(3.0) Cs1g09600,739,-
Cs1g09635,530,781,148,16,2.823277430969096E-5
AGCTTAGCATCTAGCAATTTA(70.0) Cs1g09635,530,+
TCATATTACATGCAATTTCAG(243.0) Cs1g09635,551,+
AAATCATGTTGCAGAAAATGG(148.0) Cs1g09635,572,+
CTTCTGAAAGGTGAGAGAAAG(3.0) Cs1g09635,593,+
CAATATCAAGTTATCCACGTT(3.0) Cs1g09635,635,+
AAAGTAAGTACTCTGGCATTT(2.0) Cs1g09635,677,+
TATTTCAGGTCGGACCTCAGC(85.0) Cs1g09635,698,+
AATTGCTAGATGCTAAGCTTG(179.0) Cs1g09635,528,-
GAAATTGCATGTAATATGATA(2.0) Cs1g09635,549,-
ATTTTCTGCAACATGATTTCT(342.0) Cs1g09635,570,-
TTCTCTCACCTTTCAGAAGCC(38.0) Cs1g09635,591,-
ACAGCCCATAAGGCAAGCTCT(7.0) Cs1g09635,612,-
CGTGGATAACTTGATATTGAA(2.0) Cs1g09635,633,-
ATACTTAAGTGTCATACTCAA(6.0) Cs1g09635,654,-
ATGCCAGAGTACTTACTTTTA(13.0) Cs1g09635,675,-
ATTTTGTGATTTGGTAGTTGC(38.0) Cs1g09635,717,-
Cs1g09640,1267,1518,75,11,9.567637317385256E-5
TTACCAAGTGACCATTTTATT(65.0) Cs1g09640,1267,+
ACTGCAATAAATTATAGTGGA(2.0) Cs1g09640,1288,+
GAAGATAGTGCCACAAACCCC(162.0) Cs1g09640,1309,+
TTGGAGTGGCAGCTACCACTA(2.0) Cs1g09640,1351,+
AATAATTTTCAGGAGCAACTT(5.0) Cs1g09640,1393,+
GCATACGGTAGCTCCAATTGG(15.0) Cs1g09640,1435,+
TAAAATGGTCACTTGGTAACT(28.0) Cs1g09640,1265,-
CACTATAATTTATTGCAGTAA(4.0) Cs1g09640,1286,-
GGTTTGTGGCACTATCTTCTC(5.0) Cs1g09640,1307,-
CGCTATTTGGTGGTGGCAGGG(3.0) Cs1g09640,1328,-
CTGCAAAATTAGGTTGATCTA(8.0) Cs1g09640,1370,-
Cs1g09660,160,411,21,8,6.196609402704957E-7
CTCTGTCCATACCATCAAAGA(14.0) Cs1g09660,160,+
AATTGATTTCTACAGCTTTGA(11.0) Cs1g09660,181,+
TACGATGCCGTTTAGGTCTGT(6.0) Cs1g09660,244,+
TGATGCAGGGCATTCTGAGAT(18.0) Cs1g09660,307,+
GTACTTTTACTGTGAGCGTTA(3.0) Cs1g09660,349,+
TTACAAGAGCGCCAAGAGTAA(6.0) Cs1g09660,370,+
AAAGCTGTAGAAATCAATTTC(13.0) Cs1g09660,179,-
ACGCTCACAGTAAAAGTACCA(6.0) Cs1g09660,347,-
Cs1g09665,437,688,97,14,4.64134713967951E-6
AGTTGCTATATACAACTTCGA(34.0) Cs1g09665,437,+
TATCATCAGATACCCATCAAT(4.0) Cs1g09665,479,+
TCTAGCAGAGGGTATTAGAAA(11.0) Cs1g09665,521,+
CTTCAGGTACAAGCGTAGCAT(25.0) Cs1g09665,584,+
CTAGCAATTTATCATATTACA(4.0) Cs1g09665,605,+
TGCAATTTCAGAAATCATGTT(7.0) Cs1g09665,626,+
GCAGAAAATGGCTTCTGAAAG(96.0) Cs1g09665,647,+
TACCTAGCATTGAAAAGGCTC(331.0) Cs1g09665,456,-
CAAAAGCAATTGCATCAAGAT(3.0) Cs1g09665,498,-
TCTAATACCCTCTGCTAGAAA(5.0) Cs1g09665,519,-
GTGACCACAGAGGAAAAGGAA(3.0) Cs1g09665,561,-
TAATATGATAAATTGCTAGAT(9.0) Cs1g09665,603,-
CATGATTTCTGAAATTGCATG(426.0) Cs1g09665,624,-
TTCAGAAGCCATTTTCTGCAA(4.0) Cs1g09665,645,-
Cs1g09710,168,419,14,7,3.9256814207734587E-7
TTCTGTCCATACCATCAAAGA(6.0) Cs1g09710,168,+
AATTGATTTCTATAGCTTTGA(2.0) Cs1g09710,189,+
TGATGCAGGGCATTCTGAGAT(18.0) Cs1g09710,315,+
TCAGGGTGAGGAAGAAGTATG(3.0) Cs1g09710,336,+
ATACTATTACTGTTAGCGCAA(3.0) Cs1g09710,357,+
AAACAGTACTGAGGTAATTGG(2.0) Cs1g09710,378,+
AAAGCTATAGAAATCAATTTC(2.0) Cs1g09710,187,-
Cs1g10460,1273,1524,34,8,3.908575822150196E-5
ACCTTCTTCATGCATGCTTAT(5.0) Cs1g10460,1273,+
TGGAGGAAGAAGGCGATGATC(91.0) Cs1g10460,1294,+
TTCGTGAGATGTCATTATGGA(10.0) Cs1g10460,1336,+
AGGAGCAGAACTTTCTGGTTC(18.0) Cs1g10460,1378,+
CTCTGATGGGAAATGGAATTG(2.0) Cs1g10460,1462,+
AAGCATGCATGAAGAAGGTCA(3.0) Cs1g10460,1271,-
CATAATGACATCTCACGAATC(2.0) Cs1g10460,1334,-
ACCCGTTTGGCACCTTCCCAT(2.0) Cs1g10460,1439,-
Cs1g10470,1340,1591,38,8,9.447693575885797E-5
ACCTTCTTCATGCATGCTTAT(5.0) Cs1g10470,1340,+
TGGAGGAAGAAGGCGATGATC(91.0) Cs1g10470,1361,+
TTCGTGAGATGTCATTATGGA(10.0) Cs1g10470,1403,+
AGGAGCAGAACTTTCTGGTTC(18.0) Cs1g10470,1445,+
CTCTGATGGGAAATGGAATTA(18.0) Cs1g10470,1529,+
AAGCATGCATGAAGAAGGTCA(3.0) Cs1g10470,1338,-
CATAATGACATCTCACGAATC(2.0) Cs1g10470,1401,-
ACCCGTTTGGCACCTTCCCAT(2.0) Cs1g10470,1506,-
Cs1g11040,3314,3565,14,6,1.0030647295158299E-5
AGTCATATCAACAACAAACTC(22.0) Cs1g11040,3314,+
CAGGAAAAGCCCAATAAGTTC(54.0) Cs1g11040,3335,+
CTTCCGGCTACTGATGATAAA(2.0) Cs1g11040,3440,+
GAGAGACGTGCAGGGAGGTTG(16.0) Cs1g11040,3461,+
GTTTGTTGTTGATATGACTCA(10.0) Cs1g11040,3312,-
ACTTATTGGGCTTTTCCTGGA(2.0) Cs1g11040,3333,-
Cs1g11050,1770,2021,14,6,1.0030647295158299E-5
AGTCATATCAACAACAAACTC(22.0) Cs1g11050,1770,+
CAGGAAAAGCCCAATAAGTTC(54.0) Cs1g11050,1791,+
CTTCCGGCTACTGATGATAAA(2.0) Cs1g11050,1896,+
GAGAGACGTGCAGGGAGGTTG(16.0) Cs1g11050,1917,+
GTTTGTTGTTGATATGACTCA(10.0) Cs1g11050,1768,-
ACTTATTGGGCTTTTCCTGGA(2.0) Cs1g11050,1789,-
Cs1g11050,436,687,9,5,1.3409438118695247E-5
AGGACAGGGAAGATTGTGGAG(2.0) Cs1g11050,436,+
AGTCATATCAACAACAAACTC(22.0) Cs1g11050,541,+
CAGGAAAAGCCCAATAAGTTC(54.0) Cs1g11050,562,+
GTTTGTTGTTGATATGACTCA(10.0) Cs1g11050,539,-
ACTTATTGGGCTTTTCCTGGA(2.0) Cs1g11050,560,-
Cs1g11280,1685,1936,3,3,8.198444268147071E-5
GAACTCTCAGGAACGGCATGA(2.0) Cs1g11280,1685,+
CCTTGGCCGGAGCCTGGTTCG(2.0) Cs1g11280,1725,-
GAAACAAGATGGCGGTGGCGA(3.0) Cs1g11280,1788,-
Cs1g11320,652,903,29,10,4.230266244344177E-8
GTCGGTAAAACTACACTATTG(2.0) Cs1g11320,652,+
GATTTTGTGATATGGGTCGTA(2.0) Cs1g11320,715,+
GGGGAGAAGATAGGTTTGTTG(24.0) Cs1g11320,778,+
AGAATTGAACAGAAAGCTCTA(5.0) Cs1g11320,820,+
ATTTATTGTTGATATGAGTCA(4.0) Cs1g11320,671,-
AATCGGTTGAACTCTGAAGAA(4.0) Cs1g11320,692,-
CGACCCATATCACAAAATCAA(7.0) Cs1g11320,713,-
TTTGCAGATCTTTTGACACTA(372.0) Cs1g11320,734,-
ACAAACCTATCTTCTCCCCGA(3.0) Cs1g11320,776,-
TCAAAATCCTGAAGATGTCTA(125.0) Cs1g11320,839,-
Cs1g11410,771,1022,26,7,5.3847619954183016E-5
GGGGTCGGTAAAACTACACTA(5.0) Cs1g11410,771,+
TTTAGTTGTGTGATATGGGTT(2.0) Cs1g11410,834,+
GTAGTGTCAAAAGACTTGCGA(2.0) Cs1g11410,855,+
ATCGGGGAGAAGATTGGTTTG(13.0) Cs1g11410,897,+
AGAAGAATTGAACAGAAAGCT(2.0) Cs1g11410,939,+
CAAGACATCTTCAGGATTTTG(6.0) Cs1g11410,960,+
AAGGAGAAGAAATTTGTGCTG(191.0) Cs1g11410,981,+
Cs1g11430,805,1056,119,15,9.28765620543886E-6
AATGAGTCATGGAAGAGTAAA(7.0) Cs1g11430,805,+
AGCCTCCAGGAGAAATCACTA(4.0) Cs1g11430,826,+
GAGAAGAAGTTTGTTTTGTTG(11.0) Cs1g11430,868,+
CTAGATGACTTATGGCAGCGG(112.0) Cs1g11430,889,+
GTTGATTTAACAAAAGTGGGC(24.0) Cs1g11430,910,+
TTTACAACCCGTTCTGAAGAA(64.0) Cs1g11430,973,+
CAAAAAAAGTTCAAAGTGGCT(16.0) Cs1g11430,1015,+
GTGATTTCTCCTGGAGGCTTT(2.0) Cs1g11430,824,-
CTAAAATCTTGAAGATGTCTA(4.0) Cs1g11430,845,-
ACAAAACAAACTTCTTCTCCC(4.0) Cs1g11430,866,-
CCACTTTTGTTAAATCAACCC(2.0) Cs1g11430,908,-
GTGGGCTGGGAAGAGGGACGC(39.0) Cs1g11430,929,-
CCACTTTAGATGCACTACTTT(40.0) Cs1g11430,950,-
CTTCAGAACGGGTTGTAAATA(46.0) Cs1g11430,971,-
CCACTTTGAACTTTTTTTGGG(20.0) Cs1g11430,1013,-
Cs1g12140,694,945,87,14,1.0690224078839597E-6
GGGAAAAAGATCGGTTTGGTT(13.0) Cs1g12140,694,+
AGTGTAGAGGAGAAAGCTCTC(2.0) Cs1g12140,736,+
GAGAAGAGAATTGTATTGCTG(16.0) Cs1g12140,778,+
TTAGATGATATATGGGAGCGG(1150.0) Cs1g12140,799,+
GTTGATTTAACAAAAGTGGGC(24.0) Cs1g12140,820,+
TTCACAACCCGTTTCGTCGAT(34.0) Cs1g12140,883,+
TACTCTTCCATGAATCATCAA(3.0) Cs1g12140,713,-
GAGCTTTCTCCTCTACACTTT(2.0) Cs1g12140,734,-
TTAAACTCCGGAAGATGTCGA(577.0) Cs1g12140,755,-
GCAATACAATTCTCTTCTCTC(4.0) Cs1g12140,776,-
CCACTTTTGTTAAATCAACCC(2.0) Cs1g12140,818,-
CGACTTTTGATGTAGTATTTT(5.0) Cs1g12140,860,-
CGACGAAACGGGTTGTGAATA(12.0) Cs1g12140,881,-
CTTCCATGCTACCACAAACAT(3.0) Cs1g12140,902,-
Cs1g12150,94,345,81,12,3.132589696598439E-5
GTTTCAAAAGACCTGCGACTT(4.0) Cs1g12150,94,+
GGGAAGAAGATAGGTCTGTTT(602.0) Cs1g12150,136,+
GAGAAGAGATTTGTATTGTTG(32.0) Cs1g12150,220,+
TTAGATGATTTATGGGAGCGG(787.0) Cs1g12150,241,+
GTTGATTTAACAGAAGTGGGC(41.0) Cs1g12150,262,+
GTCGCAGGTCTTTTGAAACTA(7.0) Cs1g12150,92,-
TATCTTCTTGAATTTTTTCAA(9.0) Cs1g12150,113,-
ACAGACCTATCTTCTTCCCAA(8.0) Cs1g12150,134,-
ACAATACAAATCTCTTCTCTC(15.0) Cs1g12150,218,-
CCACTTCTGTTAAATCAACCC(2.0) Cs1g12150,260,-
GTGGGCTGGGAAGTGGAACGC(16.0) Cs1g12150,281,-
CGACTTTTGATGTAGTATTTT(5.0) Cs1g12150,302,-
Cs1g12190,646,897,131,18,3.481414724781028E-8
AGTGTAGAGGAGAAAGCTCTC(2.0) Cs1g12190,646,+
GAGAAGAGAATTGTATTGCTG(16.0) Cs1g12190,688,+
TTAGATGATATATGGGAGCGG(1150.0) Cs1g12190,709,+
GTTGATTTAACAAAAGTGGGC(24.0) Cs1g12190,730,+
GTTCCACTTCCCAGCGCACAA(3.0) Cs1g12190,751,+
AATACTACCTCAAAAGTCGTA(2.0) Cs1g12190,772,+
GTTTGTGGCAGCATGAGAGCT(3.0) Cs1g12190,814,+
AGGCCGGTTAAAGTGGCATGC(2.0) Cs1g12190,835,+
CTATCAGAAAAGCAAGCTTGG(45.0) Cs1g12190,856,+
GAGCTTTCTCCTCTACACTTT(2.0) Cs1g12190,644,-
TTAAACTCCGGAAGATGTCGA(577.0) Cs1g12190,665,-
GCAATACAATTCTCTTCTCTC(4.0) Cs1g12190,686,-
CCACTTTTGTTAAATCAACCC(2.0) Cs1g12190,728,-
GTGCGCTGGGAAGTGGAACGC(9.0) Cs1g12190,749,-
CGACTTTTGAGGTAGTATTTT(200.0) Cs1g12190,770,-
CAATGGAACGGGTTGTGAATA(6.0) Cs1g12190,791,-
CTCTCATGCTGCCACAAACAC(4.0) Cs1g12190,812,-
ATGCCACTTTAACCGGCCTAG(3.0) Cs1g12190,833,-
Cs1g12210,505,756,35,11,2.0001702892987724E-8
CAAGTCTGGAGATGTCTTGTA(3.0) Cs1g12210,505,+
GTTGGTAAAACTACACTACTG(2.0) Cs1g12210,568,+
GATTGTGTGATTTGGGTTGTA(2.0) Cs1g12210,631,+
GTTTCAAAAGACCTGCGACTC(17.0) Cs1g12210,652,+
GGGAAAAAGATAGGTTTGGTT(5.0) Cs1g12210,694,+
ATTTATTGTTGATATGGGTCA(53.0) Cs1g12210,587,-
AGTTGGTTGGACTCTCGAGAA(5.0) Cs1g12210,608,-
CAACCCAAATCACACAATCAA(39.0) Cs1g12210,629,-
GTCGCAGGTCTTTTGAAACTA(7.0) Cs1g12210,650,-
TATCTTCTTGAATTTTTTCGA(4.0) Cs1g12210,671,-
CCAAACCTATCTTTTTCCCAA(3.0) Cs1g12210,692,-
Cs1g12940,790,1041,96,14,4.042221960902265E-6
AAACAAGTCAATAACAAATTC(8.0) Cs1g12940,790,+
TTTGGTGTCGTTATCTGGTCG(55.0) Cs1g12940,832,+
TTGAAGCAGATTCAAGTGGAT(7.0) Cs1g12940,874,+
ATTGGAAAAAGGATAGGCTTC(116.0) Cs1g12940,895,+
TCAACAGATTCATGGGAGAGA(3.0) Cs1g12940,916,+
AAAAGTTTTGAAGAAAGGGCT(132.0) Cs1g12940,937,+
TCAGACATCACCAACACTTTA(3.0) Cs1g12940,958,+
AAGCATAAGAAGTTTGTATTG(2.0) Cs1g12940,979,+
TTATTGGATGATATATGGGAG(35.0) Cs1g12940,1000,+
ATTTGTTATTGACTTGTTTTA(5.0) Cs1g12940,788,-
ACCAGATAACGACACCAAAAT(2.0) Cs1g12940,830,-
TTGGCTCTCTAGACACAACCG(2.0) Cs1g12940,851,-
TCTCCCATGAATCTGTTGAGA(71.0) Cs1g12940,914,-
ATACAAACTTCTTATGCTTTA(37.0) Cs1g12940,977,-
Cs1g13010,647,898,100,15,7.665996037294172E-7
ATCGGCAAAACTACTCTGTTA(3.0) Cs1g13010,647,+
AAACAAGTCAATAACAAATTC(8.0) Cs1g13010,668,+
TGCAGTGAGGAGCATGATTTT(154.0) Cs1g13010,689,+
GATGTCGTTATCTGGTCGGTT(760.0) Cs1g13010,710,+
GTATCTAGAGAGCCAAACTTG(2.0) Cs1g13010,731,+
AAGCAGATTCAAGAGGATATT(6.0) Cs1g13010,752,+
GGGAAAAGGATAGGCTTCTCA(18.0) Cs1g13010,773,+
ACAGATTCATGGCAGAGAAAA(2.0) Cs1g13010,794,+
CATAAGAAGTTTGTATTGTTA(10.0) Cs1g13010,857,+
ATTTGTTATTGACTTGTTTTA(5.0) Cs1g13010,666,-
AATCATGCTCCTCACTGCAGA(3.0) Cs1g13010,687,-
CCGACCAGATAACGACATCAA(316.0) Cs1g13010,708,-
AGAAGCCTATCCTTTTCCCAA(6.0) Cs1g13010,771,-
TTCTCTGCCATGAATCTGTTG(2.0) Cs1g13010,792,-
TTAAAGTGTTGGTGATGTCTG(2.0) Cs1g13010,834,-
Cs1g13030,619,870,87,12,6.897424754197411E-5
ATCGGCAAAACTACTCTGTTA(3.0) Cs1g13030,619,+
TGCAGTGAGGAGCATGATTTT(154.0) Cs1g13030,661,+
GATGTCGTTATCTGGTCGGTT(760.0) Cs1g13030,682,+
GTATCTAGAGAGCCAAACTTG(2.0) Cs1g13030,703,+
AAGCAGATTCAAGAGGATATT(6.0) Cs1g13030,724,+
GGGAACAGGATAGGCTTCTCA(13.0) Cs1g13030,745,+
CATAAGAAGTTTGTATTGTTA(10.0) Cs1g13030,829,+
AATCATGCTCCTCACTGCAGA(3.0) Cs1g13030,659,-
CCGACCAGATAACGACATCAA(316.0) Cs1g13030,680,-
AGAAGCCTATCCTGTTCCCAA(10.0) Cs1g13030,743,-
TTCTCTCCCATGAATCTGTTG(2.0) Cs1g13030,764,-
TTAAAGTGTTGGTGATGTCTG(2.0) Cs1g13030,806,-
Cs1g13270,788,1039,6,5,6.981269848087751E-7
ATCTGGAAAAAGATAGGCTTG(10.0) Cs1g13270,788,+
GTTTGCGGGGCGATGAAGGCT(3.0) Cs1g13270,998,+
TTCTCCATGAATTGTCGCACA(4.0) Cs1g13270,807,-
AAACCCTGAAGATGTCCACCG(2.0) Cs1g13270,849,-
CCACCTTGGATGCAGTCGTTG(5.0) Cs1g13270,954,-
Cs1g13430,1265,1516,24,7,2.9969423853086696E-5
ATTGAGGTCCTAAGGAGTTCA(4.0) Cs1g13430,1267,+
TTACCCAGCGATGCAACTAGA(3.0) Cs1g13430,1351,+
GATTGCTGGATATGTGAGGGG(3.0) Cs1g13430,1435,+
TTTTTAGATGATCATGATGGA(2.0) Cs1g13430,1456,+
TGAACTCCTTAGGACCTCAAT(2.0) Cs1g13430,1267,-
TCTAGTTGCATCGCTGGGTAA(2.0) Cs1g13430,1351,-
TCTATAATCTTCTGGAAATAA(2.0) Cs1g13430,1393,-
Cs1g13430,721,972,47,13,2.7646009449861974E-9
ACCCAAATCAACAACAGGTTC(4.0) Cs1g13430,721,+
TTCGACACGCCAAACCATTTT(2.0) Cs1g13430,742,+
GTGTCCAGGGACTTGCAGCTT(9.0) Cs1g13430,784,+
AACGAATCTTGGAAGAACAAA(3.0) Cs1g13430,847,+
AGTATGCAAGAGAAAGCTCAG(9.0) Cs1g13430,868,+
TTGGACGACATATGGGAGCTT(11.0) Cs1g13430,931,+
ACCTGTTGTTGATTTGGGTCA(14.0) Cs1g13430,719,-
AATGGTTTGGCGTGTCGAAGA(6.0) Cs1g13430,740,-
CTACCCAAATGACAAAATCAA(4.0) Cs1g13430,761,-
GCTGCAAGTCCCTGGACACCA(6.0) Cs1g13430,782,-
TGTTCTTCCAAGATTCGTTAA(12.0) Cs1g13430,845,-
GAGCTTTCTCTTGCATACTTT(4.0) Cs1g13430,866,-
ATAACACAAACTTTTTCTTGC(2.0) Cs1g13430,908,-
Cs1g14030,1717,1968,44,9,3.633794452769402E-5
TTCGAGATACAGAGCACGATT(8.0) Cs1g14030,1717,+
CGGATCAAATGTGGATAGGCA(216.0) Cs1g14030,1822,+
AAGATGAGGATGGAAGAGCAA(93.0) Cs1g14030,1843,+
GAGGGAAGAAGTTTGTGTTGC(8.0) Cs1g14030,1885,+
TATTAGACGACGTATGGGAAC(58.0) Cs1g14030,1906,+
TTGGCATCTCTGGACACCTTA(4.0) Cs1g14030,1757,-
CCTATCCACATTTGATCCGGG(5.0) Cs1g14030,1820,-
TCCCATACGTCGTCTAATAGC(16.0) Cs1g14030,1904,-
ACTTTTGAGAGATCTAATCGT(2.0) Cs1g14030,1925,-
Cs1g14090,1079,1330,23,10,2.7751854542843444E-9
GATTTGGTGATATGGGTGGCG(4.0) Cs1g14090,1079,+
GATGAAATGTGGAAAAACAAA(4.0) Cs1g14090,1163,+
CTAGACGATGTATGGGAGCGA(465.0) Cs1g14090,1247,+
CTAGATCTCTCAAAAATAGGA(12.0) Cs1g14090,1268,+
CCACCCATATCACCAAATCAA(11.0) Cs1g14090,1077,-
AATTTGCTTCTTTGGACACCG(188.0) Cs1g14090,1098,-
TGACTTCTTGAATTTTCTCTA(7.0) Cs1g14090,1119,-
TGTTTTTCCACATTTCATCCG(2.0) Cs1g14090,1161,-
GCTCCCATACATCGTCTAGGA(15.0) Cs1g14090,1245,-
CTATTTTTGAGAGATCTAGTC(2.0) Cs1g14090,1266,-
Cs1g15550,1037,1288,78,12,2.0517028445266847E-5
CGTAAGGAGACAGTTTCCAGA(21.0) Cs1g15550,1037,+
ATGATGGAGTCAACTAATGTC(5.0) Cs1g15550,1058,+
GAAAGTGAATGTTGGCGGTTG(952.0) Cs1g15550,1100,+
TTCCAACAATTAGCATTTTTT(6.0) Cs1g15550,1121,+
GAAAACTTAGAAGAAATTGGA(17.0) Cs1g15550,1163,+
AAAACTATTGGGAGTCTTTTG(2.0) Cs1g15550,1226,+
CATTAGTTGACTCCATCATTC(20.0) Cs1g15550,1056,-
AGAGTTCCTCAATAAACATGA(2.0) Cs1g15550,1077,-
ACCGCCAACATTCACTTTCAG(5.0) Cs1g15550,1098,-
AAAATGCTAATTGTTGGAACA(13.0) Cs1g15550,1119,-
ACTCTGAGGGAGACCTACCAA(13.0) Cs1g15550,1140,-
CAGCTAGAGGCAAACCCTTAC(4.0) Cs1g15550,1203,-
Cs1g15550,719,970,61,13,1.0001988064721193E-7
ATAGGGAAGACAACTCTTGCT(114.0) Cs1g15550,719,+
CAGATGGCCTACAATGATCCT(1899.0) Cs1g15550,740,+
ATAAGGATGTGGGTGTGTGTA(676.0) Cs1g15550,782,+
TCTGACCCTTTTGATGAGTTT(37.0) Cs1g15550,803,+
TCATATCTCCTACGCATATAT(18.0) Cs1g15550,887,+
TTCCTTCTTGTCTTAGATGAT(2.0) Cs1g15550,929,+
GATCATTGTAGGCCATCTGAG(2.0) Cs1g15550,738,-
CACACACCCACATCCTTATCT(8.0) Cs1g15550,780,-
TGATAGATTTGGCAACACTAA(508.0) Cs1g15550,822,-
TTTCACCTTCTAAACCCTCGA(7.0) Cs1g15550,843,-
GCAGTGAACCTAGATTCGAGG(3.0) Cs1g15550,864,-
ATATGCGTAGGAGATATGATT(35.0) Cs1g15550,885,-
TTTTTTTGGCAATAGCTTCAT(3.0) Cs1g15550,906,-
Cs1g16990,857,1108,9,5,1.3409438118695247E-5
TTGGATGATGTGAGGAGTAGA(2.0) Cs1g16990,857,+
TTGATGTACTCTCTTAAATCG(2.0) Cs1g16990,899,+
TTGGTGACTACATGCGAGGAG(4.0) Cs1g16990,941,+
AACACCAGGATGATCTCACTA(11.0) Cs1g16990,983,+
GGGACACTGTCTGAGGAGGCT(3.0) Cs1g16990,1004,+
Cs1g19425,117,368,3,3,8.198444268147071E-5
CATTTTTGCGTGCAATGATCC(2.0) Cs1g19425,117,+
ATCATTCACGCAAAAATGATT(2.0) Cs1g19425,243,+
TGACTCGTGAGTTGGCCTTGT(12.0) Cs1g19425,264,+
Cs1g19720,5658,5909,20,8,3.9384801282839995E-7
TTTGGCGTTGAAAAGGAGATT(14.0) Cs1g19720,5658,+
TCATCAGCAAGGACTCCGTTA(18.0) Cs1g19720,5784,+
TGCAACACGTGTTCTGGGGAC(17.0) Cs1g19720,5868,+
TCTCAAGACGTGTTATCTCAA(263.0) Cs1g19720,5677,-
AGGTACTACATGTAGATGGCT(38.0) Cs1g19720,5740,-
TTACCTGCTGGAAGACACCTA(52.0) Cs1g19720,5803,-
CACCGCATGAAGAGCAAGTCA(8.0) Cs1g19720,5824,-
CCCCAGAACACGTGTTGCAAG(4.0) Cs1g19720,5866,-
Cs1g25670,662,913,31,8,1.8409843374033062E-5
ATGGGAATTATATTGGGGGTA(12.0) Cs1g25670,662,+
TTGATCCAGCTCACATGGAAG(3.0) Cs1g25670,683,+
GCAATTATGAATCCTGGGTCG(92.0) Cs1g25670,725,+
CAGGCTTTGTACCAATGGCAC(29.0) Cs1g25670,746,+
TGGCTCTCCAAGAATTCAGCA(492.0) Cs1g25670,788,+
TCCATTCTTCGGAACACTTCT(10.0) Cs1g25670,702,-
ACCCAGGATTCATAATTGCTC(10.0) Cs1g25670,723,-
CTGAATTCTTGGAGAGCCATG(3.0) Cs1g25670,786,-
Cs2g09590,2921,3172,3,3,8.198444268147071E-5
ATAGGGGACTCATTGTTGGTG(5.0) Cs2g09590,2921,+
ATGACCCACAAAAAGCTACCA(2.0) Cs2g09590,2940,-
ATATAGAAGTCAAGAAAGTAC(35.0) Cs2g09590,2961,-
Cs2g09590,5761,6012,18,6,5.5210946365125156E-5
TTACACGACTTGCAAATTTAT(10.0) Cs2g09590,5761,+
TGCATATTTGTTGGGATTCTT(4.0) Cs2g09590,5887,+
TTGGCGAGCAAGGATGACCCT(7.0) Cs2g09590,5908,+
AAATTTGCAAGTCGTGTAAAC(2.0) Cs2g09590,5759,-
TGAGAAAAGTAGGTGCAACTC(23.0) Cs2g09590,5843,-
ATATAGATAATAGAACAGGTA(115.0) Cs2g09590,5864,-
Cs2g09740,899,1150,3,3,8.198444268147071E-5
GGGTGGCCAGATGACTGCTGC(2.0) Cs2g09740,899,+
TCAGAGGATGATGGCGAAAAT(2.0) Cs2g09740,920,+
CAGGAAGACGGATAGGAGAGC(2.0) Cs2g09740,1004,+
Cs2g14260,2591,2842,4,4,3.2220960005818184E-6
TCTTCTTCGCAAGTGTCTGGC(17.0) Cs2g14260,2591,+
CAGACACTTGCGAAGAAGATG(8.0) Cs2g14260,2589,-
GAAGTTACCCTTGGAGGCTGC(4.0) Cs2g14260,2610,-
TCCCTTTGGATGTCGTCCTGC(78.0) Cs2g14260,2631,-
Cs2g14270,3092,3343,10,6,7.873198047153401E-7
TCCCTTTGGATGTCGTCCTGC(78.0) Cs2g14270,3092,+
GAAGTTACCCTTGGAGGCTGC(4.0) Cs2g14270,3113,+
CAGACACTTGCGAAGAAGATG(8.0) Cs2g14270,3134,+
CAAAAAGTAGGGAAGATGTAT(35.0) Cs2g14270,3218,+
CCAAGGAAAGATGCGCCAGAT(15.0) Cs2g14270,3260,+
TCTTCTTCGCAAGTGTCTGGC(17.0) Cs2g14270,3132,-
Cs2g18460,21,272,74,11,8.357349871026964E-5
TGAAGTCGGAACTTTAACGAA(6.0) Cs2g18460,21,+
CGAAGAATCTTGGAGCCTTTT(3.0) Cs2g18460,42,+
CAGGGAGGTAGCTGGTCCAGA(4.0) Cs2g18460,63,+
CCCGACTGCAAGAGAGGTGGC(236.0) Cs2g18460,105,+
AACAGCGCTGAAGGATAGAGA(5.0) Cs2g18460,168,+
TATTTCAAGATTATCAACTTC(2.0) Cs2g18460,82,-
CACCTCTCTTGCAGTCGGGTT(6.0) Cs2g18460,103,-
TATTGTGAGAATCGCAATTGG(2.0) Cs2g18460,145,-
TCTATCCTTCAGCGCTGTTCC(6.0) Cs2g18460,166,-
ACTTTTGAGTTGTTCGGCTGC(15.0) Cs2g18460,208,-
TTCGATGTTCGTTGGGGCGGA(4.0) Cs2g18460,229,-
Cs2g18470,1207,1458,74,11,8.357349871026964E-5
TGAAGTCGGAACTTTAACGAA(6.0) Cs2g18470,1207,+
CGAAGAATCTTGGAGCCTTTT(3.0) Cs2g18470,1228,+
CAGGGAGGTAGCTGGTCCAGA(4.0) Cs2g18470,1249,+
CCCGACTGCAAGAGAGGTGGC(236.0) Cs2g18470,1291,+
AACAGCGCTGAAGGATAGAGA(5.0) Cs2g18470,1354,+
TATTTCAAGATTATCAACTTC(2.0) Cs2g18470,1268,-
CACCTCTCTTGCAGTCGGGTT(6.0) Cs2g18470,1289,-
TATTGTGAGAATCGCAATTGG(2.0) Cs2g18470,1331,-
TCTATCCTTCAGCGCTGTTCC(6.0) Cs2g18470,1352,-
ACTTTTGAGTTGTTCGGCTGC(15.0) Cs2g18470,1394,-
TTCGATGTTCGTTGGGGCGGA(4.0) Cs2g18470,1415,-
Cs2g18470,869,1120,57,15,1.2505563986095965E-10
AAGGAAATTCAGAAGCAAGCA(70.0) Cs2g18470,869,+
AAAGAAATGAAGATGTTTGAT(70.0) Cs2g18470,890,+
GATGTAGCGATGGCCGTTGTG(3.0) Cs2g18470,911,+
TCTCAAACTCCAAGCATTACC(56.0) Cs2g18470,932,+
AAGATTCAAGATGAGATTGCT(6.0) Cs2g18470,953,+
CTGCCTGACAATGACGAGTCA(5.0) Cs2g18470,995,+
GAAAGAATCAAAGAGAAGCAG(95.0) Cs2g18470,1037,+
CGAGTGCTTGTCATATTGGAC(3.0) Cs2g18470,1058,+
CTTGCTTCTGAATTTCCTTGA(10.0) Cs2g18470,867,-
CAAACATCTTCATTTCTTTTG(12.0) Cs2g18470,888,-
CAACGGCCATCGCTACATCAT(49.0) Cs2g18470,909,-
TAATGCTTGGAGTTTGAGACA(4.0) Cs2g18470,930,-
CAATCTCATCTTGAATCTTGG(35.0) Cs2g18470,951,-
GCTTCTCTTTGATTCTTTCCC(2.0) Cs2g18470,1035,-
CCAATATGACAAGCACTCGCT(6.0) Cs2g18470,1056,-
Cs2g18480,1634,1885,30,9,1.046683211870203E-6
AAGGAAATTCAGAAGCAAGCA(70.0) Cs2g18480,1634,+
GATGTAGCGATGGCCGTTGTG(3.0) Cs2g18480,1676,+
TCTCAAACTCCAAGCATTACC(56.0) Cs2g18480,1697,+
CTGCCTGACAATGACGAGTCA(5.0) Cs2g18480,1760,+
GAAAGAATCAAAGAGAAGCAG(95.0) Cs2g18480,1802,+
CTTGCTTCTGAATTTCCTTGA(10.0) Cs2g18480,1632,-
CAACGGCCATCGCTACATCAT(49.0) Cs2g18480,1674,-
TAATGCTTGGAGTTTGAGACA(4.0) Cs2g18480,1695,-
GCTTCTCTTTGATTCTTTCCC(2.0) Cs2g18480,1800,-
Cs2g26370,534,785,12,5,7.707354953582029E-5
CTGGGCAAAACTACTCTTGCT(2.0) Cs2g26370,534,+
CTCAAGGCATGGACTTGTGTC(2.0) Cs2g26370,597,+
CACAAGTCCATGCCTTGAGAT(5.0) Cs2g26370,595,-
AGATTGTTTTTGTTAGCCTGA(14.0) Cs2g26370,637,-
CTAAAACAAGCAAAAATTTCT(5.0) Cs2g26370,742,-
Cs2g26460,676,927,12,5,7.707354953582029E-5
CTGGGCAAAACTACTCTTGCT(2.0) Cs2g26460,676,+
CTCAAGGCATGGACTTGTGTC(2.0) Cs2g26460,739,+
CACAAGTCCATGCCTTGAGAT(5.0) Cs2g26460,737,-
AGATTGTTTTTGTTAGCCTGA(14.0) Cs2g26460,779,-
CTAAAACAAGCAAAAATTTCT(5.0) Cs2g26460,884,-
Cs2g30590,931,1182,56,14,1.923028507358364E-9
GATGTCAAGAATAAATTCGAA(26.0) Cs2g30590,931,+
TGCTGTGCTTGGGTGTCTGTG(4.0) Cs2g30590,952,+
TCCCAAGATTACCAATTTCAA(4.0) Cs2g30590,973,+
AAGTCCTTCAATATCATCAGC(2.0) Cs2g30590,1015,+
TCGGCGGAGGAGGGGGGCTTA(15.0) Cs2g30590,1036,+
TTAGAGAGATGTCTTTACAAA(6.0) Cs2g30590,1078,+
TTGATGGTTCTTGACGATGTA(35.0) Cs2g30590,1120,+
TGGCGTAAAGTGGATTGGGAG(96.0) Cs2g30590,1141,+
CGAATTTATTCTTGACATCAC(2.0) Cs2g30590,929,-
CAGACACCCAAGCACAGCATT(212.0) Cs2g30590,950,-
GAAATTGGTAATCTTGGGACA(22.0) Cs2g30590,971,-
TAATCCTGAGGAGAAGATATT(12.0) Cs2g30590,992,-
TGATGATATTGAAGGACTTTA(310.0) Cs2g30590,1013,-
CTTCTTCACTCTTATTCTCTA(2.0) Cs2g30590,1055,-
Cs2g30790,457,708,5,4,1.5631043398883787E-5
ACCTTAGCTGTAGTTGGCTTC(3.0) Cs2g30790,457,+
AGCCAACTACAGCTAAGGTCG(2.0) Cs2g30790,455,-
TTGGAAGGGATATTGCCGTGA(2.0) Cs2g30790,476,-
CTGGAAGAGAGGTTAAGGAGT(8.0) Cs2g30790,602,-
Cs2g30800,999,1250,5,4,1.5631043398883787E-5
ACCTTAGCTGTAGTTGGCTTC(3.0) Cs2g30800,999,+
AGCCAACTACAGCTAAGGTCG(2.0) Cs2g30800,997,-
TTGGAAGGGATATTGCCGTGA(2.0) Cs2g30800,1018,-
CTGGAAGAGAGGTTAAGGAGT(8.0) Cs2g30800,1144,-
Cs2g30985,496,747,166,20,8.905459389301733E-9
GTGGCCTTCTATCTGGAAAGT(5.0) Cs2g30985,496,+
TTTCTTTCCGGTGACTGGCTC(54.0) Cs2g30985,517,+
GACCAGACGAGCTTGGGCAAT(37.0) Cs2g30985,538,+
TCGCTGAATAAATATGTAGGT(30.0) Cs2g30985,559,+
TGATAAATAATGAAAACCTAT(2.0) Cs2g30985,580,+
AAGATAGTATTGGAAAGTTCG(20.0) Cs2g30985,622,+
AAGCCTTTTATGATGTAGCAG(663.0) Cs2g30985,643,+
ATGATCAATATAAAGATTTGG(4.0) Cs2g30985,664,+
TGGGCTGCTGAACAAAAATGC(11.0) Cs2g30985,685,+
TTTAGGAAATATGAGGTTGAT(58.0) Cs2g30985,706,+
TTTCCAGATAGAAGGCCACTC(5036.0) Cs2g30985,494,-
TGCCCAAGCTCGTCTGGTCGA(1408.0) Cs2g30985,536,-
CTACATATTTATTCAGCGAAT(38.0) Cs2g30985,557,-
AGGTTTTCATTATTTATCAAC(5.0) Cs2g30985,578,-
TTAAAATAAATGGTTTTTGAT(16.0) Cs2g30985,599,-
AACTTTCCAATACTATCTTAT(32.0) Cs2g30985,620,-
GCTACATCATAAAAGGCTTCG(6.0) Cs2g30985,641,-
AAATCTTTATATTGATCATCT(55.0) Cs2g30985,662,-
ATTTTTGTTCAGCAGCCCACC(24.0) Cs2g30985,683,-
CAACCTCATATTTCCTAAAGC(3.0) Cs2g30985,704,-
Cs3g01180,1093,1344,17,6,3.789337989497446E-5
ATCATGGGAACTGTTCCAGCT(4.0) Cs3g01180,1093,+
AGGAAGATAGTGATCAAATGC(4.0) Cs3g01180,1219,+
AAAACTCTTGGTGGACTCTTA(3.0) Cs3g01180,1261,+
CTGGAACAGTTCCCATGATGG(6.0) Cs3g01180,1091,-
CAGACAAACAATCATCAATCG(4.0) Cs3g01180,1133,-
ATTGGCTGTACTTACCACGTA(6.0) Cs3g01180,1280,-
Cs3g01280,1818,2069,61,10,8.851135646913953E-5
TTTGAGAACTTTTTTACCGGT(12.0) Cs3g01280,1818,+
TGGCTACTTGGCTCCTAGCAT(4.0) Cs3g01280,1860,+
TGAGCTGCCGGATTCAGTTGG(44.0) Cs3g01280,1944,+
TGATTTGAGGTATTTAAGGTA(7.0) Cs3g01280,1965,+
CCTTAACCTGTCTGGAACTGA(3.0) Cs3g01280,1986,+
GCTAGGAGCCAAGTAGCCAGG(2.0) Cs3g01280,1858,-
TTTGAGCAACTTAGGAAGCAT(2.0) Cs3g01280,1879,-
GAAGACCCTCAAGCTTTGGAG(2.0) Cs3g01280,1900,-
AACTGAATCCGGCAGCTCAAG(3.0) Cs3g01280,1942,-
ATTGTAAAGCTTGCTGACTGA(2.0) Cs3g01280,2026,-
Cs3g01540,633,884,28,7,9.161499722956285E-5
CAGCTTGTCTACAATGATAAG(72.0) Cs3g01540,633,+
CTCAAGGCATGGACTTGCGTC(4.0) Cs3g01540,675,+
AGGCTTACAAAATCAATCCTA(5.0) Cs3g01540,717,+
CTTTCAATTGCTAGTGACCAG(2.0) Cs3g01540,738,+
TATCATTGTAGACAAGCTGAG(200.0) Cs3g01540,631,-
CTAAAACAAGCAAAAATTTCT(5.0) Cs3g01540,820,-
AATTCTCATTCCAAACGTCAT(2.0) Cs3g01540,841,-
Cs3g02960,697,948,35,10,3.370279375294663E-7
CAGCTTGTCTACAATGATAAG(72.0) Cs3g02960,697,+
CAAGTGCAGGATCATTTTGAT(5.0) Cs3g02960,718,+
CTCAAGGCATGGACTTGTGTC(2.0) Cs3g02960,739,+
ATATCCATTGTTCCTGACCAG(3.0) Cs3g02960,802,+
AATAAGCTTCAAGAGGAGCTG(5.0) Cs3g02960,844,+
TATCATTGTAGACAAGCTGAG(200.0) Cs3g02960,695,-
CAAAATGATCCTGCACTTGCT(9.0) Cs3g02960,716,-
CACAAGTCCATGCCTTGAGAT(5.0) Cs3g02960,737,-
AGATTGTTTTTGTTAGCCTGA(14.0) Cs3g02960,779,-
AATTCTCATTCCAAACGTCAT(2.0) Cs3g02960,905,-
Cs3g03540,715,966,84,14,6.60509177065894E-7
GGCTAACAAAAACAATTCTAA(4.0) Cs3g03540,715,+
GATCCGTTACCAAGCAGACTA(29.0) Cs3g03540,736,+
TTGATGACAGTGATTTAAATT(8.0) Cs3g03540,757,+
TTTTGCTTGTTTTAGACGACG(19.0) Cs3g03540,820,+
TTTGGAATGAGAATTACAATG(4.0) Cs3g03540,841,+
ATTGGGTTCGCCTCAGCCGTC(3.0) Cs3g03540,862,+
CGTTTGAAGCTGGAGCGAAGG(97.0) Cs3g03540,883,+
GAAGTAAGATTATTGTCACAA(29.0) Cs3g03540,904,+
CTCGTAATCAAGAGGTTGCAG(19.0) Cs3g03540,925,+
GTCTGCTTGGTAACGGATCTT(3.0) Cs3g03540,734,-
TTCAGCTCCTCTTGAAGCAAA(6.0) Cs3g03540,776,-
CGGCTGAGGCGAACCCAATCA(33.0) Cs3g03540,860,-
TTCGCTCCAGCTTCAAACGGA(3.0) Cs3g03540,881,-
GTGACAATAATCTTACTTCCC(2.0) Cs3g03540,902,-
Cs3g04930,1068,1319,55,11,3.695229184337703E-6
GTGGTGGTGGATGCTGAGGTA(6.0) Cs3g04930,1068,+
ACTCATACCCCAGACTGGAAA(8.0) Cs3g04930,1089,+
GAGAAAGCTAATCAACTGCGT(4.0) Cs3g04930,1173,+
CAAGCATTGAAGAAGAAGAAG(147.0) Cs3g04930,1194,+
CCCTTTTGGGATGACGAGAAA(3.0) Cs3g04930,1278,+
CCTCAGCATCCACCACCACAT(4.0) Cs3g04930,1066,-
TCCAGTCTGGGGTATGAGTTA(30.0) Cs3g04930,1087,-
CAATACGGCCACAAATTTCTT(545.0) Cs3g04930,1108,-
CTAGACTGTCAGGACGGACAA(105.0) Cs3g04930,1150,-
GCAGTTGATTAGCTTTCTCAA(4.0) Cs3g04930,1171,-
ATATTACAAGAACTCGCTTCT(34.0) Cs3g04930,1213,-
Cs3g05280,736,987,56,15,9.343300148788975E-11
ACTGTAGTGATGGCGGTTGTA(2.0) Cs3g05280,736,+
AAGATTCAGGGGGAAATTGCT(4.0) Cs3g05280,778,+
TGTGGCATCGAGGAGTCAGCA(145.0) Cs3g05280,820,+
AGAGCTGGTTACTTATGGGAA(27.0) Cs3g05280,841,+
AGAATCAAGATGGAGAAACGG(480.0) Cs3g05280,862,+
ATACTTGTAATATTGGATGAT(3.0) Cs3g05280,883,+
CAGAAAGTTGGTATTCCTTTG(93.0) Cs3g05280,925,+
GGAGAAGATCATGAAGGCTGC(966.0) Cs3g05280,946,+
CAACCGCCATCACTACAGTAT(7.0) Cs3g05280,734,-
CAATACTTAGGTTGTGGGATA(171.0) Cs3g05280,755,-
TTGTCAAACCTAACACAGCAG(33.0) Cs3g05280,797,-
CTGACTCCTCGATGCCACAGA(5.0) Cs3g05280,818,-
GTTTCTCCATCTTGATTCTTT(2.0) Cs3g05280,860,-
AAGGAATACCAACTTTCTGCA(2.0) Cs3g05280,923,-
AGCCTTCATGATCTTCTCCCA(4.0) Cs3g05280,944,-
Cs3g05320,1158,1409,207,19,1.1453767926192086E-5
TGTTAGACCTATTGATAGAAG(23.0) Cs3g05320,1158,+
GACAACCTCAGCTTTCAGCAG(4.0) Cs3g05320,1179,+
TTGTGATTCTTGATAGTAGTG(28.0) Cs3g05320,1200,+
GTTTCGATAAGACTGTTTTTG(13.0) Cs3g05320,1221,+
CTGCAGAGACTTACAATAATA(254.0) Cs3g05320,1242,+
ATCATGTCAAGTTTTATTTTG(8.0) Cs3g05320,1263,+
ATTGTCATGCTTGGGTTAGGG(11.0) Cs3g05320,1284,+
ATGTCTGTGATGCCTACATCT(47.0) Cs3g05320,1347,+
TCTATCAATAGGTCTAACAAC(16.0) Cs3g05320,1156,-
GCTGAAAGCTGAGGTTGTCCT(83.0) Cs3g05320,1177,-
CTACTATCAAGAATCACAACT(12.0) Cs3g05320,1198,-
AAAACAGTCTTATCGAAACCA(17.0) Cs3g05320,1219,-
TTATTGTAAGTCTCTGCAGCA(10.0) Cs3g05320,1240,-
AAATAAAACTTGACATGATTA(30.0) Cs3g05320,1261,-
CTAACCCAAGCATGACAATCA(915.0) Cs3g05320,1282,-
AAATGGTAGACTGTAGACACC(2.0) Cs3g05320,1303,-
TTATGATCCAATATCTTGTTG(9.0) Cs3g05320,1324,-
ATGTAGGCATCACAGACATCA(404.0) Cs3g05320,1345,-
ATAGACATCATCAACAACTAG(42.0) Cs3g05320,1366,-
Cs3g05320,947,1198,184,20,7.431052178103901E-8
TGCAACAAAATAGTGAAAGCG(504.0) Cs3g05320,947,+
GCAGTTCTTCTAATGACTTGT(65.0) Cs3g05320,968,+
GCAATGCTCTTGAAGGACTAC(110917.0) Cs3g05320,989,+
AAAGTAAAATCATTGATATTA(7.0) Cs3g05320,1010,+
CAAATAGGATGCAGCAAATTC(7957.0) Cs3g05320,1031,+
CATCTAACTAGGAAAATATTA(33.0) Cs3g05320,1052,+
GTGTCGGTAAAGAAAGGGACA(371.0) Cs3g05320,1073,+
AGTGCATTCAGACTTGTCAAG(68.0) Cs3g05320,1094,+
TAAGTAATATATTCAGGGTTT(13.0) Cs3g05320,1115,+
GAGAAAGGAGAGATGGTGCAG(1299.0) Cs3g05320,1136,+
TTGTTAGACCTATTGATAGAA(342.0) Cs3g05320,1157,+
AAGTCATTAGAAGAACTGCCG(77995.0) Cs3g05320,966,-
AGTCCTTCAAGAGCATTGCAC(43.0) Cs3g05320,987,-
ATATCAATGATTTTACTTTGT(15.0) Cs3g05320,1008,-
ATTTGCTGCATCCTATTTGTA(121.0) Cs3g05320,1029,-
ATATTTTCCTAGTTAGATGGA(4.0) Cs3g05320,1050,-
TCCCTTTCTTTACCGACACTA(74.0) Cs3g05320,1071,-
TGACAAGTCTGAATGCACTTG(166.0) Cs3g05320,1092,-
GCACCATCTCTCCTTTCTCAA(34.0) Cs3g05320,1134,-
CTATCAATAGGTCTAACAACT(65.0) Cs3g05320,1155,-
Cs3g05820,534,785,52,13,1.1404148558589344E-8
GCAAGAGTTGTTTATGACCTA(27.0) Cs3g05820,534,+
ATTTCTTATGAATTTGAAGTA(6.0) Cs3g05820,555,+
GTTTTCTTGCCAATGTTAGAG(2.0) Cs3g05820,576,+
AACTTTCGGAAAAAGATGGTC(7.0) Cs3g05820,597,+
TTCTTTCCAAAACTCTAATGG(3.0) Cs3g05820,639,+
AAATAGATATTGAGATAAGAA(7.0) Cs3g05820,660,+
ATGACTTTGACGGAATCAAAA(6.0) Cs3g05820,681,+
TGATCAAAAGAGAGTTGCGAC(25.0) Cs3g05820,702,+
GGTCATAAACAACTCTTGCAA(7.0) Cs3g05820,532,-
CTTCAAATTCATAAGAAATTA(15.0) Cs3g05820,553,-
CTAACATTGGCAAGAAAACTA(460.0) Cs3g05820,574,-
ATTAGAGTTTTGGAAAGAAGT(4.0) Cs3g05820,637,-
ACGACAAGAACATTTCTACGT(4.0) Cs3g05820,721,-
Cs3g05870,466,717,3,3,8.198444268147071E-5
CAACAACTTCCACCCGGCGAC(6.0) Cs3g05870,466,+
CTATTGAGTGAGGGACAACCT(2.0) Cs3g05870,529,+
CGCCGGGTGGAAGTTGTTGCA(8.0) Cs3g05870,464,-
Cs3g06480,981,1232,7,5,2.3719264070457545E-6
AAGAAGGTCGCCAGGCAAGCT(26.0) Cs3g06480,981,+
ATGGTGGTCTTTTCAGAGGTT(2.0) Cs3g06480,1023,+
CGATTGAGAAATGAGAAGAAG(7.0) Cs3g06480,1149,+
CTTGCCTGGCGACCTTCTTCA(3.0) Cs3g06480,979,-
TTATGTCTGGAGTTTGCGAAA(9.0) Cs3g06480,1042,-
Cs3g06500,553,804,6,5,6.981269848087751E-7
ATTGGAAAGACGACACTGGTG(67.0) Cs3g06500,553,+
ATGGTGGTCTTTTCAGAGGTT(2.0) Cs3g06500,616,+
CGATTGAGAAATGAGAAGAAG(7.0) Cs3g06500,742,+
CAAAGAGCTTGGCTTCCATAG(2.0) Cs3g06500,593,-
TTATGTCTGGAGTTTGCGAAA(9.0) Cs3g06500,635,-
Cs3g06590,1452,1703,14,9,2.175630016161436E-10
ATTGGAAAGACGACACTGGTG(67.0) Cs3g06590,1452,+
AAGGAGTTTGCAAGGCGAGCC(3.0) Cs3g06590,1473,+
ATGGTGGTTTTTTCGGAGGTT(11.0) Cs3g06590,1515,+
GAAACGTTAGGCCTAGAGTTG(3.0) Cs3g06590,1578,+
TCCGAGGAAGCTGAGTCTAGA(7.0) Cs3g06590,1599,+
AGAGCTAGTAGACTATATGAA(3.0) Cs3g06590,1620,+
AGATTGAAGAATGAGAAGAAG(2.0) Cs3g06590,1641,+
TTATGTCTGGACATTGGGTAA(40.0) Cs3g06590,1534,-
TAGACTCAGCTTCCTCGGACA(269.0) Cs3g06590,1597,-
Cs3g06600,547,798,7,6,2.86072159139833E-8
ATTGGAAAGACGACACTGGTG(67.0) Cs3g06600,547,+
ATGGTGGTCTTTTCAGAGGTT(2.0) Cs3g06600,610,+
AGAGCAAGTAGACTATTTGAG(8.0) Cs3g06600,715,+
CGATTGAGAAATGAGAAGAAG(7.0) Cs3g06600,736,+
CAAAGAGCTTGGCTTCCATAG(2.0) Cs3g06600,587,-
TTATGTCTGGAGTTTGCGAAA(9.0) Cs3g06600,629,-
Cs3g07940,610,861,36,10,4.5581259568596544E-7
ATGGAAGATAAGTTGTTCGAT(214.0) Cs3g07940,610,+
AAGGTCGTTATGGCTGAGGTA(53.0) Cs3g07940,631,+
ACACAGACCCCAGATCATCAG(53.0) Cs3g07940,652,+
TTTGACTTAGGCATGAAATTT(5.0) Cs3g07940,694,+
GAAAGATTGAAGAAAGAGAAG(6.0) Cs3g07940,757,+
CGGGTCCTCATTATATTGGAT(2.0) Cs3g07940,778,+
TTCGAAAAAGTTGGAATTCCT(11.0) Cs3g07940,820,+
CGAACAACTTATCTTCCATCA(11.0) Cs3g07940,608,-
CCTCAGCCATAACGACCTTAT(5.0) Cs3g07940,629,-
GATGATCTGGGGTCTGTGTTA(3.0) Cs3g07940,650,-
Cs3g07970,571,822,31,8,1.8409843374033062E-5
GTGGGTAAAACCACGCTCGTC(7.0) Cs3g07970,571,+
AAGGTCGCTATGGCTGAGGTA(8.0) Cs3g07970,634,+
ACAGAGAACCCAGATCATCAG(13.0) Cs3g07970,655,+
TCTGATTTAGGCATAAAGTTT(78.0) Cs3g07970,697,+
CGGCATCTCATTATATTGGAT(2.0) Cs3g07970,781,+
CGAGCGTGGTTTTACCCACTC(2.0) Cs3g07970,569,-
CTTGCTTTGCAACTTGCTTGA(4.0) Cs3g07970,590,-
ATATACTCTCATTCAACTCAA(13.0) Cs3g07970,716,-
Cs3g08210,589,840,93,15,2.629796801383107E-7
AAGCAAGTTAGAAAGCAAGTG(2.0) Cs3g08210,589,+
ATGGAAGATAAGTTGTTCGAT(214.0) Cs3g08210,610,+
AAGGTCGTTATGGCTGAGGTA(53.0) Cs3g08210,631,+
ACACAGACACCAGATCATCAT(488.0) Cs3g08210,652,+
TTTGATTTAGGCATGGAATTT(85.0) Cs3g08210,694,+
GACTTGAATGAGAATGAATTT(2.0) Cs3g08210,715,+
CAAAGAGCTTCTCGACTGTGT(62.0) Cs3g08210,736,+
CAAAGGTTGAAGCAAGAGAAG(280.0) Cs3g08210,757,+
CGAACAACTTATCTTCCATCA(11.0) Cs3g08210,608,-
CCTCAGCCATAACGACCTTAT(5.0) Cs3g08210,629,-
GATGATCTGGTGTCTGTGTTA(2.0) Cs3g08210,650,-
CAAGTTTGTCTTGAATTTTAT(8.0) Cs3g08210,671,-
ATTCATTCTCATTCAAGTCAA(12.0) Cs3g08210,713,-
CCAGTATAATGAGGAGCAGCT(9.0) Cs3g08210,776,-
CAAGTTTTGTCCAAATATTAT(16.0) Cs3g08210,797,-
Cs3g11120,839,1090,47,9,6.46425082678431E-5
AAGTATTGTTGACGGCCAGAA(2.0) Cs3g11120,839,+
AAGAAGAAGCTTGGAGTCTAT(39.0) Cs3g11120,923,+
TCAAGAAGATGGCAGGTGATT(2.0) Cs3g11120,944,+
ATGTTGAAGGTAGTGAATTGG(2.0) Cs3g11120,965,+
AAGAGGTGGCAAGGAATGTGG(3.0) Cs3g11120,986,+
CAAAGGAATGTGCAGGTCTAC(66.0) Cs3g11120,1007,+
CAGTTTCCATTGTGACGGTTG(12.0) Cs3g11120,1028,+
CAAGGGCATTAAGGAGCAAGA(4.0) Cs3g11120,1049,+
CTGGCCGTCAACAATACTTTA(6.0) Cs3g11120,837,-
Cs3g11210,556,807,12,5,7.707354953582029E-5
ATCGGAAAGACGATGCTGGCG(13.0) Cs3g11210,556,+
CAGGTGGTTTTTGTTGAGGTG(39.0) Cs3g11210,619,+
AAGATTCAAGGAGAAATCGGA(4.0) Cs3g11210,661,+
CATGAGGAGAGTGAATCAGGA(17.0) Cs3g11210,703,+
CGATTTCTCCTTGAATCTTTC(14.0) Cs3g11210,659,-
Cs3g11210,935,1186,26,8,4.167033245262065E-6
AAGAAGAAGCTTGGAGTCTAT(39.0) Cs3g11210,935,+
TCAAGAAGATGGCAGGTGATT(2.0) Cs3g11210,956,+
AATCGATAGCAAGGGATGTGG(18.0) Cs3g11210,998,+
CAAAGGAATGTGCAGGTTTGC(15.0) Cs3g11210,1019,+
CGAGGGCATTAAGGAACAAGA(6.0) Cs3g11210,1061,+
CGTTGGAACAACTAAGAAGGC(21.0) Cs3g11210,1103,+
ACATCCCTTGCTATCGATTGG(3.0) Cs3g11210,996,-
TTGAAATTCGTTGAGGATGGC(5.0) Cs3g11210,1122,-
Cs3g12320,755,1006,62,11,1.3400251799699534E-5
ATATACAGCCGGCTGCTTATT(19.0) Cs3g12320,757,+
ACAAATTAGAAGGAGAGGAGC(12.0) Cs3g12320,799,+
TCAAGAAGATCTTTTTGCTAA(15.0) Cs3g12320,820,+
TAGGCTACACCTACATATCAT(2.0) Cs3g12320,841,+
ATGGCATGGGTTTGGGTTTGT(5.0) Cs3g12320,883,+
AAGAAGCACGAGCTCGAGTGT(13.0) Cs3g12320,925,+
ATACATTGGTGTACAAACTCA(120.0) Cs3g12320,946,+
AGGCTTCTTGTATGTTGCTTG(2.0) Cs3g12320,967,+
AATAAGCAGCCGGCTGTATAT(36.0) Cs3g12320,757,-
TTAGCAAAAAGATCTTCTTGA(3.0) Cs3g12320,820,-
CAAGCAACATACAAGAAGCCT(3.0) Cs3g12320,967,-
Cs3g12330,550,801,38,11,5.406521571390031E-8
ATCGGAAAGACGACATTAGCA(49.0) Cs3g12330,550,+
AAAGAGGTTGCTATTCAGTTC(522.0) Cs3g12330,571,+
CAAGTGATTTTCGTGGAGGTG(25.0) Cs3g12330,613,+
AAGATTCAAGGAGAAATCGCT(49.0) Cs3g12330,655,+
TTCGAAGAGACCGAATCTGGA(75.0) Cs3g12330,697,+
ACTGAATAGCAACCTCTTTTG(10.0) Cs3g12330,569,-
CAAAGAACTGGTCTCTCCCGA(2.0) Cs3g12330,590,-
CGATTTCTCCTTGAATCTTTC(14.0) Cs3g12330,653,-
ATATGAGACCTAATTTATCAG(17.0) Cs3g12330,674,-
CAGATTCGGTCTCTTCGAAAA(99.0) Cs3g12330,695,-
TATAAAGACTCCTTGCCCTTC(4.0) Cs3g12330,716,-
Cs3g12710,842,1093,66,15,1.3410498560726646E-9
AAGTTCTGCTGACATCAAGAA(2.0) Cs3g12710,842,+
GAGGAGAAGCTTGGAGTCTTT(35.0) Cs3g12710,926,+
TTACGAAGACGACAGGTGATT(59.0) Cs3g12710,947,+
GCATAGAAAATGATGAATTGA(22.0) Cs3g12710,968,+
GATCGGTAGCAAAAGATATAG(17.0) Cs3g12710,989,+
TCAAGGAATGTGCTGGTTTGC(21.0) Cs3g12710,1010,+
CCATTGCCATTGTACCCGTAG(3.0) Cs3g12710,1031,+
CAAGGGCATTGAGAAATAAGA(19.0) Cs3g12710,1052,+
CTTGATGTCAGCAGAACTTTA(6.0) Cs3g12710,840,-
CAAGACAACACATCTACACTT(5.0) Cs3g12710,861,-
AGACTCCAAGCTTCTCCTCCA(2.0) Cs3g12710,924,-
TCACCTGTCGTCTTCGTAAAA(58.0) Cs3g12710,945,-
ATATCTTTTGCTACCGATCTC(4.0) Cs3g12710,987,-
ACGGGTACAATGGCAATGGGC(36.0) Cs3g12710,1029,-
TTATTTCTCAATGCCCTTGCT(5.0) Cs3g12710,1050,-
Cs3g12760,1037,1288,33,11,9.685879410911623E-9
ATTGGAAAGACAACGCTGGTG(15.0) Cs3g12760,1037,+
AAAGAAGTTGGCAGGCAGGTC(17.0) Cs3g12760,1058,+
AAGGTCATTTCTTCACGTGTT(78.0) Cs3g12760,1100,+
GAGAAGATAGGCTTAGAATTG(624.0) Cs3g12760,1163,+
GAACGATTGAAGAAAGAGACG(7.0) Cs3g12760,1226,+
CAAACAGATTATTTTCCTTGA(4.0) Cs3g12760,1077,-
CACGTGAAGAAATGACCTTCT(48.0) Cs3g12760,1098,-
TTATTTGCGGTGTTTGTGAAA(2.0) Cs3g12760,1119,-
ATTCTAAGCCTATCTTCTCTG(2.0) Cs3g12760,1161,-
TTTCATGACTCTGTTCGGCCA(4.0) Cs3g12760,1182,-
GCAGCCTCCCTGCTCTTACAG(3.0) Cs3g12760,1203,-
Cs3g12810,28,279,68,17,4.242316611602581E-12
ATCGGAAAGACGACACTAGCA(1262.0) Cs3g12810,28,+
AAAGAGGTTGCTATTCAGTTC(522.0) Cs3g12810,49,+
AAGAGAGACCAGCTATTTGAT(110.0) Cs3g12810,70,+
CAAGTGATTTTTGTGGAGGTG(2372.0) Cs3g12810,91,+
CCCCAGATTCCAGACATAAGA(21.0) Cs3g12810,112,+
AAGATTCAAGGAGAAATCGCT(49.0) Cs3g12810,133,+
TTCGAAGAGACCGAATCTGGA(75.0) Cs3g12810,175,+
CGATTGAAGGATGAGAAAAAG(46.0) Cs3g12810,217,+
ACTGAATAGCAACCTCTTTTG(10.0) Cs3g12810,47,-
CAAATAGCTGGTCTCTCTTGA(76.0) Cs3g12810,68,-
CCTCCACAAAAATCACTTGAT(8.0) Cs3g12810,89,-
TTATGTCTGGAATCTGGGGCA(485.0) Cs3g12810,110,-
CGATTTCTCCTTGAATCTTTC(14.0) Cs3g12810,131,-
ATATGAGACCTAATTTATCAG(17.0) Cs3g12810,152,-
CAGATTCGGTCTCTTCGAAAA(99.0) Cs3g12810,173,-
TATAAAGACTCCTTGCCCTTC(4.0) Cs3g12810,194,-
TTTTCTCATCCTTCAATCGAT(2.0) Cs3g12810,215,-
Cs3g12810,281,532,83,14,5.599306555517369E-7
AGGATGTAGGAATTCCTCACG(3.0) Cs3g12810,281,+
GAGATAATCACAAGGGGTGTA(23.0) Cs3g12810,302,+
AAATATTGATGACGGCAAGAA(55.0) Cs3g12810,323,+
GTGAAGATATATTGTCTGGCA(5.0) Cs3g12810,344,+
AGATGGATTGCCGACATAATT(24.0) Cs3g12810,365,+
TCTCAGTTGGCGTTCTAAGAG(849.0) Cs3g12810,386,+
CAAATGAATGTGCAGGTTTGC(5.0) Cs3g12810,491,+
TGAGGAATTCCTACATCCTGC(3.0) Cs3g12810,279,-
CACCCCTTGTGATTATCTCCG(10.0) Cs3g12810,300,-
CTTGCCGTCATCAATATTTTA(164.0) Cs3g12810,321,-
CCAGACAATATATCTTCACTT(5.0) Cs3g12810,342,-
TTATGTCGGCAATCCATCTTG(30.0) Cs3g12810,363,-
CTTAGAACGCCAACTGAGAAA(7.0) Cs3g12810,384,-
AGACTCCAAGCTTCGTCTTCT(9.0) Cs3g12810,405,-
Cs3g12810,49,300,74,16,4.6438208108673274E-10
AAAGAGGTTGCTATTCAGTTC(522.0) Cs3g12810,49,+
AAGAGAGACCAGCTATTTGAT(110.0) Cs3g12810,70,+
CAAGTGATTTTTGTGGAGGTG(2372.0) Cs3g12810,91,+
CCCCAGATTCCAGACATAAGA(21.0) Cs3g12810,112,+
AAGATTCAAGGAGAAATCGCT(49.0) Cs3g12810,133,+
TTCGAAGAGACCGAATCTGGA(75.0) Cs3g12810,175,+
CGATTGAAGGATGAGAAAAAG(46.0) Cs3g12810,217,+
ACTGAATAGCAACCTCTTTTG(10.0) Cs3g12810,47,-
CAAATAGCTGGTCTCTCTTGA(76.0) Cs3g12810,68,-
CCTCCACAAAAATCACTTGAT(8.0) Cs3g12810,89,-
TTATGTCTGGAATCTGGGGCA(485.0) Cs3g12810,110,-
CGATTTCTCCTTGAATCTTTC(14.0) Cs3g12810,131,-
ATATGAGACCTAATTTATCAG(17.0) Cs3g12810,152,-
CAGATTCGGTCTCTTCGAAAA(99.0) Cs3g12810,173,-
TATAAAGACTCCTTGCCCTTC(4.0) Cs3g12810,194,-
TTTTCTCATCCTTCAATCGAT(2.0) Cs3g12810,215,-
Cs3g12810,615,866,62,11,1.3400251799699534E-5
ATATACAGCCGGCTGCTTATT(19.0) Cs3g12810,617,+
ACAAATTAGAAGGAGAGGAGC(12.0) Cs3g12810,659,+
TCAAGAAGATCTTTTTGCTAA(15.0) Cs3g12810,680,+
TAGGCTACACCTACATATCAT(2.0) Cs3g12810,701,+
ATGGCATGGGTTTGGGTTTGT(5.0) Cs3g12810,743,+
AAGAAGCACGAGCTCGAGTGT(13.0) Cs3g12810,785,+
ATACATTGGTGTACAAACTCA(120.0) Cs3g12810,806,+
AGGCTTCTTGTATGTTGCTTG(2.0) Cs3g12810,827,+
AATAAGCAGCCGGCTGTATAT(36.0) Cs3g12810,617,-
TTAGCAAAAAGATCTTCTTGA(3.0) Cs3g12810,680,-
CAAGCAACATACAAGAAGCCT(3.0) Cs3g12810,827,-
Cs3g12810,70,321,78,16,1.1311474075291739E-9
AAGAGAGACCAGCTATTTGAT(110.0) Cs3g12810,70,+
CAAGTGATTTTTGTGGAGGTG(2372.0) Cs3g12810,91,+
CCCCAGATTCCAGACATAAGA(21.0) Cs3g12810,112,+
AAGATTCAAGGAGAAATCGCT(49.0) Cs3g12810,133,+
TTCGAAGAGACCGAATCTGGA(75.0) Cs3g12810,175,+
CGATTGAAGGATGAGAAAAAG(46.0) Cs3g12810,217,+
CAGGATGTAGGAATTCCTCAC(2.0) Cs3g12810,280,+
CAAATAGCTGGTCTCTCTTGA(76.0) Cs3g12810,68,-
CCTCCACAAAAATCACTTGAT(8.0) Cs3g12810,89,-
TTATGTCTGGAATCTGGGGCA(485.0) Cs3g12810,110,-
CGATTTCTCCTTGAATCTTTC(14.0) Cs3g12810,131,-
ATATGAGACCTAATTTATCAG(17.0) Cs3g12810,152,-
CAGATTCGGTCTCTTCGAAAA(99.0) Cs3g12810,173,-
TATAAAGACTCCTTGCCCTTC(4.0) Cs3g12810,194,-
TTTTCTCATCCTTCAATCGAT(2.0) Cs3g12810,215,-
GAGGAATTCCTACATCCTGCA(2.0) Cs3g12810,278,-
Cs3g12810,785,1036,55,10,3.3265026515113057E-5
AAGAAGCACGAGCTCGAGTGT(13.0) Cs3g12810,785,+
ATACATTGGTGTACAAACTCA(120.0) Cs3g12810,806,+
AGGCTTCTTGTATGTTGCTTG(2.0) Cs3g12810,827,+
TTGTTCGTGATGTTGCCATAG(9.0) Cs3g12810,890,+
CAATTGCAACCAGAGAACAAA(8.0) Cs3g12810,911,+
GGCTAGATGAAGGTGCGCTTA(2.0) Cs3g12810,974,+
AGTTTTACACTTCGATTGTCT(22.0) Cs3g12810,995,+
AGCAACATACAAGAAGCCTTG(2.0) Cs3g12810,825,-
TATCTCATCGTAAGCACATTT(21.0) Cs3g12810,930,-
AGCGCACCTTCATCTAGCCAT(5.0) Cs3g12810,972,-
Cs3g12810,91,342,81,16,2.1297856424881927E-9
CAAGTGATTTTTGTGGAGGTG(2372.0) Cs3g12810,91,+
CCCCAGATTCCAGACATAAGA(21.0) Cs3g12810,112,+
AAGATTCAAGGAGAAATCGCT(49.0) Cs3g12810,133,+
TTCGAAGAGACCGAATCTGGA(75.0) Cs3g12810,175,+
CGATTGAAGGATGAGAAAAAG(46.0) Cs3g12810,217,+
CAGGATGTAGGAATTCCTCAC(2.0) Cs3g12810,280,+
GGAGATAATCACAAGGGGTGT(5.0) Cs3g12810,301,+
CCTCCACAAAAATCACTTGAT(8.0) Cs3g12810,89,-
TTATGTCTGGAATCTGGGGCA(485.0) Cs3g12810,110,-
CGATTTCTCCTTGAATCTTTC(14.0) Cs3g12810,131,-
ATATGAGACCTAATTTATCAG(17.0) Cs3g12810,152,-
CAGATTCGGTCTCTTCGAAAA(99.0) Cs3g12810,173,-
TATAAAGACTCCTTGCCCTTC(4.0) Cs3g12810,194,-
TTTTCTCATCCTTCAATCGAT(2.0) Cs3g12810,215,-
GAGGAATTCCTACATCCTGCA(2.0) Cs3g12810,278,-
ACCCCTTGTGATTATCTCCGT(8.0) Cs3g12810,299,-
Cs3g12850,547,798,35,14,1.069185336878752E-12
ATTGGAAAGACAACGCTGGTG(15.0) Cs3g12850,547,+
AAAGAAGTTGGCAGACAGGCA(96.0) Cs3g12850,568,+
AAGGAAAATAATCTCTTTGAG(11.0) Cs3g12850,589,+
AAGGTCATTTCTTCACGTGTT(78.0) Cs3g12850,610,+
AATATACAAGGAGAAATCTCA(2.0) Cs3g12850,652,+
GAGAAGATAGGCTTAGAATTG(624.0) Cs3g12850,673,+
GAAAGATTGAAGAAAGAGAAA(2.0) Cs3g12850,736,+
CCTGTCTGCCAACTTCTTTCA(7.0) Cs3g12850,566,-
CACGTGAAGAAATGACCTTCT(48.0) Cs3g12850,608,-
TTATTTGCGGTGTTGGCGAAA(29.0) Cs3g12850,629,-
AGATTTCTCCTTGTATATTTT(5.0) Cs3g12850,650,-
ATTCTAAGCCTATCTTCTCTG(2.0) Cs3g12850,671,-
TTTCATGACTCTGTTCAGCCA(2.0) Cs3g12850,692,-
GCAGCCTCCCTGCTCTTACAG(3.0) Cs3g12850,713,-
Cs3g13160,992,1243,32,11,6.597205572879535E-9
ATCTTGACCTTGAGAATGTGG(26.0) Cs3g13160,992,+
GATGCGGAGTTTTGATGACAG(23.0) Cs3g13160,1034,+
CAAGAAGTCAAGATGTATTGT(122.0) Cs3g13160,1055,+
CAAGTAAGATGGATTGTCAAA(65.0) Cs3g13160,1076,+
ATAATTTCTTGGTTGGTGCTC(14.0) Cs3g13160,1097,+
TAAATGAAAGCGAAGCCTGGG(30.0) Cs3g13160,1118,+
ATCTGTTTAAGAAGTTAGTGG(17.0) Cs3g13160,1139,+
ATTTGAAAGCTGTAGCAGTGG(17.0) Cs3g13160,1181,+
ATATAGCCAAGGCATGTGGAG(12.0) Cs3g13160,1202,+
TGACAATCCATCTTACTTGAC(2.0) Cs3g13160,1074,-
CCACATGCCTTGGCTATATCC(2.0) Cs3g13160,1200,-
Cs3g13180,761,1012,14,6,1.0030647295158299E-5
TTTTAGATGACATATGGACAA(2.0) Cs3g13180,761,+
ATCTTGACCTTGAGAATGTGG(26.0) Cs3g13180,782,+
CAAGAAGTCAAGATGTATTGT(122.0) Cs3g13180,845,+
CAAGTAAGATGGATTGTCAAA(65.0) Cs3g13180,866,+
ATCTGTTTAAGAAGTTAGTGG(17.0) Cs3g13180,929,+
TGACAATCCATCTTACTTGAC(2.0) Cs3g13180,864,-
Cs3g13200,872,1123,30,8,1.4030088709910514E-5
GAACTGCGAGTAGACTGTATG(8.0) Cs3g13200,872,+
AACAGTTGAAGAATGAGAAGA(2.0) Cs3g13200,893,+
TTGGTGATGATTATAGAGGTT(6.0) Cs3g13200,977,+
AAGAAGAAGCTTGGAGATTGT(16.0) Cs3g13200,1082,+
TACAGTCTACTCGCAGTTCTA(3.0) Cs3g13200,870,-
TCTAGAACCACAAGAATCTTC(3.0) Cs3g13200,912,-
GCTATCAGCAAGAGTTTACAA(2.0) Cs3g13200,996,-
AACAAAACATTACGATCTCTT(2.0) Cs3g13200,1017,-
Cs3g13210,1242,1493,30,8,1.4030088709910514E-5
GAACTGCGAGTAGACTGTATG(8.0) Cs3g13210,1242,+
AACAGTTGAAGAATGAGAAGA(2.0) Cs3g13210,1263,+
TTGGTGATGATTATAGAGGTT(6.0) Cs3g13210,1347,+
AAGAAGAAGCTTGGAGATTGT(16.0) Cs3g13210,1452,+
TACAGTCTACTCGCAGTTCTA(3.0) Cs3g13210,1240,-
TCTAGAACCACAAGAATCTTC(3.0) Cs3g13210,1282,-
GCTATCAGCAAGAGTTTACAA(2.0) Cs3g13210,1366,-
AACAAAACATTACGATCTCTT(2.0) Cs3g13210,1387,-
Cs3g13320,559,810,32,9,1.9513874021981315E-6
AACGATCTGGTTAATAGGCTG(2.0) Cs3g13320,559,+
ATAGGCAAAACTACTCTTGCT(3.0) Cs3g13320,643,+
CAATTAGCCTACAACAACGAT(16.0) Cs3g13320,664,+
TCAGACCCGTTTGATGTGTTC(21.0) Cs3g13320,727,+
CAAAATGATTTTTAACATCAT(2.0) Cs3g13320,683,-
CACAGACCCATATTATTTTCT(5.0) Cs3g13320,704,-
ACACATCAAACGGGTCTGACA(2.0) Cs3g13320,725,-
TGATTGCTCTGGCGATTCTGA(4.0) Cs3g13320,746,-
CAGAACCTGTTAGAGCCTCAA(5.0) Cs3g13320,767,-
Cs3g13430,1165,1416,9,6,3.241228023674536E-7
ATTGGGAAGACCACACTAGTG(5.0) Cs3g13430,1165,+
GAGAAATTAGGCCTGATACTG(2.0) Cs3g13430,1291,+
AGAGCAAGTAGGCTGTATGAA(24.0) Cs3g13430,1333,+
CGATTAAAGGAGGAGAAGAAG(32.0) Cs3g13430,1354,+
CTTGCCTAGCGACCGCCTTCA(8.0) Cs3g13430,1184,-
CATACAGCCTACTTGCTCTTC(14.0) Cs3g13430,1331,-
Cs3g13430,1691,1942,22,8,9.483727130583645E-7
TGCGTGAATGGAAGAATGCTT(22.0) Cs3g13430,1691,+
CTACTTCAGACTTGTTCAAAT(2.0) Cs3g13430,1859,+
TGAAAGGAGTCAATAAGATGG(5.0) Cs3g13430,1901,+
GCATTCTTCCATTCACGCATA(2.0) Cs3g13430,1689,-
GGCGCTCGGAGTTGTTGCAAA(3.0) Cs3g13430,1710,-
CAGAGCAGAAGAATTTTCCGA(18.0) Cs3g13430,1815,-
TTGAACAAGTCTGAAGTAGCA(53.0) Cs3g13430,1857,-
ATACCCCAACCCATGCAGTAT(3.0) Cs3g13430,1878,-
Cs3g13690,842,1093,70,11,4.74794454353662E-5
ATAGGCAAAACAACTCTTGCT(2.0) Cs3g13690,842,+
CAATTTGCCTACAACAACGGT(5.0) Cs3g13690,863,+
AGGATCGCCAGAGCAATCATT(2.0) Cs3g13690,947,+
GCCAAAGACCTTGTAGAGTTT(4.0) Cs3g13690,989,+
CAATCTCTCATGCAACATATT(2.0) Cs3g13690,1010,+
CAAGAATGTGTTGCCGGGAAG(5.0) Cs3g13690,1031,+
CGTTGTTGTAGGCAAATTGAG(8.0) Cs3g13690,861,-
TGATTGCTCTGGCGATCCTGA(2.0) Cs3g13690,945,-
ACTCTACAAGGTCTTTGGCAG(140.0) Cs3g13690,987,-
TCCCGGCAACACATTCTTGAA(2.0) Cs3g13690,1029,-
CTAAGACAAGAAGAAATTTCT(3.0) Cs3g13690,1050,-
Cs3g13710,5782,6033,53,12,2.1217499509616692E-7
ATAGGCAAAACAACTCTTGCT(2.0) Cs3g13710,5782,+
CAATTTGCCTACAACAACGGT(5.0) Cs3g13710,5803,+
TCAGATCCTTTTGATGAGTTC(6.0) Cs3g13710,5866,+
GCCAAAGACCTTGTAGAGTTT(4.0) Cs3g13710,5929,+
CAATCTCTCATGCAACACATT(2.0) Cs3g13710,5950,+
CAAGAATGGGTTGAAGGGAAG(65.0) Cs3g13710,5971,+
CGTTGTTGTAGGCAAATTGAG(8.0) Cs3g13710,5801,-
CACAGACCCATATTCTTTCAT(169.0) Cs3g13710,5843,-
ACTCATCAAAAGGATCTGACA(3.0) Cs3g13710,5864,-
ACTCTACAAGGTCTTTGGCGG(275.0) Cs3g13710,5927,-
TGTGTTGCATGAGAGATTGAA(7.0) Cs3g13710,5948,-
CTAAGACAAGAAGAAATTTCT(3.0) Cs3g13710,5990,-
Cs3g13730,1573,1824,88,13,1.093668183703748E-5
TGTCAGAGCCATTTGATGAGT(2.0) Cs3g13730,1638,+
TCAGGATCGCCAGAGCAATCA(79.0) Cs3g13730,1659,+
TTGAGTCTCTGAAGCCAGGTT(16.0) Cs3g13730,1680,+
CTGCCAAAGACCTTGTAGAGT(7.0) Cs3g13730,1701,+
TTCAATCTCTCATGCAACATA(2.0) Cs3g13730,1722,+
TTCAAGAATGTGTTGCCGGGA(13.0) Cs3g13730,1743,+
CGTTGTTGTAGGCAAATTGAG(8.0) Cs3g13730,1575,-
TGATTGCTCTGGCGATCCTGA(2.0) Cs3g13730,1659,-
AACCTGGCTTCAGAGACTCAA(2.0) Cs3g13730,1680,-
ACTCTACAAGGTCTTTGGCAG(140.0) Cs3g13730,1701,-
TCCCGGCAACACATTCTTGAA(2.0) Cs3g13730,1743,-
CTAAGACAAGAAGAAATTTCT(3.0) Cs3g13730,1764,-
AATCTTCATTCCACACGTCGT(34.0) Cs3g13730,1785,-
Cs3g13730,582,833,88,13,1.093668183703748E-5
TGTCAGAGCCATTTGATGAGT(2.0) Cs3g13730,647,+
TCAGGATCGCCAGAGCAATCA(79.0) Cs3g13730,668,+
TTGAGTCTCTGAAGCCAGGTT(16.0) Cs3g13730,689,+
CTGCCAAAGACCTTGTAGAGT(7.0) Cs3g13730,710,+
TTCAATCTCTCATGCAACATA(2.0) Cs3g13730,731,+
TTCAAGAATGTGTTGCCGGGA(13.0) Cs3g13730,752,+
CGTTGTTGTAGGCAAATTGAG(8.0) Cs3g13730,584,-
TGATTGCTCTGGCGATCCTGA(2.0) Cs3g13730,668,-
AACCTGGCTTCAGAGACTCAA(2.0) Cs3g13730,689,-
ACTCTACAAGGTCTTTGGCAG(140.0) Cs3g13730,710,-
TCCCGGCAACACATTCTTGAA(2.0) Cs3g13730,752,-
CTAAGACAAGAAGAAATTTCT(3.0) Cs3g13730,773,-
AATCTTCATTCCACACGTCGT(34.0) Cs3g13730,794,-
Cs3g13740,707,958,58,11,6.572684019842736E-6
CAATTAGCCTACAACAACGAT(16.0) Cs3g13740,707,+
TCAGACCCGTTTGATGTGTTC(21.0) Cs3g13740,770,+
GCCAAAGACCTTGTAGAGTTT(4.0) Cs3g13740,833,+
CAAGGATGTGTTGAAGGCAAG(119.0) Cs3g13740,875,+
GACGTGTGGAATAAAGATGAC(3.0) Cs3g13740,917,+
CACTGACCCATATTCTTTTCT(3.0) Cs3g13740,747,-
ACACATCAAACGGGTCTGACA(2.0) Cs3g13740,768,-
TGATTGCTCTAGCAATTCTGA(2.0) Cs3g13740,789,-
ACTCTACAAGGTCTTTGGCGG(275.0) Cs3g13740,831,-
CTAAGACAAGAAGAAATTTCT(3.0) Cs3g13740,894,-
CATCTTTATTCCACACGTCGT(6.0) Cs3g13740,915,-
Cs3g15200,975,1226,45,12,2.686647865196797E-8
ACGGTGGTTGTGGCTGAGGTA(232.0) Cs3g15200,975,+
AAACAGAACCCAGACTTGAGA(9.0) Cs3g15200,996,+
TATTGTTTAGACATGGAATTT(5.0) Cs3g15200,1038,+
AAAATATTGAGTAGAGACAAG(6.0) Cs3g15200,1101,+
CGGATTCTTGTAATATTAGAT(2.0) Cs3g15200,1122,+
TTGCATGCCATTGGAATTCCT(11.0) Cs3g15200,1164,+
TTTGGAGATGATCGTGCAAAA(14.0) Cs3g15200,1185,+
TCAAGTCTGGGTTCTGTTTTA(6.0) Cs3g15200,994,-
CAATTTCTTCCTGAATTGTTC(2.0) Cs3g15200,1015,-
ATGCACTCTCATGCTGGCCAA(2.0) Cs3g15200,1057,-
CAGGTGTTGTCCAAATATCAT(3.0) Cs3g15200,1141,-
TTGCACGATCATCTCCAAAAG(3.0) Cs3g15200,1183,-
Cs3g22990,1424,1675,3,3,8.198444268147071E-5
TGGAGGACAGAAAGGGTGATA(2.0) Cs3g22990,1424,+
CACAAGCTGATGAGTCTTTTG(8.0) Cs3g22990,1487,+
CCGATCCAAACAGCAAGCATT(2.0) Cs3g22990,1464,-
Cs4g05660,1106,1357,14,7,3.9256814207734587E-7
ACTGATGTGTGCATTGGATGG(21.0) Cs4g05660,1106,+
GGTCTTTTAAAGGGTGTGTGG(3.0) Cs4g05660,1190,+
ATCGTTGGAGGTTCAGGGTAT(66.0) Cs4g05660,1211,+
GTGCCTTATACACAGCAGCAT(4.0) Cs4g05660,1253,+
TTTAATGAGAAGATTGGAGAG(25.0) Cs4g05660,1295,+
ATCCAATGCACACATCAGTAA(2.0) Cs4g05660,1104,-
ACACACCCTTTAAAAGACCCC(3.0) Cs4g05660,1188,-
Cs4g06130,791,1042,3,3,8.198444268147071E-5
TTGAGCAAGAAAATAAAGCAA(2.0) Cs4g06130,791,+
TCAACGGCAAAAGATTTGGAG(22.0) Cs4g06130,833,+
GAGAAGGGCAGTACTGTACAA(2.0) Cs4g06130,875,+
Cs4g07730,1429,1680,16,6,2.52417969863E-5
GAAGATGTAGGGGTTGGGTAT(15.0) Cs4g07730,1429,+
TCTGGAGATTTTGATGGTAAA(6.0) Cs4g07730,1639,+
ACCCAACCCCTACATCTTCGA(3.0) Cs4g07730,1427,-
TTGACAAGAGATCTCGAAAAT(83.0) Cs4g07730,1448,-
CAGAGACCGACCGAGCCAGAT(13.0) Cs4g07730,1532,-
TGAAAGAAGAGTGACGAGCCC(4.0) Cs4g07730,1616,-
Cs4g15580,6466,6717,3,3,8.198444268147071E-5
TGGAAAAGAGGGAAGAGATGG(5.0) Cs4g15580,6466,+
TTTCTCAAGATCTCAGAAACA(2.0) Cs4g15580,6613,+
GGCATTGGTTTGACGTTGGAA(2.0) Cs4g15580,6569,-
Cs4g18660,3748,3999,18,6,5.5210946365125156E-5
CAGGCATGTGGATCGATGGTG(12.0) Cs4g18660,3748,+
TTTCTCATGGGATATGGATTG(4.0) Cs4g18660,3811,+
TACAGACCAACTCTAAGTGTT(2.0) Cs4g18660,3832,+
TCAATGGACTTCTTGGGCTAA(4.0) Cs4g18660,3851,-
CTGGGGAGATGCAACACGGAC(21.0) Cs4g18660,3872,-
CCGCAGAAATTCGAGTTTTTA(2.0) Cs4g18660,3935,-
Cs5g04670,145,396,28,9,5.312505972556585E-7
CTCTGTCCAAACAATTTACAA(4.0) Cs5g04670,145,+
GGTTGATAAATACTACTTCGA(67.0) Cs5g04670,166,+
GTAAATTGTTTGGACAGAGAA(3.0) Cs5g04670,143,-
GAAGTAGTATTTATCAACCTT(38.0) Cs5g04670,164,-
ACAGAATAATTGTCGAGGGTC(356.0) Cs5g04670,185,-
GATGGCTAAATGATGGTACTT(8.0) Cs5g04670,206,-
CTCTGTAAATTGTTGAAGAGT(2.0) Cs5g04670,227,-
TCAACCTTAGAAGCGTGACCA(25.0) Cs5g04670,269,-
TGAAACTCAAGCATGACCCAT(17.0) Cs5g04670,290,-
Cs5g04680,1444,1695,53,13,1.4838913377188544E-8
CCAGGAAATCATATTGAACAA(50.0) Cs5g04680,1444,+
ATTTCTCCAACTGATCTACTA(12.0) Cs5g04680,1507,+
TCTAGTGATCATTTGAATTCT(5.0) Cs5g04680,1528,+
AATAGGAACCATATTCACACA(7.0) Cs5g04680,1549,+
AATCAGCAGCTACAGCCAAAT(2.0) Cs5g04680,1570,+
AGAAATCTTATTGGACAATAC(7.0) Cs5g04680,1654,+
GTTCAATATGATTTCCTGGAC(4.0) Cs5g04680,1442,-
GAGGGAATGTGGGAGTATTTT(3.0) Cs5g04680,1463,-
AACTGGCATTTGGTATTACCT(43.0) Cs5g04680,1484,-
GTAGATCAGTTGGAGAAATCC(6.0) Cs5g04680,1505,-
AAGGAGAAATCAAATAGTGAT(4.0) Cs5g04680,1589,-
CTGGTTCAATTTGATTTCCAA(2.0) Cs5g04680,1610,-
GAAAGGAATTAGAATTGCTAT(4.0) Cs5g04680,1631,-
Cs5g04690,1548,1799,22,9,4.4415337891725095E-8
CCAGGAAATCATATTGAACAA(50.0) Cs5g04690,1548,+
ATTTCTCCAACTGATCTACTA(12.0) Cs5g04690,1611,+
TCAAGTGATCATTTGAATTCT(4.0) Cs5g04690,1632,+
AATATTCTCACAAACCAGCAG(3.0) Cs5g04690,1674,+
GTTCAATATGATTTCCTGGAC(4.0) Cs5g04690,1546,-
GAGGGAATGTGGGAGTATTTT(3.0) Cs5g04690,1567,-
AATTGGCATTTGGTATTACCC(3.0) Cs5g04690,1588,-
GTAGATCAGTTGGAGAAATCA(13.0) Cs5g04690,1609,-
CTTCACTATGGTTTCTATTAG(3.0) Cs5g04690,1651,-
Cs5g06510,1938,2189,69,16,1.4026991809388737E-10
TGACCTCTGAGAATCCAACTC(6.0) Cs5g06510,1938,+
GAGCCATCGACGCAAAGCTCC(141.0) Cs5g06510,1959,+
TGGAGAATGGATATGAGGAGC(6251.0) Cs5g06510,1980,+
TTGCTTGCTTTTGCACCGTGG(10.0) Cs5g06510,2022,+
ACGGTCCAAGGGAAAGGCCTA(1135.0) Cs5g06510,2043,+
ACAGCAAGGATGTTAGGTGCA(247.0) Cs5g06510,2064,+
TGTTGTCTCAGATTCGGCACT(164.0) Cs5g06510,2085,+
AATTAAGTATCTGGATGTTTC(34.0) Cs5g06510,2106,+
TGAATATGCAAGAATAAGGCT(72.0) Cs5g06510,2127,+
GCTCTGTGACGAACAATGCAT(23.0) Cs5g06510,2148,+
AGCTTTGCGTCGATGGCTCGA(583.0) Cs5g06510,1957,-
TCCTCATATCCATTCTCCAGG(10.0) Cs5g06510,1978,-
TTCAAAACTAAAAGCATTTGC(109.0) Cs5g06510,1999,-
CACCTAACATCCTTGCTGTTA(2.0) Cs5g06510,2062,-
TGCCGAATCTGAGACAACATG(43.0) Cs5g06510,2083,-
AACATCCAGATACTTAATTAG(8.0) Cs5g06510,2104,-
Cs5g10180,2794,3045,17,6,3.789337989497446E-5
TCTACAGCAGCCAGATATATC(2.0) Cs5g10180,2794,+
CCAGATGACAGAACTACGAGA(5.0) Cs5g10180,2815,+
TCCTTACTCCCAGTTGCAGCA(2.0) Cs5g10180,2983,+
CAGAATCTTACGCAGACCAAT(2.0) Cs5g10180,2897,-
ATTAGCACGAGTTTTGACATA(12.0) Cs5g10180,2960,-
CTGCAACTGGGAGTAAGGATG(30.0) Cs5g10180,2981,-
Cs5g17870,859,1110,21,7,1.0950602370746372E-5
GTATAGGCAAAACAACCCTTG(5.0) Cs5g17870,859,+
TTTCTAGGGAATTTGAAGGCA(63.0) Cs5g17870,901,+
GGGAAGAATCAGAGAATGGAG(2.0) Cs5g17870,943,+
TCCAAGAAGATATCAAAATAG(2.0) Cs5g17870,1006,+
GGATGAAGGTGCTGATGGTTC(2.0) Cs5g17870,1069,+
AGTTTGAAAACAGCACCGGCA(2.0) Cs5g17870,878,-
ACATTTGGCATGAAGCACTTG(5.0) Cs5g17870,920,-
Cs5g18480,1155,1406,67,16,8.43790047809057E-11
GCTTCTGGTTTAGGACACACT(414.0) Cs5g18480,1155,+
TTTATGAATACCAGACTTCGT(18.0) Cs5g18480,1176,+
CTCGATGATGTAGAAAATTCT(13.0) Cs5g18480,1218,+
CAGCAATTAAAAAACTTAGCT(6.0) Cs5g18480,1239,+
GGGGATCATGGTTGGTTTGGT(2.0) Cs5g18480,1260,+
CTTGGAAGTAGGATTATCATA(131.0) Cs5g18480,1281,+
CTTAAGACTGGTGTTGATGAA(316.0) Cs5g18480,1323,+
ATGTACGAGGTTGAGGAATTA(15.0) Cs5g18480,1344,+
AATTGCCGTGAAGCTCTTCAA(2.0) Cs5g18480,1365,+
TGTGTCCTAAACCAGAAGCGC(46.0) Cs5g18480,1153,-
CAATAAGGACCGTTTTACGAC(468.0) Cs5g18480,1195,-
CAAACCAACCATGATCCCCAG(2.0) Cs5g18480,1258,-
TGATAATCCTACTTCCAAGAC(10.0) Cs5g18480,1279,-
CTTGCTTATCTCTAGATGTTA(10.0) Cs5g18480,1300,-
ATTCCTCAACCTCGTACATTT(15.0) Cs5g18480,1342,-
GAAGAGCTTCACGGCAATTTA(9.0) Cs5g18480,1363,-
Cs5g18480,987,1238,62,14,8.741620154556748E-9
ATAGGCAAGACAACAATTGCA(15.0) Cs5g18480,987,+
GCCAATCAATTTGAAGGTTGT(3.0) Cs5g18480,1029,+
TGCTTTCTTGAAAATGTTAGG(3.0) Cs5g18480,1050,+
GAAGAATCAGCTAAACGTGGA(32.0) Cs5g18480,1071,+
GTACATCGTTTACAGGAGGAA(155.0) Cs5g18480,1092,+
GCTTCTGGTTTAGGACACACT(414.0) Cs5g18480,1155,+
TTTATGAATACCAGACTTCGT(18.0) Cs5g18480,1176,+
TTCGATCAAATATAGCTCTTG(7.0) Cs5g18480,1006,-
AACCTTCAAATTGATTGGCAA(10.0) Cs5g18480,1027,-
TAACATTTTCAAGAAAGCAAC(3.0) Cs5g18480,1048,-
CACGTTTAGCTGATTCTTCCC(2.0) Cs5g18480,1069,-
CCTCCTGTAAACGATGTACTC(8.0) Cs5g18480,1090,-
TGTGTCCTAAACCAGAAGCGC(46.0) Cs5g18480,1153,-
CAATAAGGACCGTTTTACGAC(468.0) Cs5g18480,1195,-
Cs5g19430,1024,1275,50,11,1.2897963293332512E-6
TCGATGATGTAGTTGATATCA(9.0) Cs5g19430,1024,+
AGCAATTAGAATGTTTAGCTG(14.0) Cs5g19430,1045,+
CTGGCAGCAGGATCATAATAA(17.0) Cs5g19430,1087,+
CATCGAGAGATAAGCATTTGT(7.0) Cs5g19430,1108,+
TGATGACGCATGGAGTAGACG(6.0) Cs5g19430,1129,+
TACATGATGATAACGCTCTTC(3.0) Cs5g19430,1171,+
AAGGATATGAGCAGCTGTCTG(69.0) Cs5g19430,1234,+
CCAAACCATTCACGCTTTCCA(2.0) Cs5g19430,1064,-
TCTACTCCATGCGTCATCAAC(2.0) Cs5g19430,1127,-
TTAGGCTGATGGGTTTTGAAG(2.0) Cs5g19430,1211,-
GACAGCTGCTCATATCCTTTC(3.0) Cs5g19430,1232,-
Cs5g19430,834,1085,39,10,1.0621175339425602E-6
TCTCATAAGTTTGAAGGAAGT(3.0) Cs5g19430,834,+
CTGATCTCTTTACAGAAGCAA(14.0) Cs5g19430,897,+
ATCATAGGAAGTAGGCTGCAC(143.0) Cs5g19430,981,+
CACAAAAAGGTTCTTTTGCTT(3.0) Cs5g19430,1002,+
ATCGATGATGTAGTTGATATC(11.0) Cs5g19430,1023,+
TAACATTGGCAAGAAAGCTAC(3.0) Cs5g19430,853,-
CGCCTTCTTTTGAAATTTCTC(4.0) Cs5g19430,874,-
TGATACCATCATAAACATTCC(8.0) Cs5g19430,958,-
GCAGCCTACTTCCTATGATGT(8.0) Cs5g19430,979,-
TATCAACTACATCATCGATAA(2.0) Cs5g19430,1021,-
Cs5g19440,1118,1369,60,14,5.386862769974087E-9
CTGATCTGTTTACAAAAGCAA(6.0) Cs5g19440,1118,+
AATGTTTATGATGGTCTCAAG(15.0) Cs5g19440,1181,+
ATGATAGGAAGTAGGCTGCGG(497.0) Cs5g19440,1202,+
TACAGAAAGGTTCTTCTGATT(2.0) Cs5g19440,1223,+
ATCGATGATGCATTTGATTTA(9.0) Cs5g19440,1244,+
CCAGGCAGCAGGATCATAATA(95.0) Cs5g19440,1307,+
ACATCAAGAGATGAGCATTTG(2.0) Cs5g19440,1328,+
GCTTTTGTAAACAGATCAGAC(2.0) Cs5g19440,1116,-
TGAGACCATCATAAACATTCC(14.0) Cs5g19440,1179,-
GCAGCCTACTTCCTATCATCT(4.0) Cs5g19440,1200,-
TCAGAAGAACCTTTCTGTACC(2.0) Cs5g19440,1221,-
AATCAAATGCATCATCGATAA(38.0) Cs5g19440,1242,-
TTATGATCCTGCTGCCTGGAC(2.0) Cs5g19440,1305,-
AATGCTCATCTCTTGATGTTA(2.0) Cs5g19440,1326,-
Cs5g19570,456,707,38,13,1.2485195574382163E-10
GTTTTTGATGATGTTACTTGT(4.0) Cs5g19570,456,+
TCCGAACAAATAAAATTCTTG(11.0) Cs5g19570,477,+
ATCGGTAGCCTTGATTGGTTC(2.0) Cs5g19570,498,+
ACTTCAGGGAGTCGAATCATA(31.0) Cs5g19570,519,+
ATAACAACAAGAGACAAACAG(4.0) Cs5g19570,540,+
CTTCAGCTTTTTAGTCGACAT(10.0) Cs5g19570,624,+
AAGTAACATCATCAAAAACAA(19.0) Cs5g19570,454,-
AGAATTTTATTTGTTCGGAAC(11.0) Cs5g19570,475,-
ACCAATCAAGGCTACCGATCA(4.0) Cs5g19570,496,-
CATAATAATCAAGCAACGCCT(9.0) Cs5g19570,601,-
GTCGACTAAAAAGCTGAAGAG(21.0) Cs5g19570,622,-
TCTGGTTTTGTCCAAAGGCAT(2.0) Cs5g19570,643,-
CCTTATAACTTGGATCAGCGT(33.0) Cs5g19570,664,-
Cs5g19850,1360,1611,8,5,6.139818498513139E-6
TTGTGGATGTAGATTATAAGG(2.0) Cs5g19850,1360,+
AACTGTCAGACAAGGTTATAA(4.0) Cs5g19850,1381,+
GGGAAGTATGGGAAAATGCAA(2.0) Cs5g19850,1465,+
ATAACCTTGTCTGACAGTTCC(6.0) Cs5g19850,1379,-
TCTAGGATATTTTGATGGAGA(3.0) Cs5g19850,1505,-
Cs5g19880,960,1211,12,5,7.707354953582029E-5
GGATTAGCTAGGTTGCGGCAA(5.0) Cs5g19880,960,+
AAGGATGTAAATGTGATTCCT(4.0) Cs5g19880,1002,+
CGGTTTCTGCCTGAAAGTCGT(100.0) Cs5g19880,1128,+
CATCATCGAGAACAATCAGAA(4.0) Cs5g19880,1063,-
CTCTTGTGGTTAGTATGATAC(7.0) Cs5g19880,1147,-
Cs5g19920,1024,1275,46,14,9.317077480481006E-11
TCTAGAAATTTTGAAGGTTCT(9.0) Cs5g19920,1024,+
TGCTTCCTTCAGAATGTTAGA(4.0) Cs5g19920,1045,+
AAAGAATCACAAAGCCCAGGA(7.0) Cs5g19920,1066,+
GGATTAGCTAGGTTGCAACAA(10.0) Cs5g19920,1087,+
AGGCTCAGCCGCAGGAAGGCT(10.0) Cs5g19920,1171,+
CTGATTGTTCTTGATGATGTG(108.0) Cs5g19920,1192,+
TTCTTAATCAGAAGTCTTGAT(4.0) Cs5g19920,1234,+
TAACATTCTGAAGGAAGCAAG(100.0) Cs5g19920,1043,-
CTGGGCTTTGTGATTCTTTTC(2.0) Cs5g19920,1064,-
GAATCACATTTTCATCCCTCA(3.0) Cs5g19920,1127,-
TAAAGTTGAACTCAATATCAG(8.0) Cs5g19920,1148,-
CCTTCCTGCGGCTGAGCCTTG(7.0) Cs5g19920,1169,-
CATCATCAAGAACAATCAGAG(115.0) Cs5g19920,1190,-
CAAGACTTCTGATTAAGAATT(2.0) Cs5g19920,1232,-
Cs5g19920,982,1233,45,14,6.584121374032426E-11
ATAGGCAAGACAACAATTGCT(6.0) Cs5g19920,982,+
TCTAGAAATTTTGAAGGTTCT(9.0) Cs5g19920,1024,+
TGCTTCCTTCAGAATGTTAGA(4.0) Cs5g19920,1045,+
AAAGAATCACAAAGCCCAGGA(7.0) Cs5g19920,1066,+
GGATTAGCTAGGTTGCAACAA(10.0) Cs5g19920,1087,+
AGGCTCAGCCGCAGGAAGGCT(10.0) Cs5g19920,1171,+
CTGATTGTTCTTGATGATGTG(108.0) Cs5g19920,1192,+
TTTTGTTGAAAACTGCCCTAG(7.0) Cs5g19920,1001,-
TAACATTCTGAAGGAAGCAAG(100.0) Cs5g19920,1043,-
CTGGGCTTTGTGATTCTTTTC(2.0) Cs5g19920,1064,-
GAATCACATTTTCATCCCTCA(3.0) Cs5g19920,1127,-
TAAAGTTGAACTCAATATCAG(8.0) Cs5g19920,1148,-
CCTTCCTGCGGCTGAGCCTTG(7.0) Cs5g19920,1169,-
CATCATCAAGAACAATCAGAG(115.0) Cs5g19920,1190,-
Cs5g20755,1014,1265,18,7,3.258246954673071E-6
ACCAAACAGTAAGATAATCGT(5.0) Cs5g20755,1014,+
TCTATCTGATGATGATTGCTG(7.0) Cs5g20755,1098,+
TCAAAAATGCAGAGGCTTGCC(5.0) Cs5g20755,1203,+
GATTATCTTACTGTTTGGTGC(2.0) Cs5g20755,1012,-
ATGGGAATGGCGTGTGGTGAC(13.0) Cs5g20755,1033,-
ATGGTTCATGAACACAAACCA(2.0) Cs5g20755,1117,-
CAAGCCTCTGCATTTTTGAAC(4.0) Cs5g20755,1201,-
Cs5g21975,722,973,125,15,1.8450296484028834E-5
GAGCAATTTGTCAGGCAATAG(58.0) Cs5g21975,722,+
AAGTTGAGTGTGGTATAATTC(18.0) Cs5g21975,743,+
GTGGGAAGGGGAATGTGGTGG(224.0) Cs5g21975,764,+
AAGCTAGAGGTATATTGGAGG(2.0) Cs5g21975,785,+
GGAAGAGATTCTTGATTGTGT(10.0) Cs5g21975,806,+
TGGATGATGTGTGGGACGAAG(14.0) Cs5g21975,827,+
ATGGTGAAAATATGGAGAAGG(2.0) Cs5g21975,848,+
GTGGTTCAGGATCTTGTGTGT(12.0) Cs5g21975,890,+
GTGTGGCAAGTATGATGGGCA(60.0) Cs5g21975,932,+
ATTGCCTGACAAATTGCTCCC(4.0) Cs5g21975,720,-
TCGTCCCACACATCATCCAAC(3.0) Cs5g21975,825,-
ACATTCAACCACGACAGCGCC(16.0) Cs5g21975,867,-
ACACAAGATCCTGAACCACCA(5.0) Cs5g21975,888,-
CCAGAACGTGTAGTTACCAAC(49.0) Cs5g21975,909,-
CCCATCATACTTGCCACACGA(14.0) Cs5g21975,930,-
Cs5g22030,546,797,12,7,9.573096188973498E-8
ATTGGGAAGACGACACTGGTG(231.0) Cs5g22030,546,+
AAGGAAGTTGCTCGGCTGGCT(4.0) Cs5g22030,567,+
AAGGAAGGCAGGATATTTGAT(5.0) Cs5g22030,588,+
AGAATAATGATGTTATGTAAT(2.0) Cs5g22030,714,+
CGATTGAAGAGAGAGAAGAAG(42.0) Cs5g22030,735,+
TCAGATCTGGAGTCTGCGATA(5.0) Cs5g22030,628,-
CTATTTCCCGTCGAATCCTTT(20.0) Cs5g22030,649,-
Cs5g22150,1130,1381,32,10,1.2705548525613128E-7
CAGCTTGTGTACAATGATAGT(9.0) Cs5g22150,1130,+
AGGGTAACAAAGTCAATTCTA(42.0) Cs5g22150,1214,+
TTGCTTCAATGGAAACTGAAG(2.0) Cs5g22150,1277,+
AAGCAATTGTTTGGAAAGAGA(5.0) Cs5g22150,1298,+
TTTTTGCTTGTTTTAGATGAT(9.0) Cs5g22150,1319,+
TATCATTGTACACAAGCTGAG(1054.0) Cs5g22150,1128,-
CAAAATGACATTGAACTCTAC(6.0) Cs5g22150,1149,-
CATAGGTCCATGCTTTGAGAT(7.0) Cs5g22150,1170,-
GAATTGACTTTGTTACCCTGA(27.0) Cs5g22150,1212,-
TCCCCATAGCAACGGACCTTA(63.0) Cs5g22150,1233,-
Cs5g22170,1849,2100,7,7,1.386456344781097E-10
TCGGCAATGGGTATGAGGAGC(61.0) Cs5g22170,1849,+
TTGCTTGTTTTTGCACTTTGG(3.0) Cs5g22170,1891,+
ATGATCCAGAGGAGAGACCTA(3.0) Cs5g22170,1912,+
TGTTGTCAGATACAGCATTAA(5.0) Cs5g22170,1954,+
TTAAGGATGTGGATTTTTTGA(10.0) Cs5g22170,1975,+
AAATGCACAAGAGAATGGATT(3.0) Cs5g22170,1996,+
ATACAGAGTGGCTCAGCTCAT(12.0) Cs5g22170,2059,+
Cs5g22330,2193,2444,17,6,3.789337989497446E-5
AAGTCCATTGCTACTGATCAG(8.0) Cs5g22330,2193,+
CCTGTGGATGATAATGACTTG(2.0) Cs5g22330,2214,+
ATCACTGCTCGCTTTACGGAT(2.0) Cs5g22330,2382,+
AATTGACGTTCCACAGGTCAT(2.0) Cs5g22330,2296,-
AGAGGTAGCTCCAAAGGTCAT(3.0) Cs5g22330,2317,-
CCGTAAAGCGAGCAGTGATAA(3.0) Cs5g22330,2380,-
Cs5g22330,2447,2698,12,5,7.707354953582029E-5
TCTGTCAGATGAAGATTGTCT(41.0) Cs5g22330,2447,+
TGGACCTTCAGATAGAAGCTC(35.0) Cs5g22330,2531,+
CCAGGCACAAGAAAGAAGAAA(5.0) Cs5g22330,2594,+
TTGTTCAGCGAGTATACGGAG(3.0) Cs5g22330,2466,-
GAAATCTGTAGTTCCTAGGGA(4.0) Cs5g22330,2487,-
Cs5g22400,1089,1340,6,5,6.981269848087751E-7
TTAGGAAAAGGCTTCGACAGG(36.0) Cs5g22400,1089,+
TGAAAATGTTAATCGTTCTTG(3.0) Cs5g22400,1110,+
ATGAAGTTCATGATGGATTCA(3.0) Cs5g22400,1131,+
CACAATTAGAAAGTTTAGCTG(3.0) Cs5g22400,1152,+
TGGAACATAATAAAGCTCTTG(2.0) Cs5g22400,1278,+
Cs5g22710,971,1222,31,8,1.8409843374033062E-5
CAACTGAAAGACAAGAAATTT(29.0) Cs5g22710,971,+
TTACTTGTTTTGGATGATATG(7.0) Cs5g22710,992,+
TGGACCGACAATTATGATGAC(176.0) Cs5g22710,1013,+
TGGACAAACTTATGCAAACCA(74.0) Cs5g22710,1034,+
GCGTACTCATTAGAAAACTTG(53.0) Cs5g22710,1139,+
TTGCGTGATGATTGCTTGAGT(9.0) Cs5g22710,1160,+
CATCATAATTGTCGGTCCACA(4.0) Cs5g22710,1011,-
AGTTTTCTAATGAGTACGCCG(2.0) Cs5g22710,1137,-
Cs5g26170,1105,1356,39,11,7.368861777132037E-8
AAGGAAGTGGCTAGGCGAGCC(3.0) Cs5g26170,1105,+
AAAAAAGACAAGCTATTTGAC(4.0) Cs5g26170,1126,+
TCTGAGACTCCAGATATCAGA(17.0) Cs5g26170,1168,+
GATCAGCTAGGTATGAAATTT(4.0) Cs5g26170,1210,+
GGAAGAGCTAGGAGGCTATAT(9.0) Cs5g26170,1252,+
AACATTTGGGAAGATCTTGAT(2.0) Cs5g26170,1315,+
CTTCTGCAAAAACTACCTCGT(3.0) Cs5g26170,1145,-
CAAGTTCCTCTTGAACCTTTC(2.0) Cs5g26170,1187,-
ATTTCATACCTAGCTGATCCG(2.0) Cs5g26170,1208,-
GTACATCACTCTCCTCATCAA(3.0) Cs5g26170,1229,-
CTAAAATTGCGAGGATCTTGT(91.0) Cs5g26170,1292,-
Cs5g26190,1290,1541,27,7,7.06762049002968E-5
TATATTGAAAGGCGTCAGTAC(7.0) Cs5g26190,1290,+
AGTGGAAGAAGCACGAGATAA(6.0) Cs5g26190,1311,+
AGTAAATACGTTGGTCGATCA(13.0) Cs5g26190,1332,+
GCTTGACGGCACTAACAGCTA(9.0) Cs5g26190,1374,+
AATTGCATCTAGAGACTATCA(3.0) Cs5g26190,1437,+
TGTATTTACAATGAGAAACGA(2.0) Cs5g26190,1458,+
TATGGCAACATCACGAACAAC(7.0) Cs5g26190,1414,-
Cs5g26190,553,804,38,12,2.9052830772982803E-9
GTTGGGAAGACGACCCTCGTG(2.0) Cs5g26190,553,+
AAGGAAGCGGCTAGGCGAGCC(2.0) Cs5g26190,574,+
AAAAAAGACAAGCTATTTGAC(4.0) Cs5g26190,595,+
TCTGAGACTCCAGATATCAGA(17.0) Cs5g26190,637,+
GATCAGCTAGGTATGAAATTT(4.0) Cs5g26190,679,+
GGAAGAGCTAGGAGGCTATAT(9.0) Cs5g26190,721,+
CTCGCCTAGCCGCTTCCTTCA(3.0) Cs5g26190,572,-
CTTCTGCAAAAACTACCTTGT(2.0) Cs5g26190,614,-
CAAGTTCCTCTTGAACCTTTC(2.0) Cs5g26190,656,-
ATTTCATACCTAGCTGATCCG(2.0) Cs5g26190,677,-
GTACATCACTCTCCTCATCAA(3.0) Cs5g26190,698,-
CTAAAATTGCGAGGATCTTGT(91.0) Cs5g26190,761,-
Cs5g28645,836,1087,45,15,2.3045185097208807E-12
GGGAAGAAGATAGGCCTGTTT(1982.0) Cs5g28645,836,+
GATGGCTTATGGAAGAATAGA(7.0) Cs5g28645,857,+
AAGAAGAAATTTGTATTGTTG(10.0) Cs5g28645,920,+
TTAGATGATTTATGGGAGAGA(24.0) Cs5g28645,941,+
TTCACGACTCGTCTTCTTGAT(78.0) Cs5g28645,1025,+
ACAGGCCTATCTTCTTCCCGA(39.0) Cs5g28645,834,-
TATTCTTCCATAAGCCATCAA(5.0) Cs5g28645,855,-
GAGCTTTCTCCTCGCGACTTC(27.0) Cs5g28645,876,-
TTAAAACTTTGAAGATATCGA(2.0) Cs5g28645,897,-
ACAATACAAATTTCTTCTTGC(2.0) Cs5g28645,918,-
TCTCCCATAAATCATCTAACA(2.0) Cs5g28645,939,-
CCACTTTAGTTAAATCAACTC(3.0) Cs5g28645,960,-
TTGAGTTGGGAACAGGGACAC(3.0) Cs5g28645,981,-
CTACTTTGGATGCAACATTTC(7.0) Cs5g28645,1002,-
CAAGAAGACGAGTCGTGAATA(187.0) Cs5g28645,1023,-
Cs5g29510,1065,1316,43,12,1.4910743479113908E-8
CATCAATGATGGGGTCTGTTT(11.0) Cs5g29510,1065,+
TGACTGATGATGATTGTCGGC(889.0) Cs5g29510,1107,+
TTGTATTTACTCAGCACTCCT(2.0) Cs5g29510,1128,+
TGGGGACCAAAGATTTCAGCA(208.0) Cs5g29510,1149,+
TTGGTGAGGAGATATTGAAAA(53.0) Cs5g29510,1191,+
CTGCTAAAACTCTTGGTGGCC(20.0) Cs5g29510,1233,+
CTTTTGATTGGAGAAATGTGT(8.0) Cs5g29510,1275,+
TTTTTCAATTCATAAGCTGAA(3.0) Cs5g29510,1084,-
CGACAATCATCATCAGTCAAC(3.0) Cs5g29510,1105,-
TCTTTCAGGTGTTGATGATTG(15.0) Cs5g29510,1168,-
CCACCAAGAGTTTTAGCAGCA(6.0) Cs5g29510,1231,-
TTGGATTTACCACGTAAGAGG(3.0) Cs5g29510,1252,-
Cs5g29510,729,980,38,11,5.406521571390031E-8
GATTGGGCAAAACAACTCTTG(2.0) Cs5g29510,729,+
TTTCTGATGATTTTGATGCTA(234.0) Cs5g29510,813,+
TCAGGTCGATTTGTATGCATA(6190.0) Cs5g29510,855,+
CGGATGCTGATGATGATCTAA(41.0) Cs5g29510,876,+
AAGATGGATTGTCGAGAAAGA(6.0) Cs5g29510,918,+
TCATTGTAAACAAGCTGGGCA(1085.0) Cs5g29510,748,-
AAATGGGATTCCACCATATGA(3.0) Cs5g29510,769,-
CAAGTCCAGGCTTTAAGATCA(39.0) Cs5g29510,790,-
GCATCAAAATCATCAGAAACA(2.0) Cs5g29510,811,-
TGCATACAAATCGACCTGAGA(59.0) Cs5g29510,853,-
TCCAAAACAAGCAAAAACTTC(47.0) Cs5g29510,937,-
Cs5g32500,3254,3505,29,14,3.91735039060037E-14
TCCCTTTGGATGTCTTCATGT(12.0) Cs5g32500,3254,+
TCAGTGAGTTTTGAAGCATGT(72.0) Cs5g32500,3275,+
AAACTGCTAGGTCAGAAGATG(17.0) Cs5g32500,3296,+
CCCAGGCTGAATGTTGAAGTT(8.0) Cs5g32500,3317,+
ATTGACGAGAGTGGACCCCCA(63.0) Cs5g32500,3338,+
AGAACTGTCACCGGGCGGAGG(13.0) Cs5g32500,3401,+
GCATTGCGGCTTTCTTGACTG(35.0) Cs5g32500,3464,+
TCTTCTGACCTAGCAGTTTAC(20.0) Cs5g32500,3294,-
CTTCAACATTCAGCCTGGGCA(9.0) Cs5g32500,3315,-
GGAGCTCCGGCCTTGAATCTG(15.0) Cs5g32500,3357,-
ATATGTAAAGCTTTTTAACAG(10.0) Cs5g32500,3378,-
TCCGCCCGGTGACAGTTCTGT(5.0) Cs5g32500,3399,-
CAAAACCAGGCATGTCAATCC(9.0) Cs5g32500,3420,-
GTCAAGAAAGCCGCAATGCAG(3.0) Cs5g32500,3462,-
Cs6g01040,667,918,8,5,6.139818498513139E-6
GTTGGGAAGACAACTCTTGCT(2.0) Cs6g01040,667,+
CGAGTGCAACGTCATTTTCAG(3.0) Cs6g01040,709,+
ATCAAAGCGTGGACTTGTGTC(4.0) Cs6g01040,730,+
GAAAATGACGTTGCACTCGAT(3.0) Cs6g01040,707,-
CACAAGTCCACGCTTTGATCT(3.0) Cs6g01040,728,-
Cs6g01040,967,1218,19,7,5.017367702205308E-6
AGTAAGATTGTCGTCACACAT(616.0) Cs6g01040,967,+
AAAACATTGAAAGAGTTGTCG(13.0) Cs6g01040,1030,+
GAGAAGATAGTGAAGAAGTGC(30.0) Cs6g01040,1135,+
AAAACTCTTGGCGGCCTTTTA(147.0) Cs6g01040,1177,+
GTGTGACGACAATCTTACTTC(7.0) Cs6g01040,965,-
CACGCAAACAGTCATCGTCCG(16.0) Cs6g01040,1049,-
AAAGGCCGCCAAGAGTTTTCG(3.0) Cs6g01040,1175,-
Cs6g01080,881,1132,19,7,5.017367702205308E-6
TTTTGCTCGTTTTGGATGACG(13.0) Cs6g01080,881,+
GCAGTAAGATTGTTGTCACAA(9.0) Cs6g01080,965,+
AAAGAATGAGGGCTGATCCAG(11.0) Cs6g01080,1007,+
CAGATGATGATTGTTTGTGTG(65.0) Cs6g01080,1049,+
GGGCTAGGGATTTCACCAGGC(2.0) Cs6g01080,1091,+
CACAAACAATCATCATCTGAC(2.0) Cs6g01080,1047,-
AAGGAGATTTGAGTGAGCACA(26.0) Cs6g01080,1068,-
Cs6g02100,559,810,24,13,7.335722754436934E-14
ATTGGAAAGACGACACTGGTG(67.0) Cs6g02100,559,+
AAGGAGGTTGCTAGGCAAGCG(2.0) Cs6g02100,580,+
AGGGAAGACAAGCTCTTTGAT(2.0) Cs6g02100,601,+
CTAGTGGTATTTTCAGAGGTT(4.0) Cs6g02100,622,+
TCCCAGACATTAGATATAAAA(4.0) Cs6g02100,643,+
GAGAAATTAGGTCTGGTGCTA(20.0) Cs6g02100,685,+
GAGGAGGAAACTGGATCAAGA(3.0) Cs6g02100,706,+
AGAGCAAGTAGGCTATATGAA(26.0) Cs6g02100,727,+
CGATTGAAGAAGGAGGAGAAG(348.0) Cs6g02100,748,+
TTATATCTAATGTCTGGGAAA(2.0) Cs6g02100,641,-
CAATTTCTTGCTGAATTTTTT(2.0) Cs6g02100,662,-
GCACCAGACCTAATTTCTCAG(10.0) Cs6g02100,683,-
CATATAGCCTACTTGCTCTTC(20.0) Cs6g02100,725,-
Cs6g02130,559,810,23,12,1.9398185320091267E-12
ATTGGAAAGACGACACTGGTG(67.0) Cs6g02130,559,+
AAGGAGGTTGCTAGGCAAGCG(2.0) Cs6g02130,580,+
AGGGAAGACAAGCTCTTTGAT(2.0) Cs6g02130,601,+
CTAGTGGTATTTTCAGAGGTT(4.0) Cs6g02130,622,+
TCCCAGACATTAGATATAAAA(4.0) Cs6g02130,643,+
GAGAAATTAGGTCTGGTGCTA(20.0) Cs6g02130,685,+
GAGGAGGAAACTGGATCAAGA(3.0) Cs6g02130,706,+
AGAGCAAGTAGGCTATATGAA(26.0) Cs6g02130,727,+
CGATTGAAGAAGGAGGAGAAG(348.0) Cs6g02130,748,+
TTATATCTAATGTCTGGGAAA(2.0) Cs6g02130,641,-
GCACCAGACCTAATTTCTCAG(10.0) Cs6g02130,683,-
CATATAGCCTACTTGCTCTTC(20.0) Cs6g02130,725,-
Cs6g02150,1246,1497,10,8,1.826954622846736E-10
CATATAGCCTACTTGCTCTTC(20.0) Cs6g02150,1246,+
CAATTTCTTGCTGAATTTTTT(2.0) Cs6g02150,1309,+
AGAGCAAGTAGGCTATATGAA(26.0) Cs6g02150,1244,-
CAGGAGGAAACTGAATCAAGA(5.0) Cs6g02150,1265,-
GAGAACTTGGGTCTGGTGCTA(10.0) Cs6g02150,1286,-
AGGGAAGACAAGCTCTTTGAT(2.0) Cs6g02150,1370,-
AAGGAGGTCGCAAGGCAAGCA(5.0) Cs6g02150,1391,-
ATTGGAAAGACGACACTGGTG(67.0) Cs6g02150,1412,-
Cs6g03500,10935,11186,44,10,3.680658580418584E-6
GTGGATGATTCCTGGTGATAA(3.0) Cs6g03500,10935,+
TTCAGGAAGCTATGAATTGAA(63.0) Cs6g03500,10956,+
AAGAAAGAAGGTTAAAAGTAA(3.0) Cs6g03500,11019,+
GACAGTTGCTGATGTAGTTGA(10.0) Cs6g03500,11040,+
TAGCACAGGCGGGGAAAATGT(2.0) Cs6g03500,11082,+
GGGATTAATATTCCTGGATAG(4.0) Cs6g03500,11103,+
ATCACCAGGAATCATCCACAT(3.0) Cs6g03500,10933,-
CAATTCATAGCTTCCTGAATT(2.0) Cs6g03500,10954,-
AACTACATCAGCAACTGTCTT(4.0) Cs6g03500,11038,-
ATCCAGGAATATTAATCCCAC(3.0) Cs6g03500,11101,-
Cs6g03500,9886,10137,36,9,5.91990687088493E-6
TCTTAAATATGCGGCTAGTCA(541.0) Cs6g03500,9886,+
GCAGCTGTTCAAGACATATCA(24.0) Cs6g03500,9907,+
AAATCATCACGAAGGCCTTCT(12.0) Cs6g03500,9928,+
TAGTGTTAAGAAGGACAGAAT(29.0) Cs6g03500,9949,+
CAAGCTAGGATGTGACCACAA(707.0) Cs6g03500,9991,+
ACTAGCCGCATATTTAAGAAA(4.0) Cs6g03500,9884,-
ATATGTCTTGAACAGCTGCTG(42.0) Cs6g03500,9905,-
AAGGCCTTCGTGATGATTTTG(2.0) Cs6g03500,9926,-
AAGTGCAGCATTTGATATTAT(10.0) Cs6g03500,9968,-
Cs6g03520,10340,10591,64,14,1.3923757654397086E-8
CACTACGAAGAAGTGCCAAGA(5.0) Cs6g03520,10340,+
AGAGACTCTTGGAGACTCCTT(8.0) Cs6g03520,10382,+
TCTTAAATATGCAGCTAGTCA(145.0) Cs6g03520,10403,+
GCAGCTATTTAAGACATATCA(5.0) Cs6g03520,10424,+
AAATAATCACGAAGGCCTTCT(170.0) Cs6g03520,10445,+
TAGTGTTAAGAAGGAACGAAT(19.0) Cs6g03520,10466,+
CAAGCTAGGGTGTGAGCAAAA(239.0) Cs6g03520,10508,+
TTGGCACTTCTTCGTAGTGAT(117.0) Cs6g03520,10338,-
AGATTCTAGATGAAAATCCTC(3.0) Cs6g03520,10359,-
ACTAGCTGCATATTTAAGAAA(6.0) Cs6g03520,10401,-
ATATGTCTTAAATAGCTGCTG(111.0) Cs6g03520,10422,-
AAGGCCTTCGTGATTATTTTG(11.0) Cs6g03520,10443,-
AAGTGCAGCATTTGATATTAT(10.0) Cs6g03520,10485,-
TTGCTCACACCCTAGCTTGCA(23.0) Cs6g03520,10506,-
Cs6g03520,11014,11265,61,10,8.851135646913953E-5
TTCAGGAAGCTATGAATTGAA(63.0) Cs6g03520,11058,+
TGATGACTCACTTTTCAATGG(2.0) Cs6g03520,11079,+
AAGAAAGAAGGTTAAAAGTAA(3.0) Cs6g03520,11121,+
GACAGTTGCTGATGTAGTTGA(10.0) Cs6g03520,11142,+
CAGCACAGGCGGGGAAAATGT(6.0) Cs6g03520,11184,+
GGGATTAATATTCCTGGATAG(4.0) Cs6g03520,11205,+
ATTTTTGGATCAAAAGACTCG(8.0) Cs6g03520,11016,-
CCATTGAAAAGTGAGTCATCA(3.0) Cs6g03520,11079,-
TCAACTACATCAGCAACTGTC(2.0) Cs6g03520,11142,-
CTATCCAGGAATATTAATCCC(2.0) Cs6g03520,11205,-
Cs6g05250,712,963,7,5,2.3719264070457545E-6
CGAGTGCAACGTCATTTTCAG(3.0) Cs6g05250,712,+
ATCAAAGCGTGGACTTGTGTC(4.0) Cs6g05250,733,+
TGCACGGACAGAGATGATTTA(2.0) Cs6g05250,817,+
GAAAATGACGTTGCACTCGAT(3.0) Cs6g05250,710,-
CACAAGTCCACGCTTTGATCT(3.0) Cs6g05250,731,-
Cs6g16030,8933,9184,4,4,3.2220960005818184E-6
AGGATGTGCAGAAAATGGGTG(128.0) Cs6g16030,8933,+
GCCCAAGCTCAGGTCAACGGG(2.0) Cs6g16030,8975,+
GAACCAACAGGATCACGACCG(2.0) Cs6g16030,9015,-
GGGGGGTTGCACACACAGTTC(4.0) Cs6g16030,9078,-
Cs7g02220,968,1219,10,6,7.873198047153401E-7
AACTCAAGGCATGGGCGTTTG(2.0) Cs7g02220,968,+
TTAAGGTAACAAAGGCGATCC(4.0) Cs7g02220,1010,+
AACCACTTCAAAGTGCTCTGA(3.0) Cs7g02220,1073,+
ATGAATGGGAAGTGCTGCAGC(11.0) Cs7g02220,1157,+
AGCTGTGTGATATGGCCACAA(6.0) Cs7g02220,1050,-
TCCAGAACAAGTAGATACCTT(74.0) Cs7g02220,1113,-
Cs7g02920,1961,2212,3,3,8.198444268147071E-5
GGGCGTCCGTACCGACCGTCG(2.0) Cs7g02920,1961,+
TGGTTTGCCGGCAACATTTCC(3.0) Cs7g02920,2150,+
ACGGTCGGTACGGACGCCCAA(2.0) Cs7g02920,1959,-
Cs7g14510,1004,1255,79,12,2.367884460269512E-5
AGAAGAAGTTTGCTTTGTTGT(75.0) Cs7g14510,1004,+
TGGATGATCTATGGGAGCGGG(1520.0) Cs7g14510,1025,+
TTGATCTAAAGAAGATTGGTG(26.0) Cs7g14510,1046,+
TCGTTGATGTTTGTGGTGGTA(50.0) Cs7g14510,1109,+
TGGAAGCTCGTAGGATGTTTA(1861.0) Cs7g14510,1130,+
AAGTGGCATGCTTATCTGATG(8.0) Cs7g14510,1151,+
GAGAGAAAGTTGGGGAAGAAA(3.0) Cs7g14510,1193,+
AACAAAGCAAACTTCTTCTTG(7.0) Cs7g14510,1002,-
CGCTCCCATAGATCATCCAAC(8.0) Cs7g14510,1023,-
CTATTTTTTGGAAGAGGGACA(348.0) Cs7g14510,1065,-
TCAGATAAGCATGCCACTTTA(19.0) Cs7g14510,1149,-
CTATGATGACTCTCAATAGTT(3.0) Cs7g14510,1212,-
Cs7g14510,2176,2427,82,13,4.5679241484201045E-6
GGGAAAAAGATAGGTCTATGT(6.0) Cs7g14510,2176,+
AATGATTCATGGAAGAACAAA(3.0) Cs7g14510,2197,+
AAGAAGAAGTTTGCTTTGTTG(13.0) Cs7g14510,2260,+
TTGGATGATCTATGGGAGCGG(501.0) Cs7g14510,2281,+
GTTGATCTAAAGAAGATTGGT(5.0) Cs7g14510,2302,+
GCAGTGGTATTTACAACCCGT(2.0) Cs7g14510,2344,+
TTCGTTGATGTTTGTGGTGGT(2.0) Cs7g14510,2365,+
ATGGAAGCTCGTAGGATGTTT(7.0) Cs7g14510,2386,+
ATAGACCTATCTTTTTCCCGA(4.0) Cs7g14510,2174,-
GAGCTTTCTCTTCGAGACTTT(3.0) Cs7g14510,2216,-
TTAAAGTCTTGAAGATGTCAT(3.0) Cs7g14510,2237,-
ACAAAGCAAACTTCTTCTTGC(2.0) Cs7g14510,2258,-
TATTTTTTGGAAGAGGGACAC(85.0) Cs7g14510,2321,-
Cs7g14510,835,1086,59,12,7.877030542856054E-7
GTTGATAATCCAAAAGATTTT(3.0) Cs7g14510,835,+
GGGAAAAAGATAGGTCTATGT(6.0) Cs7g14510,919,+
AATGATTCATGGAAGAACAAA(3.0) Cs7g14510,940,+
AAGAAGAAGTTTGCTTTGTTG(13.0) Cs7g14510,1003,+
TTGGATGATCTATGGGAGCGG(501.0) Cs7g14510,1024,+
GTTGATCTAAAGAAGATTGGT(5.0) Cs7g14510,1045,+
CAACCCAAATCACATAATCAA(18.0) Cs7g14510,854,-
GCTGTAGGTCTTTGGACACCA(31.0) Cs7g14510,875,-
ATAGACCTATCTTTTTCCCGA(4.0) Cs7g14510,917,-
GAGCTTTCTCTTCGAGACTTT(3.0) Cs7g14510,959,-
TTAAAGTCTTGAAGATGTCAT(3.0) Cs7g14510,980,-
ACAAAGCAAACTTCTTCTTGC(2.0) Cs7g14510,1001,-
Cs7g14540,923,1174,40,9,1.5529683528803775E-5
AGACTTTAAGCAAGAAGAAGT(2.0) Cs7g14540,923,+
TTGTTTTGTTGTTGGATGATC(2.0) Cs7g14540,944,+
TATGGGAGCGGGTTGATCTAA(215.0) Cs7g14540,965,+
CAAAAAATAGTGCAGTGGTAT(47.0) Cs7g14540,1007,+
TTACAACCCGTTTCGTTGATG(10.0) Cs7g14540,1028,+
TTGGGGAAGAAACTATTGAGA(3.0) Cs7g14540,1133,+
TTCTTCTTGCTTAAAGTCTTG(3.0) Cs7g14540,921,-
AGAGGGACGCCTACCTTCTTT(2.0) Cs7g14540,984,-
TCAACGAAACGGGTTGTAAAT(2.0) Cs7g14540,1026,-
Cs7g16030,1774,2025,21,8,6.196609402704957E-7
TGTCTGCCAAGTTAAGGATGA(9.0) Cs7g16030,1774,+
TGTAGAGAAGCCTGCTTTGAG(8.0) Cs7g16030,1858,+
CAGCTTCGGCGAGCACCTCAA(4.0) Cs7g16030,1921,+
TTTACAAAGCAACGACACATG(12.0) Cs7g16030,1835,-
CAAAGCAGGCTTCTCTACATG(35.0) Cs7g16030,1856,-
GACTAGAAATGTCCGCAGCTT(2.0) Cs7g16030,1898,-
GAGGTGCTCGCCGAAGCTGGG(7.0) Cs7g16030,1919,-
ATCCAACAGGCGAAGATATTT(2.0) Cs7g16030,1982,-
Cs7g22420,1209,1460,35,9,4.553883302085187E-6
ACGGAATGACGCCTCTGTCTG(4.0) Cs7g22420,1209,+
ATTGGACGGTGAGCAGGTCGT(12.0) Cs7g22420,1314,+
TGGCCAGTTCAATTCACGGAG(11.0) Cs7g22420,1335,+
CACTCCTGACTTCTTCACATC(2.0) Cs7g22420,1398,+
AAAGTCAGATGAAGGAGTTTA(3.0) Cs7g22420,1419,+
GACAGAGGCGTCATTCCGTGC(7.0) Cs7g22420,1207,-
ATCTGATGACTGCAGAGCCCA(3.0) Cs7g22420,1228,-
CCGTGAATTGAACTGGCCAAC(4.0) Cs7g22420,1333,-
TGTGAAGAAGTCAGGAGTGGT(5.0) Cs7g22420,1396,-
Cs7g22470,355,606,67,17,3.212282059297912E-12
TTCTGAGATTCAGTCTACGGA(7.0) Cs7g22470,355,+
AGATGTGTGGTACTTTTTCTG(137.0) Cs7g22470,376,+
TAAGCCTAAGTACAAAGGTGC(13.0) Cs7g22470,397,+
CAAGCGGAAACGGTCAGGGCA(1117.0) Cs7g22470,418,+
ACAGCGACATAGAAAAACGAA(518.0) Cs7g22470,439,+
GTCAGGAACCTGGAAAATGAC(2.0) Cs7g22470,460,+
TGGCGGTGGTTCTGAGATCAA(4.0) Cs7g22470,481,+
GCGGAAAAACAGTACTGAGGT(32.0) Cs7g22470,502,+
TGTTTTTATCCATGACGATGC(2.0) Cs7g22470,544,+
TGCGTCCGAGAAAGCTAACAC(2.0) Cs7g22470,565,+
CGTAGACTGAATCTCAGAAAG(91.0) Cs7g22470,353,-
GAAAAAGTACCACACATCTTC(106.0) Cs7g22470,374,-
CGTTTTTCTATGTCGCTGTTG(11.0) Cs7g22470,437,-
CATTTTCCAGGTTCCTGACTT(5.0) Cs7g22470,458,-
CTCAGTACTGTTTTTCCGCTT(38.0) Cs7g22470,500,-
ATCGTCATGGATAAAAACAAG(4.0) Cs7g22470,542,-
GTTAGCTTTCTCGGACGCAGC(102.0) Cs7g22470,563,-
Cs7g22540,254,505,31,8,1.8409843374033062E-5
TTCGGAGATTCAGTCTGAGGA(7.0) Cs7g22540,254,+
AGAGGTATGGTACTTTTTCTG(62.0) Cs7g22540,275,+
CAAGAGTAGACGGGTAAATAG(208.0) Cs7g22540,317,+
AGGAACAAATGAAGGAACCTG(3.0) Cs7g22540,338,+
GAAAAAGACTGGCAATGGTTC(9.0) Cs7g22540,359,+
AGCTAAGACTGAGTGGGTTAT(401.0) Cs7g22540,464,+
GAAAAAGTACCATACCTCTTC(3.0) Cs7g22540,273,-
ATACTTGTAATCAGGCTCACA(5.0) Cs7g22540,294,-
Cs7g24050,5863,6114,373,22,0.0
AAGCTACCGTGCGCTGGATTA(102.0) Cs7g24050,5865,+
TGACTGAACGCCTCTAAGTCA(18.0) Cs7g24050,5886,+
GAATCCGGGCTAGAGCGACGC(330.0) Cs7g24050,5907,+
GTGCGCCCGCCGCCCGTTTGC(17.0) Cs7g24050,5928,+
CGACCCGCAGTAGGGACCTCC(59.0) Cs7g24050,5949,+
CGGTCCCCAGAGGCACGTGTC(10.0) Cs7g24050,5970,+
GTAGGCCAAGCCCCCGCGGCG(15.0) Cs7g24050,5991,+
GAAGGGCCGCGGCGGCCGCCT(37.0) Cs7g24050,6012,+
TGAATCGTAATTCCCATCGAG(2.0) Cs7g24050,6033,+
CGGCGGGTAGAATCCTTTGCA(2.0) Cs7g24050,6054,+
GACGACTTAAATACGCGACGG(4856.0) Cs7g24050,6075,+
TAATCCAGCGCACGGTAGCTT(75.0) Cs7g24050,5865,-
TGACTTAGAGGCGTTCAGTCA(183.0) Cs7g24050,5886,-
GCGTCGCTCTAGCCCGGATTC(27.0) Cs7g24050,5907,-
GCAAACGGGCGGCGGGCGCAC(3059.0) Cs7g24050,5928,-
GGAGGTCCCTACTGCGGGTCG(23.0) Cs7g24050,5949,-
GACACGTGCCTCTGGGGACCG(3.0) Cs7g24050,5970,-
CGCCGCGGGGGCTTGGCCTAC(11.0) Cs7g24050,5991,-
AGGCGGCCGCCGCGGCCCTTC(8.0) Cs7g24050,6012,-
CTCGATGGGAATTACGATTCA(14.0) Cs7g24050,6033,-
TGCAAAGGATTCTACCCGCCG(6.0) Cs7g24050,6054,-
CCGTCGCGTATTTAAGTCGTC(9.0) Cs7g24050,6075,-
Cs7g24740,2051,2302,3,3,8.198444268147071E-5
GGGCGTCCGTACCGACCGTCG(2.0) Cs7g24740,2051,+
TGGTTTGCCGGCAACATTTCC(3.0) Cs7g24740,2240,+
ACGGTCGGTACGGACGCCCAA(2.0) Cs7g24740,2049,-
Cs7g25130,53,304,365,22,0.0
AGCGACGTAGGGCTGAATCTC(5.0) Cs7g25130,53,+
AGTGGATCGTGGCAGCAAGGC(965.0) Cs7g25130,74,+
CACTCTGCCACTTACAATACC(16.0) Cs7g25130,95,+
CCGTCGCGTATTTAAGTCGTC(9.0) Cs7g25130,116,+
TGCAAAGGATTCTACCCGCCG(6.0) Cs7g25130,137,+
CTCGATGGGAATTACGATTCA(14.0) Cs7g25130,158,+
AGGCGGCCGCCGCGGCCCTTC(8.0) Cs7g25130,179,+
CGCCGCGGGGGCTTGGCCTAC(11.0) Cs7g25130,200,+
GACACGTGCCTCTGGGGACCG(3.0) Cs7g25130,221,+
GGAGGTCCCTACTGCGGGTCG(23.0) Cs7g25130,242,+
GCAAACGGGCGGCGGGCGCAC(3059.0) Cs7g25130,263,+
GATTCAGCCCTACGTCGCTCA(36.0) Cs7g25130,51,-
CTTGCTGCCACGATCCACTGA(46.0) Cs7g25130,72,-
TATTGTAAGTGGCAGAGTGGC(172.0) Cs7g25130,93,-
CGACTTAAATACGCGACGGGG(624.0) Cs7g25130,114,-
GCGGGTAGAATCCTTTGCAGA(18.0) Cs7g25130,135,-
AATCGTAATTCCCATCGAGCG(2.0) Cs7g25130,156,-
AGGGCCGCGGCGGCCGCCTTG(5.0) Cs7g25130,177,-
AGGCCAAGCCCCCGCGGCGGA(411.0) Cs7g25130,198,-
GTCCCCAGAGGCACGTGTCGT(75.0) Cs7g25130,219,-
ACCCGCAGTAGGGACCTCCCG(26.0) Cs7g25130,240,-
GCGCCCGCCGCCCGTTTGCCG(27.0) Cs7g25130,261,-
Cs7g26085,563,814,84,20,3.820666912555737E-15
CCTAGAGTTATAAATGAAAAA(4.0) Cs7g26085,563,+
GATTCAAGGAGAAATCGCAAA(2.0) Cs7g26085,584,+
TAAATTACATCGATATTTTTT(7.0) Cs7g26085,605,+
TTCCAAGAATGAATGTAAATG(2.0) Cs7g26085,626,+
ATTGAAGAAAGAGAAGAATAT(625.0) Cs7g26085,647,+
TTTTATGAATTCTTAGATCTA(54.0) Cs7g26085,668,+
AGAGTCATATACGAGGGATGT(14.0) Cs7g26085,689,+
AAAGTTGACTGTCAAAAATTA(9.0) Cs7g26085,710,+
AAATGAAATTGATAAGAAAGA(2.0) Cs7g26085,731,+
TGGATTCGCAACAAGAAACAA(227.0) Cs7g26085,752,+
CCTAATAAGTAGTTTGGTGTT(238.0) Cs7g26085,773,+
TTTCATTTATAACTCTAGGGA(166.0) Cs7g26085,561,-
TGCGATTTCTCCTTGAATCTT(6.0) Cs7g26085,582,-
AAAATATCGATGTAATTTATT(3.0) Cs7g26085,603,-
TTTACATTCATTCTTGGAAAA(22.0) Cs7g26085,624,-
ATTCTTCTCTTTCTTCAATCA(2.0) Cs7g26085,645,-
ATCCCTCGTATATGACTCTTA(31.0) Cs7g26085,687,-
ATTTTTGACAGTCAACTTTAC(110.0) Cs7g26085,708,-
TTTCTTATCAATTTCATTTTA(7.0) Cs7g26085,729,-
CACCAAACTACTTATTAGGTT(7.0) Cs7g26085,771,-
Cs7g26730,1697,1948,20,11,1.1071865105517331E-11
AGGAATTCAGGACGCCTTAAA(5.0) Cs7g26730,1697,+
AATAAGTTATGATGGTTTGGA(14.0) Cs7g26730,1718,+
TGACAAAGAGCAAAATGTTTT(5.0) Cs7g26730,1739,+
TTTGGATATTGCATGTTTCTT(24.0) Cs7g26730,1760,+
TATCGATGAGGACAGAGACAC(55.0) Cs7g26730,1781,+
TTGTGAATTCTTTGCTACATC(2.0) Cs7g26730,1823,+
TAAGCATCTTATCACTATATC(8.0) Cs7g26730,1865,+
CAAACCATCATAACTTATTTT(2.0) Cs7g26730,1716,-
AACAAGAACTTCTATTCCCGA(4.0) Cs7g26730,1842,-
TTTTATTTTATTGCGGACTGA(181.0) Cs7g26730,1884,-
AGCTCGCAATAAATCATGCAT(6.0) Cs7g26730,1905,-
Cs7g26730,2830,3081,36,8,6.171671571955131E-5
TGAAGCAATCGAGGGCATCTT(8.0) Cs7g26730,2832,+
TAACTCAATGGATGAAGAGAA(3.0) Cs7g26730,2937,+
CCAAGGTTCTGAATTTACTGA(2.0) Cs7g26730,2979,+
AGTGAGGTACCTGCACTGGCA(5.0) Cs7g26730,3000,+
TTTACTTTAGACATATCCAAC(7.0) Cs7g26730,2853,-
TTGGGATGCAGATTGATGTCT(46.0) Cs7g26730,2874,-
AATGATTTCAATGGATATCCA(4.0) Cs7g26730,3021,-
TCTGGATGAATATTTGAAGGC(236.0) Cs7g26730,3042,-
Cs7g26750,1764,2015,21,12,4.380606545021766E-13
AGGAATTCAGGACGCCTTAAA(5.0) Cs7g26750,1764,+
AATAAGTTATGATGGTTTGGA(14.0) Cs7g26750,1785,+
TGACAAAGAGCAAAATATTTT(5.0) Cs7g26750,1806,+
TTTAGATATTGCATGTTTCTT(14.0) Cs7g26750,1827,+
TATCGATGAGGACAGAGACAC(55.0) Cs7g26750,1848,+
TGCGACAAAATTCCTTGATGA(54.0) Cs7g26750,1869,+
TTGTGAATTCTTTGCTACATC(2.0) Cs7g26750,1890,+
TAAGCATCTTATCACTATATC(8.0) Cs7g26750,1932,+
CAAACCATCATAACTTATTTT(2.0) Cs7g26750,1783,-
ATCAAGGAATTTTGTCGCAGT(5.0) Cs7g26750,1867,-
TTCTATTTTATTAAGGACTGA(201.0) Cs7g26750,1951,-
AGCTCGCAATAAATCATGCAT(6.0) Cs7g26750,1972,-
Cs7g26770,1324,1575,12,5,7.707354953582029E-5
CAATAATCCAAGGCGTTCACA(2.0) Cs7g26770,1324,+
AGTGGTGGTTGGTTGGGTGGT(8.0) Cs7g26770,1450,+
CTAAAAATTGGGTTTGTTATG(2.0) Cs7g26770,1343,-
CACCCAACCAACCACCACTGG(2.0) Cs7g26770,1448,-
AAGACTAAACCAATACCACAC(2.0) Cs7g26770,1469,-
Cs7g27730,272,523,8,5,6.139818498513139E-6
AATACACTCAACACTTAACAC(3.0) Cs7g27730,272,+
ATGCAAAATCTTTACTCGTTG(8.0) Cs7g27730,461,+
AGAGAGATGAGCACTGGTTGT(21.0) Cs7g27730,291,-
TGGGCCCACTTGAAGAAACAG(14.0) Cs7g27730,354,-
AGAGGGAGAGGGGATTGAGTA(7.0) Cs7g27730,396,-
Cs7g27730,650,901,5,4,1.5631043398883787E-5
AGATGAAAAGGTTGAGGATGA(3.0) Cs7g27730,650,+
ACAAGATTACAGATGCGCTTA(2.0) Cs7g27730,839,+
AATGGGTGGATAAAATGGAGG(2.0) Cs7g27730,860,+
CAAGTCAGCGAGTTAGGCTTC(3.0) Cs7g27730,669,-
Cs8g07540,241,492,122,14,8.996383643600046E-5
TATTACTACTATTACTCCTAA(5.0) Cs8g07540,243,+
TGAAGCCTTGTGTGTCTTTGA(24.0) Cs8g07540,264,+
TTCTCGGCCTCCCGTCACTTC(4.0) Cs8g07540,306,+
CTTCAATATTTTGTTTGGTTG(22.0) Cs8g07540,327,+
TGATACTGTCCTTTCACTCTT(19.0) Cs8g07540,369,+
CAAGAGACTCAATTCAACTGG(28.0) Cs8g07540,390,+
TTACAATATCTTGATTAACTG(2.0) Cs8g07540,432,+
CTTTTGCAAAATGGGTCGAGT(32.0) Cs8g07540,453,+
TTAGGAGTAATAGTAGTAATA(2.0) Cs8g07540,243,-
TCAAAGACACACAAGGCTTCA(42.0) Cs8g07540,264,-
GAAGTGACGGGAGGCCGAGAA(43.0) Cs8g07540,306,-
CAACCAAACAAAATATTGAAG(5.0) Cs8g07540,327,-
AAGAGTGAAAGGACAGTATCA(45.0) Cs8g07540,369,-
CAGTTAATCAAGATATTGTAA(2.0) Cs8g07540,432,-
Cs8g08210,262,513,137,15,6.471003476375781E-5
TGAAGCCTTGTGTATCTTTGA(315.0) Cs8g08210,264,+
TTACATGCTCCGTATGCACCC(9.0) Cs8g08210,285,+
CTTCAATATTTTGTTTGGTTG(22.0) Cs8g08210,327,+
TGATACTGTCCTTTCACTCTT(19.0) Cs8g08210,369,+
CAAGCGACTTAATTCAACTGG(27.0) Cs8g08210,390,+
TTACAATATCTTGATTAACTG(2.0) Cs8g08210,432,+
CTTTTGCAAAATGGGTCGAGT(32.0) Cs8g08210,453,+
TTCTCATGGTTTTGTTGTTCT(3.0) Cs8g08210,474,+
TCAAAGATACACAAGGCTTCA(85.0) Cs8g08210,264,-
GGGTGCATACGGAGCATGTAA(38.0) Cs8g08210,285,-
GAAGAGACAGGAGGCGGAGAA(240.0) Cs8g08210,306,-
CAACCAAACAAAATATTGAAG(5.0) Cs8g08210,327,-
AAGAGTGAAAGGACAGTATCA(45.0) Cs8g08210,369,-
CAGTTAATCAAGATATTGTAA(2.0) Cs8g08210,432,-
AGAACAACAAAACCATGAGAA(116.0) Cs8g08210,474,-
Cs8g08230,401,652,71,14,6.239668652477014E-8
TGAAGCCTTTTGTATCTTTGA(38.0) Cs8g08230,403,+
TTACATGCTCCGTATGCACCC(9.0) Cs8g08230,424,+
CTTCAATATTTTGCTCGCTGG(7.0) Cs8g08230,466,+
CCTCGCTAAGAATAAGCATTA(4.0) Cs8g08230,487,+
TGATACTGTCCTTTTACTCTT(2.0) Cs8g08230,508,+
CTAGAGACTCAATTCAACTGG(3.0) Cs8g08230,529,+
TTACAATATCTTGATTAACTG(2.0) Cs8g08230,571,+
CTTTTGCAAAATGGGTAGAGT(10.0) Cs8g08230,592,+
TCAAAGATACAAAAGGCTTCA(13.0) Cs8g08230,403,-
GGGTGCATACGGAGCATGTAA(38.0) Cs8g08230,424,-
GAAGAGACAGGAGGCGGAGAA(240.0) Cs8g08230,445,-
AAGAGTAAAAGGACAGTATCA(4.0) Cs8g08230,508,-
CAGTTAATCAAGATATTGTAA(2.0) Cs8g08230,571,-
AAAGCTGCAAAACCAAGAGAT(2.0) Cs8g08230,613,-
Cs8g08540,149,400,112,15,3.938988151588292E-6
CTAAACTGAAGGAGTCGCTAC(12.0) Cs8g08540,149,+
CCTCACTCGAAAAATTCCTCA(21.0) Cs8g08540,191,+
GAGAAAGGTTCAAATCATCCG(10.0) Cs8g08540,212,+
GTGAAGGTGATATTACTACTA(19.0) Cs8g08540,233,+
TTACTCCTAATGAAGCCTTTT(2.0) Cs8g08540,254,+
GTATCTTTGATTACATGCTCA(2.0) Cs8g08540,275,+
ATATGCGCCCTTCTCCGCCTC(32.0) Cs8g08540,296,+
ATAAACATTATGATACTGTCC(76.0) Cs8g08540,359,+
CGGTCTTTGACCGTCAGTCGT(2.0) Cs8g08540,168,-
GATGATTTGAACCTTTCTCTG(12.0) Cs8g08540,210,-
AAGGCTTCATTAGGAGTAATA(3.0) Cs8g08540,252,-
AGCATGTAATCAAAGATACAA(22.0) Cs8g08540,273,-
GGCGGAGAAGGGCGCATATTG(49.0) Cs8g08540,294,-
ATATTGAAGGAAGAGACAGGA(64.0) Cs8g08540,315,-
TTAGCAAGACAACCAAACAAA(97.0) Cs8g08540,336,-
Cs8g08549,261,512,140,15,8.66238031901395E-5
TATTACTACTATTACTCCTAA(5.0) Cs8g08549,263,+
TGAAGCCTTTTGTATCTTTGA(38.0) Cs8g08549,284,+
TTACATGCTCAATATGCGCCC(26.0) Cs8g08549,305,+
CTTCAATATTTTGTTTGGTTG(22.0) Cs8g08549,347,+
TGATACTGTCCTTTCACTCTT(19.0) Cs8g08549,389,+
CAAGAGACTCAATTCAACTGG(28.0) Cs8g08549,410,+
TTACAATATCTTGATTAACTG(2.0) Cs8g08549,452,+
CTTTTGCAAAATGGGTCGAGT(32.0) Cs8g08549,473,+
TTAGGAGTAATAGTAGTAATA(2.0) Cs8g08549,263,-
TCAAAGATACAAAAGGCTTCA(13.0) Cs8g08549,284,-
GGGCGCATATTGAGCATGTAA(4.0) Cs8g08549,305,-
GAAGAGACAGGAGGCGGAGAA(240.0) Cs8g08549,326,-
CAACCAAACAAAATATTGAAG(5.0) Cs8g08549,347,-
AAGAGTGAAAGGACAGTATCA(45.0) Cs8g08549,389,-
CAGTTAATCAAGATATTGTAA(2.0) Cs8g08549,452,-
Cs8g08570,438,689,151,18,4.468576377452989E-7
CAAATCATCAGGTCAAGGTGA(14.0) Cs8g08570,440,+
[truncated: 1,120 more rows]

## Sheet: WT_bio1_phasiRNA
List of phased sRNAs in each of the predicted loci
Cs1g01140,643,894,15,6,1.6240416413921865E-5
CAATTTGCCTACAATGATAGT(2.0) Cs1g01140,643,+
AAAAGGATGTGGGTGTGTGTA(26.0) Cs1g01140,685,+
TCGGACCCTTTTGATGAGTTA(32.0) Cs1g01140,706,+
TCTCTTTTGGAGTCGATACGG(10.0) Cs1g01140,790,+
TATCATTGTAGGCAAATTGAG(5.0) Cs1g01140,641,-
CAAAATACTCGAACACATCAC(4.0) Cs1g01140,662,-
Cs1g05730,1157,1408,19,7,5.017367702205308E-6
AAAACATTGAAAGAGTTGTCG(11.0) Cs1g05730,1157,+
GACGATGATTGTTTGCGTGTG(5.0) Cs1g05730,1178,+
GAGAAGATAGTGAAGAAGTGC(37.0) Cs1g05730,1262,+
AAAACTCTTGGCGGCCTTTTA(98.0) Cs1g05730,1304,+
CGAGGCAAAGATGACTTGAAT(64.0) Cs1g05730,1325,+
CACGCAAACAATCATCGTCCG(212.0) Cs1g05730,1176,-
TGAGCAGAAATTCCCAGTCAT(2.0) Cs1g05730,1344,-
Cs1g08080,1037,1288,85,14,7.772940408406915E-7
CGCAGTGAACGTGTGGCAAGA(5.0) Cs1g08080,1037,+
ATTACTAGCAAGCTTCCGTTT(4.0) Cs1g08080,1058,+
CATGCTCTCAGAGGCCTCCCT(2.0) Cs1g08080,1079,+
TTTACGCGAATGGCATTTGAA(5.0) Cs1g08080,1121,+
CAAGGATCGGAACCAAAAGAT(9.0) Cs1g08080,1142,+
AAAGATGTTGTAGGAAAATGT(4.0) Cs1g08080,1184,+
AGGACGATCGGACGCTTACTT(17.0) Cs1g08080,1226,+
TTGCCACACGTTCACTGCGAG(2.0) Cs1g08080,1035,-
ACGGAAGCTTGCTAGTAATTC(3.0) Cs1g08080,1056,-
GGAGGCCTCTGAGAGCATGAA(176.0) Cs1g08080,1077,-
AAGACCAGGACATGTCTTCAG(10.0) Cs1g08080,1098,-
CAATTTGCACTAACTTGGAAT(5.0) Cs1g08080,1161,-
TGGCAAGAGGAACTCCAGCAC(7.0) Cs1g08080,1203,-
GTAAGCGTCCGATCGTCCTTA(458.0) Cs1g08080,1224,-
Cs1g08080,801,1052,35,15,2.480871463401397E-14
TTTCTGATGTCTTTGGTGTGA(12.0) Cs1g08080,801,+
CTACTATTGTTGAAAAGATGA(62.0) Cs1g08080,822,+
AGTCTGAGAAACTTGATCTAG(11.0) Cs1g08080,864,+
ACCAACTACAGGAACGCCTTC(9.0) Cs1g08080,885,+
GCGGAGAAATTGATGGGAAGA(16.0) Cs1g08080,906,+
ATAAATGGCTTGAATTGGAAG(18.0) Cs1g08080,969,+
CTTTGCTGATGAATGGTGTGA(9.0) Cs1g08080,990,+
GTGGAAGTAAGATAGTGGTGA(483.0) Cs1g08080,1011,+
CTATTGGTTGCAGATCTTATC(8.0) Cs1g08080,841,-
AGATCAAGTTTCTCAGACTCC(3.0) Cs1g08080,862,-
AGGCGTTCCTGTAGTTGGTCT(116.0) Cs1g08080,883,-
TTCCCATCAATTTCTCCGCGA(3.0) Cs1g08080,904,-
TCTAAAACCAACAAGTATCTC(2.0) Cs1g08080,925,-
CGATTCTCATTCCAAACATCA(3.0) Cs1g08080,946,-
TCCAATTCAAGCCATTTATCA(5.0) Cs1g08080,967,-
Cs1g08330,565,816,39,12,4.114737749558376E-9
GTAGGTAAAACCACGCTAGTC(2.0) Cs1g08330,565,+
AAGGTCGTTATGGCTGAGGTA(59.0) Cs1g08330,628,+
ACACAGACCCCAGATCAACAG(12.0) Cs1g08330,649,+
TTTGACTTAGGCATGGAATTT(252.0) Cs1g08330,691,+
CAGAAAGCTTATCGACTTTGC(7.0) Cs1g08330,733,+
GAAAGATTGAAGAAAGAGAAG(4.0) Cs1g08330,754,+
CTTGCTTTGCAACTTGCTTGA(7.0) Cs1g08330,584,-
CGAAAGACTTATCTTCCATCA(3.0) Cs1g08330,605,-
CCTCAGCCATAACGACCTTAT(6.0) Cs1g08330,626,-
GTTGATCTGGGGTCTGTGTTA(2.0) Cs1g08330,647,-
CAAGTTTATCCTGAATTTTCT(9.0) Cs1g08330,668,-
CCAATATTATGAGGACCTTCT(11.0) Cs1g08330,773,-
Cs1g09350,1025,1276,42,9,2.4060214438746043E-5
ACGGTTAGCATTATGATGAGC(3.0) Cs1g09350,1025,+
ACGGGGCTGTCTACAGAAGAT(10.0) Cs1g09350,1067,+
TCTTCAGAGATTGGACAATTA(68.0) Cs1g09350,1130,+
GTAGACAAGTGCAAGGGCCTG(29.0) Cs1g09350,1172,+
AAAACTAGAGAACAATGGCAA(18.0) Cs1g09350,1235,+
TCATCATAATGCTAACCGTCT(2.0) Cs1g09350,1023,-
TTTCAAACAAGGACCAACAAT(6.0) Cs1g09350,1086,-
TAGTTTTGACTGCAAGGGGCA(20.0) Cs1g09350,1191,-
TATACCGCAGGAGACTCCCAA(42.0) Cs1g09350,1212,-
Cs1g09350,752,1003,30,8,1.4030088709910514E-5
AAAAGGATGTGGGTGTGCGTA(137.0) Cs1g09350,752,+
TCAGACCCTTTTGATGAGTAT(16.0) Cs1g09350,773,+
CGTGATTTAGAAGATGTGAAG(252.0) Cs1g09350,836,+
TTGGATGATGTGTGGACGGAG(136.0) Cs1g09350,920,+
GATTACAGAAAATGGGAACCA(27.0) Cs1g09350,941,+
CGCACACCCACATCCTTTTTT(2.0) Cs1g09350,750,-
CAGGAACTTCTAAAGCTGCAA(20.0) Cs1g09350,813,-
CAAGAAGGAAACTCAATGACT(2.0) Cs1g09350,855,-
Cs1g09575,477,728,166,17,2.1605218298050105E-5
AAACTGAGCAACCATCAGCCC(18.0) Cs1g09575,477,+
TTCATATCATGATTAATTTCA(89.0) Cs1g09575,498,+
GAAATCATGTTGCAGAAAAAT(4.0) Cs1g09575,519,+
AGCTTGCCTTATGGGCTGTTT(3.0) Cs1g09575,561,+
CAATATCAAGTTATCCGTGTT(33.0) Cs1g09575,582,+
GAGTACGGCACTCGCACTAAG(15.0) Cs1g09575,603,+
AAATTAATACTCTTGGCATTT(4.0) Cs1g09575,624,+
TATTTCAGGTAGAACCTCAGC(26.0) Cs1g09575,645,+
ACTATCACAATATGTCTTCGT(11.0) Cs1g09575,687,+
GCTGATGGTTGCTCAGTTTGC(61.0) Cs1g09575,475,-
AAATTAATCATGATATGAAGG(10.0) Cs1g09575,496,-
TTTTCTGCAACATGATTTCTG(34.0) Cs1g09575,517,-
TTCTCACCCTTCAGAAGCCAT(88.0) Cs1g09575,538,-
ACAGCCCATAAGGCAAGCTCT(8.0) Cs1g09575,559,-
CACGGATAACTTGATATTGAA(10.0) Cs1g09575,580,-
ATGCCAAGAGTATTAATTTCT(3.0) Cs1g09575,622,-
TTACTGTGATTTGGTAGTTGC(106.0) Cs1g09575,664,-
Cs1g09600,594,845,102,15,1.0235085078710415E-6
ACCTCAGCAGCCATCAGCTCT(5.0) Cs1g09600,594,+
TCATATCGTATATGATTGCAG(49.0) Cs1g09600,615,+
AAATCATGTTGCAGAAAATGG(72.0) Cs1g09600,636,+
CTTCTGAAGGGTAAGAAAGAG(34.0) Cs1g09600,657,+
ATATAAGTTATTGATGTTGAG(23.0) Cs1g09600,699,+
AATTATTACTCTTGGCATTTT(10.0) Cs1g09600,741,+
CTACCAAATCACAATGTGTAT(3.0) Cs1g09600,783,+
AGCTGATGGCTGCTGAGGTTG(3888.0) Cs1g09600,592,-
GCAATCATATACGATATGAAG(6.0) Cs1g09600,613,-
ATTTTCTGCAACATGATTTCT(310.0) Cs1g09600,634,-
CTTTCTTACCCTTCAGAAGCC(4.0) Cs1g09600,655,-
AAAGAGCCCATAAGGCAAGCT(3.0) Cs1g09600,676,-
CAACATCAATAACTTATATTG(4.0) Cs1g09600,697,-
TTTAATACTTAGTGTCATACT(4.0) Cs1g09600,718,-
AATGCCAAGAGTAATAATTTT(2.0) Cs1g09600,739,-
Cs1g09635,530,781,128,15,2.5606226508287934E-5
AGCTTAGCATCTAGCAATTTA(34.0) Cs1g09635,530,+
TCATATTACATGCAATTTCAG(118.0) Cs1g09635,551,+
AAATCATGTTGCAGAAAATGG(72.0) Cs1g09635,572,+
CTTCTGAAAGGTGAGAGAAAG(5.0) Cs1g09635,593,+
AGCTTGCCTTATGGGCTGTTT(3.0) Cs1g09635,614,+
TATTTCAGGTCGGACCTCAGC(50.0) Cs1g09635,698,+
AATTGCTAGATGCTAAGCTTG(122.0) Cs1g09635,528,-
GAAATTGCATGTAATATGATA(7.0) Cs1g09635,549,-
ATTTTCTGCAACATGATTTCT(310.0) Cs1g09635,570,-
TTCTCTCACCTTTCAGAAGCC(24.0) Cs1g09635,591,-
ACAGCCCATAAGGCAAGCTCT(8.0) Cs1g09635,612,-
CGTGGATAACTTGATATTGAA(2.0) Cs1g09635,633,-
ATACTTAAGTGTCATACTCAA(2.0) Cs1g09635,654,-
ATGCCAGAGTACTTACTTTTA(6.0) Cs1g09635,675,-
ATTTTGTGATTTGGTAGTTGC(36.0) Cs1g09635,717,-
Cs1g09640,1495,1746,76,12,1.5294587994145205E-5
TCAAGAAGAAAAATTAATGTA(3.0) Cs1g09640,1497,+
TTCTAATAGTTCTTTTGATAA(12.0) Cs1g09640,1518,+
TTGTGATTTTTCTGATTGTCA(24.0) Cs1g09640,1539,+
CTCTCGTAAAGAAACTGGACA(4.0) Cs1g09640,1623,+
AACCCTTATCCCTGACTTTAA(2.0) Cs1g09640,1644,+
AGCTTCAGCTTATGCAGAGGA(3.0) Cs1g09640,1686,+
TGGCAGTGAGACAAACACTTC(46.0) Cs1g09640,1707,+
TACATTAATTTTTCTTCTTGA(2.0) Cs1g09640,1497,-
TGACAATCAGAAAAATCACAA(9.0) Cs1g09640,1539,-
TTAAAGTCAGGGATAAGGGTT(46.0) Cs1g09640,1644,-
TCCTCTGCATAAGCTGAAGCT(21.0) Cs1g09640,1686,-
GAAGTGTTTGTCTCACTGCCA(2.0) Cs1g09640,1707,-
Cs1g09660,160,411,21,7,1.0950602370746372E-5
CTCTGTCCATACCATCAAAGA(14.0) Cs1g09660,160,+
AATTGATTTCTACAGCTTTGA(11.0) Cs1g09660,181,+
TACGATGCCGTTTAGGTCTGT(4.0) Cs1g09660,244,+
TGATGCAGGGCATTCTGAGAT(10.0) Cs1g09660,307,+
GTACTTTTACTGTGAGCGTTA(2.0) Cs1g09660,349,+
TTACAAGAGCGCCAAGAGTAA(3.0) Cs1g09660,370,+
AAAGCTGTAGAAATCAATTTC(9.0) Cs1g09660,179,-
Cs1g10450,755,1006,10,5,2.6031556432675156E-5
TAAGCGGAAAGAAGTTTGTGT(2.0) Cs1g10450,755,+
TGTTATTGGATGATATATGGG(2.0) Cs1g10450,776,+
TAAATGATGGGTCCAAAGTAG(2.0) Cs1g10450,839,+
GTGTTTGCGATCAAATGGACG(2.0) Cs1g10450,881,+
TCCATTTGATCGCAAACACCA(2.0) Cs1g10450,879,-
Cs1g10470,755,1006,9,5,1.3409438118695247E-5
TAAGCGGAAAGAAGTTTGTGT(2.0) Cs1g10470,755,+
TGTTATTGGATGATATATGGG(2.0) Cs1g10470,776,+
TAAATGATGGGTCCAAAGTAG(2.0) Cs1g10470,839,+
GTGTTTGCGATCAAATGGACG(2.0) Cs1g10470,881,+
TCCATTTGATCGCAAACACCA(2.0) Cs1g10470,879,-
Cs1g10910,2497,2748,28,8,7.859827912498764E-6
GTAAGACGTGCAGGGAGGCTG(96.0) Cs1g10910,2497,+
GCGAAGTTTGTGTTGATACTA(3.0) Cs1g10910,2539,+
CCTGAGCCTAGTGAAGAGAAC(37.0) Cs1g10910,2602,+
ACACGTTCACATAGGGTCTGT(11.0) Cs1g10910,2644,+
AAACAGGAGGCATTTAATTTG(15.0) Cs1g10910,2707,+
ATGCTTCCCACATATCATCTA(4.0) Cs1g10910,2558,-
TCTCTTCACTAGGCTCAGGGA(17.0) Cs1g10910,2600,-
TTATCACCAATTTGCATCCGT(2.0) Cs1g10910,2621,-
Cs1g10910,685,936,19,6,7.837721344031895E-5
GTAAGACGTGCAGGGAGGCTG(96.0) Cs1g10910,685,+
GCGAAGTTTGTGTTGATACTA(3.0) Cs1g10910,727,+
CCTGAGCCTAGTGAAGAGAAC(37.0) Cs1g10910,790,+
CAAGAGGAAGCATTGAATTTG(13.0) Cs1g10910,895,+
ATGCTTCCCACATATCATCTA(4.0) Cs1g10910,746,-
TCTCTTCACTAGGCTCAGGGA(17.0) Cs1g10910,788,-
Cs1g10970,2269,2520,14,6,1.0030647295158299E-5
AAAGACATCAACAACAGACTC(12.0) Cs1g10970,2269,+
CAGGAAAAGACCAACAAGTTC(19.0) Cs1g10970,2290,+
CTTCCGGCTACTGATGATAAA(4.0) Cs1g10970,2395,+
GAGAGACGTGCAGGGAGGTTG(16.0) Cs1g10970,2416,+
CTAGGAATGTTGAAAGCAAAA(2.0) Cs1g10970,2437,+
TGACCCAAATCACATCATTGA(2.0) Cs1g10970,2309,-
Cs1g10970,2626,2877,15,6,1.6240416413921865E-5
AAGGAGGAGGCATTGAATTTA(24.0) Cs1g10970,2626,+
TTCTTGGACAAAGTTGGGAAT(2.0) Cs1g10970,2647,+
TCAGTTGTTGAGGAATGTGCT(5.0) Cs1g10970,2710,+
ACTGTAGCCGGTTGCATGAGA(2.0) Cs1g10970,2752,+
TGGAGAAATGCGCTTAATGAA(7.0) Cs1g10970,2794,+
TCATGCAACCGGCTACAGTGA(2.0) Cs1g10970,2750,-
Cs1g10990,685,936,24,7,2.9969423853086696E-5
GTAAGACGTGCAGGGAGGCTG(96.0) Cs1g10990,685,+
GCGAAGTTTGTGTTGATACTA(3.0) Cs1g10990,727,+
CCTGAGCCTAGTGAAGAGAAC(37.0) Cs1g10990,790,+
AAACAGGAGGCATTTAATTTG(15.0) Cs1g10990,895,+
ATGCTTCCCACATATCATCTA(4.0) Cs1g10990,746,-
TCTCTTCACTAGGCTCAGGGA(17.0) Cs1g10990,788,-
TTATCACCAATTTGCATCCGT(2.0) Cs1g10990,809,-
Cs1g11040,3314,3565,17,7,2.047228320396799E-6
AGTCATATCAACAACAAACTC(5.0) Cs1g11040,3314,+
CAGGAAAAGCCCAATAAGTTC(57.0) Cs1g11040,3335,+
CTTCCGGCTACTGATGATAAA(4.0) Cs1g11040,3440,+
GAGAGACGTGCAGGGAGGTTG(16.0) Cs1g11040,3461,+
CTAGGAATGTTGAAAGCAAAA(2.0) Cs1g11040,3482,+
GTTTGTTGTTGATATGACTCA(5.0) Cs1g11040,3312,-
TGACCCAAATCACATCATTGA(2.0) Cs1g11040,3354,-
Cs1g11050,1770,2021,17,7,2.047228320396799E-6
AGTCATATCAACAACAAACTC(5.0) Cs1g11050,1770,+
CAGGAAAAGCCCAATAAGTTC(57.0) Cs1g11050,1791,+
CTTCCGGCTACTGATGATAAA(4.0) Cs1g11050,1896,+
GAGAGACGTGCAGGGAGGTTG(16.0) Cs1g11050,1917,+
CTAGGAATGTTGAAAGCAAAA(2.0) Cs1g11050,1938,+
GTTTGTTGTTGATATGACTCA(5.0) Cs1g11050,1768,-
TGACCCAAATCACATCATTGA(2.0) Cs1g11050,1810,-
Cs1g11050,541,792,6,4,4.5496876227033814E-5
AGTCATATCAACAACAAACTC(5.0) Cs1g11050,541,+
CAGGAAAAGCCCAATAAGTTC(57.0) Cs1g11050,562,+
GTTTGTTGTTGATATGACTCA(5.0) Cs1g11050,539,-
TGACCCAAATCACATCATTGA(2.0) Cs1g11050,581,-
Cs1g11080,600,851,38,8,9.447693575885797E-5
TTGCAACTGCATTGAAACAAA(7.0) Cs1g11080,644,+
AAGAGAAGTTTGTGTTGATAC(3.0) Cs1g11080,728,+
TAGATGATATGTGGGAAGCAT(29.0) Cs1g11080,749,+
TCCCTGAGCCTAATGAAGAGA(3.0) Cs1g11080,791,+
GATCAAGTGGTTGAGACACAG(50.0) Cs1g11080,602,-
ATGCTTCCCACATATCATCTA(4.0) Cs1g11080,749,-
TCTCTTCATTAGGCTCAGGGA(7.0) Cs1g11080,791,-
TTATCACCAATTTGCATCCGT(2.0) Cs1g11080,812,-
Cs1g11320,715,966,36,12,1.3968769166685853E-9
GATTTTGTGATATGGGTCGTA(2.0) Cs1g11320,715,+
GGGGAGAAGATAGGTTTGTTG(14.0) Cs1g11320,778,+
AATGACACATGGAAAAATAGA(2.0) Cs1g11320,799,+
AGAATTGAACAGAAAGCTCTA(4.0) Cs1g11320,820,+
AAGAAGAAGTTTGTTCTGTTG(4.0) Cs1g11320,862,+
CTAGATGACATATGGCAGCGA(5.0) Cs1g11320,883,+
GTTGATTTAGTAAAAGTGGGT(2.0) Cs1g11320,904,+
CGACCCATATCACAAAATCAA(6.0) Cs1g11320,713,-
TTTGCAGATCTTTTGACACTA(295.0) Cs1g11320,734,-
ACAAACCTATCTTCTCCCCGA(5.0) Cs1g11320,776,-
TCAAAATCCTGAAGATGTCTA(91.0) Cs1g11320,839,-
GTGGACTAGGAAGAGGGACAC(173.0) Cs1g11320,923,-
Cs1g11390,694,945,17,6,3.789337989497446E-5
GGGGAGAAGATTGGTTTGTTG(7.0) Cs1g11390,694,+
AATGATACATGGAAGAATAGA(2.0) Cs1g11390,715,+
AGAATTGAACAGAAAGCTCTA(4.0) Cs1g11390,736,+
GTTGATTTAGTAAAAGTGGGT(2.0) Cs1g11390,820,+
TCAAAATCCTGAAGATGTCTA(91.0) Cs1g11390,755,-
GTGGGCCAGGGAGAGGGACAC(4.0) Cs1g11390,839,-
Cs1g11430,738,989,89,15,1.3643983717228734E-7
TAGTGTCCAAAGACTTGCGTC(2.0) Cs1g11430,740,+
TTGAAAATATTCAAGAGATTA(2.0) Cs1g11430,761,+
TTGGGGGGAAAATAGGTTTGA(19.0) Cs1g11430,782,+
TGAATGAGTCATGGAAGAGTA(68.0) Cs1g11430,803,+
AAAGCCTCCAGGAGAAATCAC(7.0) Cs1g11430,824,+
GGGAGAAGAAGTTTGTTTTGT(2.0) Cs1g11430,866,+
TGCTAGATGACTTATGGCAGC(4.0) Cs1g11430,887,+
AAAGTAGTGCATCTAAAGTGG(3.0) Cs1g11430,950,+
TACTCTTCCATGACTCATTCA(2.0) Cs1g11430,803,-
GTGATTTCTCCTGGAGGCTTT(6.0) Cs1g11430,824,-
CTAAAATCTTGAAGATGTCTA(6.0) Cs1g11430,845,-
ACAAAACAAACTTCTTCTCCC(2.0) Cs1g11430,866,-
CCACTTTTGTTAAATCAACCC(2.0) Cs1g11430,908,-
GTGGGCTGGGAAGAGGGACGC(47.0) Cs1g11430,929,-
CCACTTTAGATGCACTACTTT(34.0) Cs1g11430,950,-
Cs1g12140,753,1004,67,11,3.0217683624729212E-5
TCGACATCTTCCGGAGTTTAA(8.0) Cs1g12140,755,+
GAGAGAAGAGAATTGTATTGC(5.0) Cs1g12140,776,+
TGTTAGATGATATATGGGAGC(30.0) Cs1g12140,797,+
TATTCACAACCCGTTTCGTCG(4.0) Cs1g12140,881,+
CTGACAAGAAGTTCCAAGTGG(3.0) Cs1g12140,923,+
TTAAACTCCGGAAGATGTCGA(459.0) Cs1g12140,755,-
GCAATACAATTCTCTTCTCTC(4.0) Cs1g12140,776,-
CCACTTTTGTTAAATCAACCC(2.0) Cs1g12140,818,-
CGACTTTTGATGTAGTATTTT(6.0) Cs1g12140,860,-
CGACGAAACGGGTTGTGAATA(12.0) Cs1g12140,881,-
CTTCCATGCTACCACAAACAT(3.0) Cs1g12140,902,-
Cs1g12150,220,471,66,12,2.9966742839372623E-6
GAGAAGAGATTTGTATTGTTG(24.0) Cs1g12150,220,+
TTAGATGATTTATGGGAGCGG(563.0) Cs1g12150,241,+
GTTGATTTAACAGAAGTGGGC(18.0) Cs1g12150,262,+
TTCACGACCCGTTTCATTGAT(2.0) Cs1g12150,325,+
CACAGGAAGTTTAAAGTGGCA(2.0) Cs1g12150,367,+
TGCTTATCAGAAGAGGATGCT(5.0) Cs1g12150,388,+
ACAATACAAATCTCTTCTCTC(8.0) Cs1g12150,218,-
GTGGGCTGGGAAGTGGAACGC(27.0) Cs1g12150,281,-
CGACTTTTGATGTAGTATTTT(6.0) Cs1g12150,302,-
CAATGAAACGGGTCGTGAATA(22.0) Cs1g12150,323,-
CCACTTTAAACTTCCTGTGAC(3.0) Cs1g12150,365,-
CATCCTCTTCTGATAAGCATG(9.0) Cs1g12150,386,-
Cs1g12190,688,939,103,13,7.225567877663922E-5
GAGAAGAGAATTGTATTGCTG(17.0) Cs1g12190,688,+
TTAGATGATATATGGGAGCGG(677.0) Cs1g12190,709,+
GTTGATTTAACAAAAGTGGGC(31.0) Cs1g12190,730,+
GTTCCACTTCCCAGCGCACAA(4.0) Cs1g12190,751,+
GTTTGTGGCAGCATGAGAGCT(3.0) Cs1g12190,814,+
CTATCAGAAAAGCAAGCTTGG(32.0) Cs1g12190,856,+
GCAATACAATTCTCTTCTCTC(4.0) Cs1g12190,686,-
CCACTTTTGTTAAATCAACCC(2.0) Cs1g12190,728,-
GTGCGCTGGGAAGTGGAACGC(9.0) Cs1g12190,749,-
CGACTTTTGAGGTAGTATTTT(147.0) Cs1g12190,770,-
CAATGGAACGGGTTGTGAATA(4.0) Cs1g12190,791,-
CTCTCATGCTGCCACAAACAC(2.0) Cs1g12190,812,-
CATTTTCGCGGAACAGTTCCC(6.0) Cs1g12190,875,-
Cs1g12210,505,756,35,10,3.370279375294663E-7
CAAGTCTGGAGATGTCTTGTA(2.0) Cs1g12210,505,+
GTTGGTAAAACTACACTACTG(4.0) Cs1g12210,568,+
CTCGAGAGTCCAACCAACTTT(3.0) Cs1g12210,610,+
GTTTCAAAAGACCTGCGACTC(9.0) Cs1g12210,652,+
GGGAAAAAGATAGGTTTGGTT(5.0) Cs1g12210,694,+
ATTTATTGTTGATATGGGTCA(36.0) Cs1g12210,587,-
AGTTGGTTGGACTCTCGAGAA(2.0) Cs1g12210,608,-
CAACCCAAATCACACAATCAA(25.0) Cs1g12210,629,-
GTCGCAGGTCTTTTGAAACTA(15.0) Cs1g12210,650,-
TATCTTCTTGAATTTTTTCGA(6.0) Cs1g12210,671,-
Cs1g12920,619,870,83,13,5.312265797095659E-6
TAAAGCAAGTCAATAACAAAT(3.0) Cs1g12920,619,+
TCTGCAGTGATGAACAGCATC(182.0) Cs1g12920,640,+
ATTTTGGTGTCGTTATCTGGT(11.0) Cs1g12920,661,+
ATATTGGAAAAAGGATAGGCT(56.0) Cs1g12920,724,+
TCTCAACAGATTCATGGCAGA(3.0) Cs1g12920,745,+
CTTCAGACATCACCAACGCTT(4.0) Cs1g12920,787,+
TAAAGCATAAGAAGTTTGTAT(90.0) Cs1g12920,808,+
TGTTATTGGATGATATATGGG(2.0) Cs1g12920,829,+
TTGTTATTGACTTGCTTTAAC(4.0) Cs1g12920,617,-
TGCTGTTCATCACTGCAGAAT(3.0) Cs1g12920,638,-
CAGATAACGACACCAAAATGA(19.0) Cs1g12920,659,-
TGCCATGAATCTGTTGAGAAG(6.0) Cs1g12920,743,-
CATATATCATCCAATAACAAT(2.0) Cs1g12920,827,-
Cs1g12940,790,1041,84,13,6.163995882453221E-6
AAACAAGTCAATAACAAATTC(5.0) Cs1g12940,790,+
TTTGGTGTCGTTATCTGGTCG(46.0) Cs1g12940,832,+
TTGAAGCAGATTCAAGTGGAT(3.0) Cs1g12940,874,+
ATTGGAAAAAGGATAGGCTTC(97.0) Cs1g12940,895,+
TCAACAGATTCATGGGAGAGA(4.0) Cs1g12940,916,+
AAAAGTTTTGAAGAAAGGGCT(81.0) Cs1g12940,937,+
AAGCATAAGAAGTTTGTATTG(6.0) Cs1g12940,979,+
TTATTGGATGATATATGGGAG(21.0) Cs1g12940,1000,+
ATTTGTTATTGACTTGTTTTA(5.0) Cs1g12940,788,-
TTGGCTCTCTAGACACAACCG(5.0) Cs1g12940,851,-
CCACTTGAATCTGCTTCAAGT(2.0) Cs1g12940,872,-
TCTCCCATGAATCTGTTGAGA(67.0) Cs1g12940,914,-
ATACAAACTTCTTATGCTTTA(25.0) Cs1g12940,977,-
Cs1g13010,647,898,88,13,1.093668183703748E-5
ATCGGCAAAACTACTCTGTTA(2.0) Cs1g13010,647,+
AAACAAGTCAATAACAAATTC(5.0) Cs1g13010,668,+
TGCAGTGAGGAGCATGATTTT(89.0) Cs1g13010,689,+
GATGTCGTTATCTGGTCGGTT(827.0) Cs1g13010,710,+
AAGCAGATTCAAGAGGATATT(2.0) Cs1g13010,752,+
GGGAAAAGGATAGGCTTCTCA(9.0) Cs1g13010,773,+
ACAGATTCATGGCAGAGAAAA(4.0) Cs1g13010,794,+
CATAAGAAGTTTGTATTGTTA(8.0) Cs1g13010,857,+
ATTTGTTATTGACTTGTTTTA(5.0) Cs1g13010,666,-
AATCATGCTCCTCACTGCAGA(2.0) Cs1g13010,687,-
CCGACCAGATAACGACATCAA(233.0) Cs1g13010,708,-
AGAAGCCTATCCTTTTCCCAA(5.0) Cs1g13010,771,-
AAGCCCTTTCTTCAAAACTTT(2.0) Cs1g13010,813,-
Cs1g13030,619,870,74,11,8.357349871026964E-5
ATCGGCAAAACTACTCTGTTA(2.0) Cs1g13030,619,+
TGCAGTGAGGAGCATGATTTT(89.0) Cs1g13030,661,+
GATGTCGTTATCTGGTCGGTT(827.0) Cs1g13030,682,+
AAGCAGATTCAAGAGGATATT(2.0) Cs1g13030,724,+
GGGAACAGGATAGGCTTCTCA(6.0) Cs1g13030,745,+
CATAAGAAGTTTGTATTGTTA(8.0) Cs1g13030,829,+
AATCATGCTCCTCACTGCAGA(2.0) Cs1g13030,659,-
CCGACCAGATAACGACATCAA(233.0) Cs1g13030,680,-
AGAAGCCTATCCTGTTCCCAA(8.0) Cs1g13030,743,-
TTCTCTCCCATGAATCTGTTG(3.0) Cs1g13030,764,-
AAGCCCTTTCTTCAAAACTTT(2.0) Cs1g13030,785,-
Cs1g13430,784,1035,39,11,7.368861777132037E-8
GTGTCCAGGGACTTGCAGCTT(9.0) Cs1g13430,784,+
AGTATGCAAGAGAAAGCTCAG(5.0) Cs1g13430,868,+
TTGGACGACATATGGGAGCTT(3.0) Cs1g13430,931,+
GCTGCAAGTCCCTGGACACCA(9.0) Cs1g13430,782,-
TACTTTCTTGAATCTTTTCAA(6.0) Cs1g13430,803,-
ACAAACCAATCTTTTTGGCAA(4.0) Cs1g13430,824,-
TGTTCTTCCAAGATTCGTTAA(7.0) Cs1g13430,845,-
GAGCTTTCTCTTGCATACTTT(2.0) Cs1g13430,866,-
TCAAGATTTTGAATATTTCCT(2.0) Cs1g13430,887,-
ATAACACAAACTTTTTCTTGC(6.0) Cs1g13430,908,-
TACGGGTTGGAATAGGTAAAC(10.0) Cs1g13430,971,-
Cs1g14030,1803,2054,70,12,5.955707558956573E-6
CTCAGAAGATTCGAGATCCCG(92.0) Cs1g14030,1803,+
GGGAAGAAGTTTGTGTTGCTA(6.0) Cs1g14030,1887,+
TTAGACGACGTATGGGAACGA(144.0) Cs1g14030,1908,+
TTAGATCTCTCAAAAGTTGGA(19.0) Cs1g14030,1929,+
GTTTCTGATCTTCTTGATGAC(2.0) Cs1g14030,1950,+
ATAGTATTTACAACCCGGTCA(4.0) Cs1g14030,1992,+
TTAAGTTGCTCAAGATTTCAT(6.0) Cs1g14030,1864,-
GCAACACAAACTTCTTCCCTC(4.0) Cs1g14030,1885,-
GTTCCCATACGTCGTCTAATA(2.0) Cs1g14030,1906,-
CATCAAGAAGATCAGAAACTC(12.0) Cs1g14030,1948,-
TGGACCCTGTTTGGCTGCTGT(63.0) Cs1g14030,1969,-
TCTCACCGCATACTTCTTCTG(18.0) Cs1g14030,2011,-
Cs1g14090,1079,1330,21,9,2.6902005734994374E-8
GATTTGGTGATATGGGTGGCG(4.0) Cs1g14090,1079,+
CTAGACGATGTATGGGAGCGA(328.0) Cs1g14090,1247,+
CTAGATCTCTCAAAAATAGGA(11.0) Cs1g14090,1268,+
CCACCCATATCACCAAATCAA(4.0) Cs1g14090,1077,-
AATTTGCTTCTTTGGACACCG(130.0) Cs1g14090,1098,-
TGACTTCTTGAATTTTCTCTA(4.0) Cs1g14090,1119,-
GCAACACAAACTTTTTGCTTC(2.0) Cs1g14090,1224,-
GCTCCCATACATCGTCTAGGA(12.0) Cs1g14090,1245,-
CTATTTTTGAGAGATCTAGTC(6.0) Cs1g14090,1266,-
Cs1g15550,1016,1267,66,12,2.9966742839372623E-6
AGTAAGATTCTGGTTACCACT(2.0) Cs1g15550,1016,+
CGTAAGGAGACAGTTTCCAGA(14.0) Cs1g15550,1037,+
ATGATGGAGTCAACTAATGTC(7.0) Cs1g15550,1058,+
GAAAGTGAATGTTGGCGGTTG(786.0) Cs1g15550,1100,+
TTCCAACAATTAGCATTTTTT(2.0) Cs1g15550,1121,+
GAAAACTTAGAAGAAATTGGA(18.0) Cs1g15550,1163,+
AGAAAAATTGTACACAAGTGT(2.0) Cs1g15550,1184,+
TGGTAACCAGAATCTTACTTC(14.0) Cs1g15550,1014,-
CATTAGTTGACTCCATCATTC(26.0) Cs1g15550,1056,-
ACCGCCAACATTCACTTTCAG(2.0) Cs1g15550,1098,-
AAAATGCTAATTGTTGGAACA(10.0) Cs1g15550,1119,-
ACTCTGAGGGAGACCTACCAA(15.0) Cs1g15550,1140,-
Cs1g15550,995,1246,66,13,2.8385748926813394E-7
CTGATGAATGGCCAATGTGGA(49.0) Cs1g15550,995,+
AGTAAGATTCTGGTTACCACT(2.0) Cs1g15550,1016,+
CGTAAGGAGACAGTTTCCAGA(14.0) Cs1g15550,1037,+
ATGATGGAGTCAACTAATGTC(7.0) Cs1g15550,1058,+
GAAAGTGAATGTTGGCGGTTG(786.0) Cs1g15550,1100,+
TTCCAACAATTAGCATTTTTT(2.0) Cs1g15550,1121,+
GAAAACTTAGAAGAAATTGGA(18.0) Cs1g15550,1163,+
AGAAAAATTGTACACAAGTGT(2.0) Cs1g15550,1184,+
TGGTAACCAGAATCTTACTTC(14.0) Cs1g15550,1014,-
CATTAGTTGACTCCATCATTC(26.0) Cs1g15550,1056,-
ACCGCCAACATTCACTTTCAG(2.0) Cs1g15550,1098,-
AAAATGCTAATTGTTGGAACA(10.0) Cs1g15550,1119,-
ACTCTGAGGGAGACCTACCAA(15.0) Cs1g15550,1140,-
Cs1g16990,857,1108,6,4,4.5496876227033814E-5
TTGGATGATGTGAGGAGTAGA(4.0) Cs1g16990,857,+
TTGGTGACTACATGCGAGGAG(4.0) Cs1g16990,941,+
AACACCAGGATGATCTCACTA(3.0) Cs1g16990,983,+
GGGACACTGTCTGAGGAGGCT(8.0) Cs1g16990,1004,+
Cs1g19000,2060,2311,5,4,1.5631043398883787E-5
TCAGGGACAGGCTTCAAAGAA(19.0) Cs1g19000,2060,+
GAAGCAGAATCATTGTAACTA(7.0) Cs1g19000,2165,+
AAAGATATGGAACGCACCGAA(15.0) Cs1g19000,2207,+
TATATGAGGTTGAGGGATTAA(2.0) Cs1g19000,2228,+
Cs1g19720,5658,5909,16,8,4.469410465461914E-8
TTTGGCGTTGAAAAGGAGATT(21.0) Cs1g19720,5658,+
TCATCAGCAAGGACTCCGTTA(11.0) Cs1g19720,5784,+
TGCAACACGTGTTCTGGGGAC(16.0) Cs1g19720,5868,+
TCTCAAGACGTGTTATCTCAA(184.0) Cs1g19720,5677,-
AGGTACTACATGTAGATGGCT(27.0) Cs1g19720,5740,-
TTACCTGCTGGAAGACACCTA(52.0) Cs1g19720,5803,-
CACCGCATGAAGAGCAAGTCA(4.0) Cs1g19720,5824,-
CCCCAGAACACGTGTTGCAAG(2.0) Cs1g19720,5866,-
Cs1g25670,662,913,20,8,3.9384801282839995E-7
ATGGGAATTATATTGGGGGTA(5.0) Cs1g25670,662,+
TTGATCCAGCTCACATGGAAG(3.0) Cs1g25670,683,+
GCAATTATGAATCCTGGGTCG(52.0) Cs1g25670,725,+
CAGGCTTTGTACCAATGGCAC(19.0) Cs1g25670,746,+
TGGCTCTCCAAGAATTCAGCA(180.0) Cs1g25670,788,+
TCCATTCTTCGGAACACTTCT(2.0) Cs1g25670,702,-
ACCCAGGATTCATAATTGCTC(5.0) Cs1g25670,723,-
CTGAATTCTTGGAGAGCCATG(10.0) Cs1g25670,786,-
Cs1g26280,107,358,274,22,0.0
TCGGCGGACTGCTCGAGCTGC(3.0) Cs1g26280,109,+
CACCGCGGCGAGAGCGGGTCG(2.0) Cs1g26280,130,+
CCGCGTGCCGGCCGGGGGACG(126.0) Cs1g26280,151,+
GACTGGGAACGGTCCTTTCGG(13.0) Cs1g26280,172,+
GGGCCTTCCCCGGGCGTCGAA(37.0) Cs1g26280,193,+
CAGTCGACTCAGAACTGGTAC(97.0) Cs1g26280,214,+
GGACAAGGGGAATCCGACTGT(6.0) Cs1g26280,235,+
TTAATTAAAACAAAGCATTGC(2.0) Cs1g26280,256,+
GATGGTCCCTGCGGATGCTCA(23.0) Cs1g26280,277,+
CGCAATGTGATTTCTGCCCAG(9.0) Cs1g26280,298,+
TGCTCTGAATGTCAAAGTGAA(10.0) Cs1g26280,319,+
GCAGCTCGAGCAGTCCGCCGA(32.0) Cs1g26280,109,-
CGACCCGCTCTCGCCGCGGTG(6.0) Cs1g26280,130,-
CGTCCCCCGGCCGGCACGCGG(100.0) Cs1g26280,151,-
CCGAAAGGACCGTTCCCAGTC(14.0) Cs1g26280,172,-
TTCGACGCCCGGGGAAGGCCC(63.0) Cs1g26280,193,-
GTACCAGTTCTGAGTCGACTG(2.0) Cs1g26280,214,-
ACAGTCGGATTCCCCTTGTCC(7.0) Cs1g26280,235,-
GCAATGCTTTGTTTTAATTAA(13.0) Cs1g26280,256,-
TGAGCATCCGCAGGGACCATC(26.0) Cs1g26280,277,-
CTGGGCAGAAATCACATTGCG(29.0) Cs1g26280,298,-
TTCACTTTGACATTCAGAGCA(8.0) Cs1g26280,319,-
Cs2g09590,5761,6012,16,6,2.52417969863E-5
TTACACGACTTGCAAATTTAT(3.0) Cs2g09590,5761,+
CTATGCTTTATTGTTTTCGGT(3.0) Cs2g09590,5803,+
TGCATATTTGTTGGGATTCTT(6.0) Cs2g09590,5887,+
TTGGCGAGCAAGGATGACCCT(8.0) Cs2g09590,5908,+
TGAGAAAAGTAGGTGCAACTC(11.0) Cs2g09590,5843,-
ATATAGATAATAGAACAGGTA(52.0) Cs2g09590,5864,-
Cs2g14260,2591,2842,5,5,1.1985915100632583E-7
TCTTCTTCGCAAGTGTCTGGC(53.0) Cs2g14260,2591,+
AGCCTCCAAGGGTAACTTCGC(2.0) Cs2g14260,2612,+
CAGACACTTGCGAAGAAGATG(14.0) Cs2g14260,2589,-
GAAGTTACCCTTGGAGGCTGC(7.0) Cs2g14260,2610,-
TCCCTTTGGATGTCGTCCTGC(160.0) Cs2g14260,2631,-
Cs2g14270,3092,3343,13,8,4.833452167212964E-9
TCCCTTTGGATGTCGTCCTGC(160.0) Cs2g14270,3092,+
GAAGTTACCCTTGGAGGCTGC(7.0) Cs2g14270,3113,+
CAGACACTTGCGAAGAAGATG(14.0) Cs2g14270,3134,+
GAGTTTAGCCTGGATGATAGA(2.0) Cs2g14270,3197,+
CAAAAAGTAGGGAAGATGTAT(63.0) Cs2g14270,3218,+
CCAAGGAAAGATGCGCCAGAT(12.0) Cs2g14270,3260,+
AGCCTCCAAGGGTAACTTCGC(2.0) Cs2g14270,3111,-
TCTTCTTCGCAAGTGTCTGGC(53.0) Cs2g14270,3132,-
Cs2g18470,869,1120,46,12,3.5630157899979735E-8
AAGGAAATTCAGAAGCAAGCA(38.0) Cs2g18470,869,+
AAAGAAATGAAGATGTTTGAT(40.0) Cs2g18470,890,+
TCTCAAACTCCAAGCATTACC(25.0) Cs2g18470,932,+
AAGATTCAAGATGAGATTGCT(2.0) Cs2g18470,953,+
CTGCCTGACAATGACGAGTCA(7.0) Cs2g18470,995,+
GAAAGAATCAAAGAGAAGCAG(81.0) Cs2g18470,1037,+
CTTGCTTCTGAATTTCCTTGA(16.0) Cs2g18470,867,-
CAAACATCTTCATTTCTTTTG(6.0) Cs2g18470,888,-
CAACGGCCATCGCTACATCAT(31.0) Cs2g18470,909,-
TAATGCTTGGAGTTTGAGACA(5.0) Cs2g18470,930,-
CAATCTCATCTTGAATCTTGG(23.0) Cs2g18470,951,-
CCAATATGACAAGCACTCGCT(4.0) Cs2g18470,1056,-
Cs2g18480,1634,1885,23,7,2.1831729543343977E-5
AAGGAAATTCAGAAGCAAGCA(38.0) Cs2g18480,1634,+
TCTCAAACTCCAAGCATTACC(25.0) Cs2g18480,1697,+
CTGCCTGACAATGACGAGTCA(7.0) Cs2g18480,1760,+
GAAAGAATCAAAGAGAAGCAG(81.0) Cs2g18480,1802,+
CTTGCTTCTGAATTTCCTTGA(16.0) Cs2g18480,1632,-
CAACGGCCATCGCTACATCAT(31.0) Cs2g18480,1674,-
TAATGCTTGGAGTTTGAGACA(5.0) Cs2g18480,1695,-
Cs2g26370,534,785,15,6,1.6240416413921865E-5
CTGGGCAAAACTACTCTTGCT(16.0) Cs2g26370,534,+
CTCAAGGCATGGACTTGTGTC(4.0) Cs2g26370,597,+
AGGCTAACAAAAACAATCTTG(2.0) Cs2g26370,639,+
CACAAGTCCATGCCTTGAGAT(2.0) Cs2g26370,595,-
AGATTGTTTTTGTTAGCCTGA(9.0) Cs2g26370,637,-
CTAAAACAAGCAAAAATTTCT(11.0) Cs2g26370,742,-
Cs2g26460,676,927,15,6,1.6240416413921865E-5
CTGGGCAAAACTACTCTTGCT(16.0) Cs2g26460,676,+
CTCAAGGCATGGACTTGTGTC(4.0) Cs2g26460,739,+
AGGCTAACAAAAACAATCTTG(2.0) Cs2g26460,781,+
CACAAGTCCATGCCTTGAGAT(2.0) Cs2g26460,737,-
AGATTGTTTTTGTTAGCCTGA(9.0) Cs2g26460,779,-
CTAAAACAAGCAAAAATTTCT(11.0) Cs2g26460,884,-
Cs2g30590,931,1182,37,11,3.9255761529620775E-8
GATGTCAAGAATAAATTCGAA(18.0) Cs2g30590,931,+
TGCTGTGCTTGGGTGTCTGTG(3.0) Cs2g30590,952,+
TCCCAAGATTACCAATTTCAA(6.0) Cs2g30590,973,+
TCGGCGGAGGAGGGGGGCTTA(18.0) Cs2g30590,1036,+
TTAGAGAGATGTCTTTACAAA(5.0) Cs2g30590,1078,+
TTGATGGTTCTTGACGATGTA(34.0) Cs2g30590,1120,+
TGGCGTAAAGTGGATTGGGAG(62.0) Cs2g30590,1141,+
CAGACACCCAAGCACAGCATT(116.0) Cs2g30590,950,-
GAAATTGGTAATCTTGGGACA(17.0) Cs2g30590,971,-
TAATCCTGAGGAGAAGATATT(11.0) Cs2g30590,992,-
TGATGATATTGAAGGACTTTA(192.0) Cs2g30590,1013,-
Cs2g30985,327,578,154,20,1.8699842898877926E-9
GTGTTGGCAATGAAAATCTGG(203.0) Cs2g30985,327,+
TTCTTATTCAGTGACTGTTTA(304.0) Cs2g30985,369,+
AGCGGAGAAAAAAATTTCAAG(92.0) Cs2g30985,390,+
GTCATTTTTTCAACAGTCAAT(2.0) Cs2g30985,411,+
TAGTATATGTCTTGATTTTAA(47.0) Cs2g30985,432,+
ATGCATGACCTTATCCATGAT(32.0) Cs2g30985,453,+
CTTGAGCAATTAGTAAATCTG(8.0) Cs2g30985,474,+
TTTTCTTTCCGGTGACTGGCT(129.0) Cs2g30985,516,+
CGACCAGACGAGCTTGGGCAA(152.0) Cs2g30985,537,+
AGATTTTCATTGCCAACACCT(6.0) Cs2g30985,325,-
TATCTGGATAAAAGGCTACCC(2828.0) Cs2g30985,346,-
AACAGTCACTGAATAAGAAAC(3.0) Cs2g30985,367,-
TGAAATTTTTTTCTCCGCTTA(56.0) Cs2g30985,388,-
TGACTGTTGAAAAAATGACCT(154.0) Cs2g30985,409,-
AAAATCAAGACATATACTAAT(37.0) Cs2g30985,430,-
CATGGATAAGGTCATGCATTT(20.0) Cs2g30985,451,-
GATTTACTAATTGCTCAAGAT(4.0) Cs2g30985,472,-
TTCCAGATAGAAGGCCACTCA(3291.0) Cs2g30985,493,-
CCAGTCACCGGAAAGAAAACT(10.0) Cs2g30985,514,-
GCCCAAGCTCGTCTGGTCGAG(12.0) Cs2g30985,535,-
Cs3g01280,1347,1598,35,8,4.93174248642921E-5
TAGATGTCCCATTATACCAGC(3.0) Cs3g01280,1347,+
TCTTGCAGTGAGCTATTATTA(11.0) Cs3g01280,1368,+
TGAAGAGGAGGAAATAATTTT(8.0) Cs3g01280,1452,+
ATTATGGAGTGCTTCGGGTTT(11.0) Cs3g01280,1473,+
TGGTATAATGGGACATCTATC(2.0) Cs3g01280,1345,-
TTTTAAAATTGGAGGAAGATA(10.0) Cs3g01280,1387,-
TTCATAATCCTTCGGAAACAA(81.0) Cs3g01280,1429,-
CAAAAAGGATCTTGAACGTAG(15.0) Cs3g01280,1555,-
Cs3g02960,697,948,32,9,1.9513874021981315E-6
CAGCTTGTCTACAATGATAAG(73.0) Cs3g02960,697,+
CAAGTGCAGGATCATTTTGAT(2.0) Cs3g02960,718,+
CTCAAGGCATGGACTTGTGTC(4.0) Cs3g02960,739,+
AGGCTAACAAAAACAATCTTG(2.0) Cs3g02960,781,+
TATCATTGTAGACAAGCTGAG(159.0) Cs3g02960,695,-
CAAAATGATCCTGCACTTGCT(6.0) Cs3g02960,716,-
CACAAGTCCATGCCTTGAGAT(2.0) Cs3g02960,737,-
AGATTGTTTTTGTTAGCCTGA(9.0) Cs3g02960,779,-
AATTCTCATTCCAAACGTCAT(2.0) Cs3g02960,905,-
Cs3g03540,736,987,79,12,2.367884460269512E-5
GATCCGTTACCAAGCAGACTA(35.0) Cs3g03540,736,+
TTGATGACAGTGATTTAAATT(9.0) Cs3g03540,757,+
TTTTGCTTGTTTTAGACGACG(13.0) Cs3g03540,820,+
TTTGGAATGAGAATTACAATG(3.0) Cs3g03540,841,+
CGTTTGAAGCTGGAGCGAAGG(85.0) Cs3g03540,883,+
GAAGTAAGATTATTGTCACAA(18.0) Cs3g03540,904,+
CTCGTAATCAAGAGGTTGCAG(19.0) Cs3g03540,925,+
ACATCATGGGAACTGCCTCAG(3.0) Cs3g03540,946,+
GTCTGCTTGGTAACGGATCTT(3.0) Cs3g03540,734,-
TTCAGCTCCTCTTGAAGCAAA(5.0) Cs3g03540,776,-
CGGCTGAGGCGAACCCAATCA(16.0) Cs3g03540,860,-
GAGGCAGTTCCCATGATGTCT(11.0) Cs3g03540,944,-
Cs3g03980,1283,1534,10,5,2.6031556432675156E-5
TTCTGGTCGTTGTTCGAGCGG(6.0) Cs3g03980,1283,+
TTCGCATTTTTCGGTCATTCT(4.0) Cs3g03980,1304,+
TGGCAAAGAATTTTAGATAGT(2.0) Cs3g03980,1472,+
GAAGTGTGGAAAGTAGAAGAG(4.0) Cs3g03980,1493,+
TATCGCACAAGAGGTTCCCTG(2.0) Cs3g03980,1407,-
Cs3g03980,3529,3780,10,5,2.6031556432675156E-5
TTCTGGTCGTTGTTCGAGCGG(6.0) Cs3g03980,3529,+
TTCGCATTTTTCGGTCATTCT(4.0) Cs3g03980,3550,+
TGGCAAAGAATTTTAGATAGT(2.0) Cs3g03980,3718,+
GAAGTGTGGAAAGTAGAAGAG(4.0) Cs3g03980,3739,+
TATCGCACAAGAGGTTCCCTG(2.0) Cs3g03980,3653,-
Cs3g04930,1068,1319,59,11,7.898408824449579E-6
GTGGTGGTGGATGCTGAGGTA(19.0) Cs3g04930,1068,+
ACTCATACCCCAGACTGGAAA(6.0) Cs3g04930,1089,+
GAGAAAGCTAATCAACTGCGT(3.0) Cs3g04930,1173,+
CAAGCATTGAAGAAGAAGAAG(153.0) Cs3g04930,1194,+
CCCTTTTGGGATGACGAGAAA(3.0) Cs3g04930,1278,+
TCCAGTCTGGGGTATGAGTTA(18.0) Cs3g04930,1087,-
CAATACGGCCACAAATTTCTT(304.0) Cs3g04930,1108,-
CTAGACTGTCAGGACGGACAA(68.0) Cs3g04930,1150,-
GCAGTTGATTAGCTTTCTCAA(2.0) Cs3g04930,1171,-
ATATTACAAGAACTCGCTTCT(21.0) Cs3g04930,1213,-
TTTGTGTCCAAATATCATCTA(2.0) Cs3g04930,1234,-
Cs3g05280,1282,1533,25,7,4.047207737870429E-5
TCAAGTTTGGAGCTGAGCTAC(13.0) Cs3g05280,1282,+
CTAATGAGATACGGAATGGGC(8.0) Cs3g05280,1387,+
CTGAGGTGGTTCAAGGATGTT(7.0) Cs3g05280,1408,+
TTGTTGATAGCTGGAGATGAA(17.0) Cs3g05280,1492,+
ATAGGAAGAGTTTTTTTGCCT(2.0) Cs3g05280,1322,-
CCTCTGGAAATAAGCAGCAGA(4.0) Cs3g05280,1343,-
AAGAAGAGATCAAGGTACTTA(3.0) Cs3g05280,1469,-
Cs3g05280,736,987,41,12,7.988822254743019E-9
ACTGTAGTGATGGCGGTTGTA(2.0) Cs3g05280,736,+
AAGATTCAGGGGGAAATTGCT(3.0) Cs3g05280,778,+
TGTGGCATCGAGGAGTCAGCA(79.0) Cs3g05280,820,+
AGAGCTGGTTACTTATGGGAA(18.0) Cs3g05280,841,+
AGAATCAAGATGGAGAAACGG(218.0) Cs3g05280,862,+
ATACTTGTAATATTGGATGAT(4.0) Cs3g05280,883,+
CAGAAAGTTGGTATTCCTTTG(65.0) Cs3g05280,925,+
GGAGAAGATCATGAAGGCTGC(638.0) Cs3g05280,946,+
CAACCGCCATCACTACAGTAT(2.0) Cs3g05280,734,-
CAATACTTAGGTTGTGGGATA(155.0) Cs3g05280,755,-
TTGTCAAACCTAACACAGCAG(17.0) Cs3g05280,797,-
AGCCTTCATGATCTTCTCCCA(2.0) Cs3g05280,944,-
Cs3g05320,1326,1577,144,19,1.1824330351984715E-8
ACAAGATATTGGATCATAATG(4.0) Cs3g05320,1326,+
ATGTCTGTGATGCCTACATCT(29.0) Cs3g05320,1347,+
ATCAGAATGGAAGTAGAGTAT(711.0) Cs3g05320,1410,+
TGATAATAGTTACTGATGTTG(7.0) Cs3g05320,1431,+
ACATCCTTACCTTGTTCGAAT(2.0) Cs3g05320,1452,+
TGGAAAACAGAGAGAAGATTG(347.0) Cs3g05320,1473,+
GAGGACCATTAATCAGAATAA(28.0) Cs3g05320,1515,+
AGTGCAGAAAATTGCTAGTTT(13.0) Cs3g05320,1536,+
TTATGATCCAATATCTTGTTG(14.0) Cs3g05320,1324,-
ATGTAGGCATCACAGACATCA(173.0) Cs3g05320,1345,-
ATAGACATCATCAACAACTAG(35.0) Cs3g05320,1366,-
TCTGGAATAACTTATACTGTG(2.0) Cs3g05320,1387,-
ACTCTACTTCCATTCTGATAA(10.0) Cs3g05320,1408,-
ACATCAGTAACTATTATCAAT(15.0) Cs3g05320,1429,-
TCGAACAAGGTAAGGATGTCA(4167.0) Cs3g05320,1450,-
ATCTTCTCTCTGTTTTCCAAT(2.0) Cs3g05320,1471,-
CTAGGCAACAAATCAAGCGCA(25.0) Cs3g05320,1492,-
ATTCTGATTAATGGTCCTCCA(69.0) Cs3g05320,1513,-
ACTAGCAATTTTCTGCACTTT(10.0) Cs3g05320,1534,-
Cs3g05320,947,1198,181,21,1.4135414584912372E-9
TGCAACAAAATAGTGAAAGCG(362.0) Cs3g05320,947,+
GCAGTTCTTCTAATGACTTGT(43.0) Cs3g05320,968,+
GCAATGCTCTTGAAGGACTAC(92520.0) Cs3g05320,989,+
AAAGTAAAATCATTGATATTA(7.0) Cs3g05320,1010,+
CAAATAGGATGCAGCAAATTC(6079.0) Cs3g05320,1031,+
CATCTAACTAGGAAAATATTA(18.0) Cs3g05320,1052,+
GTGTCGGTAAAGAAAGGGACA(326.0) Cs3g05320,1073,+
AGTGCATTCAGACTTGTCAAG(39.0) Cs3g05320,1094,+
TAAGTAATATATTCAGGGTTT(10.0) Cs3g05320,1115,+
GAGAAAGGAGAGATGGTGCAG(1258.0) Cs3g05320,1136,+
TTGTTAGACCTATTGATAGAA(293.0) Cs3g05320,1157,+
AAGTCATTAGAAGAACTGCCG(49379.0) Cs3g05320,966,-
AGTCCTTCAAGAGCATTGCAC(71.0) Cs3g05320,987,-
ATATCAATGATTTTACTTTGT(16.0) Cs3g05320,1008,-
ATTTGCTGCATCCTATTTGTA(94.0) Cs3g05320,1029,-
ATATTTTCCTAGTTAGATGGA(7.0) Cs3g05320,1050,-
TCCCTTTCTTTACCGACACTA(60.0) Cs3g05320,1071,-
TGACAAGTCTGAATGCACTTG(141.0) Cs3g05320,1092,-
ACCCTGAATATATTACTTACT(2.0) Cs3g05320,1113,-
GCACCATCTCTCCTTTCTCAA(29.0) Cs3g05320,1134,-
CTATCAATAGGTCTAACAACT(42.0) Cs3g05320,1155,-
Cs3g05820,1039,1290,19,7,5.017367702205308E-6
TAGATCTGTGGATGGATGGAG(133.0) Cs3g05820,1039,+
TCTGGATGTACTTGAAATTAG(3.0) Cs3g05820,1102,+
CTTTAATGGACTAAAGGGGAG(13.0) Cs3g05820,1123,+
TTTTTGGATGGATGGGGTGTC(4.0) Cs3g05820,1165,+
AAATTTGGATGCATGATTTAT(2.0) Cs3g05820,1249,+
TTCATCTGCAGAATGTTTATT(3.0) Cs3g05820,1079,-
AATTTCAAGTACATCCAGAAT(2.0) Cs3g05820,1100,-
Cs3g05820,513,764,56,14,1.923028507358364E-9
GGAGTAGGTAAAACGACAATT(4.0) Cs3g05820,513,+
GCAAGAGTTGTTTATGACCTA(35.0) Cs3g05820,534,+
ATTTCTTATGAATTTGAAGTA(9.0) Cs3g05820,555,+
AACTTTCGGAAAAAGATGGTC(12.0) Cs3g05820,597,+
TTCTTTCCAAAACTCTAATGG(3.0) Cs3g05820,639,+
AAATAGATATTGAGATAAGAA(4.0) Cs3g05820,660,+
ATGACTTTGACGGAATCAAAA(6.0) Cs3g05820,681,+
TGATCAAAAGAGAGTTGCGAC(23.0) Cs3g05820,702,+
GGTCATAAACAACTCTTGCAA(10.0) Cs3g05820,532,-
CTTCAAATTCATAAGAAATTA(14.0) Cs3g05820,553,-
CTAACATTGGCAAGAAAACTA(427.0) Cs3g05820,574,-
CCATCTTTTTCCGAAAGTTCT(7.0) Cs3g05820,595,-
ATTAGAGTTTTGGAAAGAAGT(6.0) Cs3g05820,637,-
ACGACAAGAACATTTCTACGT(7.0) Cs3g05820,721,-
Cs3g05870,445,696,4,4,3.2220960005818184E-6
ATTGATATTAGAAATCGGATG(2.0) Cs3g05870,445,+
CAACAACTTCCACCCGGCGAC(2.0) Cs3g05870,466,+
CTATTGAGTGAGGGACAACCT(2.0) Cs3g05870,529,+
CGCCGGGTGGAAGTTGTTGCA(6.0) Cs3g05870,464,-
Cs3g05940,591,842,6,4,4.5496876227033814E-5
CAACAACTTCCACCCGGCGAC(2.0) Cs3g05940,591,+
GAAAGGGGCAGAGAGAAGTTG(4.0) Cs3g05940,696,+
CGCCGGGTGGAAGTTGTTGCA(6.0) Cs3g05940,589,-
CACTGCTGTCGAGAATTGCAA(2.0) Cs3g05940,757,-
Cs3g05950,448,699,8,5,6.139818498513139E-6
ATTGATATTAGAAATCGGATG(2.0) Cs3g05950,448,+
CAACAACTTCCACCCGGCGAC(2.0) Cs3g05950,469,+
CGCCGGGTGGAAGTTGTTGCA(6.0) Cs3g05950,467,-
ATTCACTGATATCGAGCCGAG(7.0) Cs3g05950,551,-
CACTGCTGTCGAGAATTGCAA(2.0) Cs3g05950,635,-
Cs3g06480,981,1232,10,7,1.5324800802195972E-8
AAGAAGGTCGCCAGGCAAGCT(25.0) Cs3g06480,981,+
ATGGTGGTCTTTTCAGAGGTT(2.0) Cs3g06480,1023,+
GAGAAGTTGGGCCTGGAGTTG(2.0) Cs3g06480,1086,+
CGATTGAGAAATGAGAAGAAG(10.0) Cs3g06480,1149,+
CTTGCCTGGCGACCTTCTTCA(3.0) Cs3g06480,979,-
TTATGTCTGGAGTTTGCGAAA(2.0) Cs3g06480,1042,-
CAATTTCCTGTTGAATCTTTT(2.0) Cs3g06480,1063,-
Cs3g06500,553,804,9,6,3.241228023674536E-7
ATTGGAAAGACGACACTGGTG(75.0) Cs3g06500,553,+
ATGGTGGTCTTTTCAGAGGTT(2.0) Cs3g06500,616,+
GAGAAGTTGGGCCTGGAGTTG(2.0) Cs3g06500,679,+
CGATTGAGAAATGAGAAGAAG(10.0) Cs3g06500,742,+
TTATGTCTGGAGTTTGCGAAA(2.0) Cs3g06500,635,-
CAATTTCCTGTTGAATCTTTT(2.0) Cs3g06500,656,-
Cs3g06590,1452,1703,16,8,4.469410465461914E-8
ATTGGAAAGACGACACTGGTG(75.0) Cs3g06590,1452,+
AAGGAGTTTGCAAGGCGAGCC(4.0) Cs3g06590,1473,+
ATGGTGGTTTTTTCGGAGGTT(15.0) Cs3g06590,1515,+
TCCGAGGAAGCTGAGTCTAGA(6.0) Cs3g06590,1599,+
AGAGCTAGTAGACTATATGAA(8.0) Cs3g06590,1620,+
AGATTGAAGAATGAGAAGAAG(3.0) Cs3g06590,1641,+
TTATGTCTGGACATTGGGTAA(50.0) Cs3g06590,1534,-
TAGACTCAGCTTCCTCGGACA(335.0) Cs3g06590,1597,-
Cs3g06600,547,798,10,7,1.5324800802195972E-8
ATTGGAAAGACGACACTGGTG(75.0) Cs3g06600,547,+
ATGGTGGTCTTTTCAGAGGTT(2.0) Cs3g06600,610,+
GAGAAGTTGGGCCTGGAGTTG(2.0) Cs3g06600,673,+
AGAGCAAGTAGACTATTTGAG(5.0) Cs3g06600,715,+
CGATTGAGAAATGAGAAGAAG(10.0) Cs3g06600,736,+
TTATGTCTGGAGTTTGCGAAA(2.0) Cs3g06600,629,-
CAATTTCCTGTTGAATCTTTT(2.0) Cs3g06600,650,-
Cs3g06650,576,827,8,5,6.139818498513139E-6
ATTGGAAAGACGACACTGGTG(75.0) Cs3g06650,576,+
AAGGAGTTTGCTAGGCGAGCC(2.0) Cs3g06650,597,+
TCCGAGGAGGCTGAATCTAGA(2.0) Cs3g06650,723,+
CGATTGAAGAATGACAAGAAG(3.0) Cs3g06650,765,+
TAGATTCAGCCTCCTCGGACA(4.0) Cs3g06650,721,-
Cs3g07940,610,861,26,9,2.526268280307317E-7
ATGGAAGATAAGTTGTTCGAT(123.0) Cs3g07940,610,+
AAGGTCGTTATGGCTGAGGTA(59.0) Cs3g07940,631,+
ACACAGACCCCAGATCATCAG(32.0) Cs3g07940,652,+
TTTGACTTAGGCATGAAATTT(6.0) Cs3g07940,694,+
GAAAGATTGAAGAAAGAGAAG(4.0) Cs3g07940,757,+
TTCGAAAAAGTTGGAATTCCT(13.0) Cs3g07940,820,+
CGAACAACTTATCTTCCATCA(5.0) Cs3g07940,608,-
CCTCAGCCATAACGACCTTAT(6.0) Cs3g07940,629,-
GATGATCTGGGGTCTGTGTTA(3.0) Cs3g07940,650,-
Cs3g08210,589,840,85,15,6.824308220799217E-8
AAGCAAGTTAGAAAGCAAGTG(3.0) Cs3g08210,589,+
ATGGAAGATAAGTTGTTCGAT(123.0) Cs3g08210,610,+
AAGGTCGTTATGGCTGAGGTA(59.0) Cs3g08210,631,+
ACACAGACACCAGATCATCAT(247.0) Cs3g08210,652,+
TTTGATTTAGGCATGGAATTT(76.0) Cs3g08210,694,+
CAAAGAGCTTCTCGACTGTGT(61.0) Cs3g08210,736,+
CAAAGGTTGAAGCAAGAGAAG(196.0) Cs3g08210,757,+
CTGCTCCTCATTATACTGGAT(2.0) Cs3g08210,778,+
CGAACAACTTATCTTCCATCA(5.0) Cs3g08210,608,-
CCTCAGCCATAACGACCTTAT(6.0) Cs3g08210,629,-
GATGATCTGGTGTCTGTGTTA(5.0) Cs3g08210,650,-
CAAGTTTGTCTTGAATTTTAT(3.0) Cs3g08210,671,-
ATTCATTCTCATTCAAGTCAA(21.0) Cs3g08210,713,-
CCAGTATAATGAGGAGCAGCT(4.0) Cs3g08210,776,-
CAAGTTTTGTCCAAATATTAT(6.0) Cs3g08210,797,-
Cs3g11030,365,616,31,8,1.8409843374033062E-5
AAGTATTGTTGACGGCCAGAA(4.0) Cs3g11030,365,+
AAGAAGAAGCTTGGAATCTAT(225.0) Cs3g11030,449,+
ATATTGAAGGTAGTGAATTCC(2.0) Cs3g11030,491,+
AATCGGTAGCAAGGGATGTGG(2.0) Cs3g11030,512,+
CAAAGGGATGTGCAGGTCTGC(2.0) Cs3g11030,533,+
CAGTTTCCATTGTGACGGTTG(8.0) Cs3g11030,554,+
CAAGGGCATTAAGGAACAAGA(2.0) Cs3g11030,575,+
CTGGCCGTCAACAATACTTTA(2.0) Cs3g11030,363,-
Cs3g11030,79,330,12,6,3.2700739958662534E-6
ATCGGAAAGACGATGCTGGCC(9.0) Cs3g11030,79,+
CAGGTGGTTTTTGTTGAGGTG(26.0) Cs3g11030,142,+
CATGAGGAAAGTGATGAAGGA(12.0) Cs3g11030,226,+
AGGGCAGGCAGCTTATATGAA(3.0) Cs3g11030,247,+
CTTTCCTAGCAACTTCTTCGG(6.0) Cs3g11030,98,-
CATATAAGCTGCCTGCCCTTC(3.0) Cs3g11030,245,-
Cs3g11080,553,804,12,6,3.2700739958662534E-6
ATCGGAAAGACGATGCTGGCC(9.0) Cs3g11080,553,+
CAGGTGGTTTTTGTTGAGGTG(26.0) Cs3g11080,616,+
CATGAGGAAAGTGATGAAGGA(12.0) Cs3g11080,700,+
AGGGCAGGCAGCTTATATGAA(3.0) Cs3g11080,721,+
CTTTCCTAGCAACTTCTTCGG(6.0) Cs3g11080,572,-
CATATAAGCTGCCTGCCCTTC(3.0) Cs3g11080,719,-
Cs3g11080,839,1090,31,8,1.8409843374033062E-5
AAGTATTGTTGACGGCCAGAA(4.0) Cs3g11080,839,+
AAGAAGAAGCTTGGAATCTAT(225.0) Cs3g11080,923,+
ATATTGAAGGTAGTGAATTCC(2.0) Cs3g11080,965,+
AATCGGTAGCAAGGGATGTGG(2.0) Cs3g11080,986,+
CAAAGGGATGTGCAGGTCTGC(2.0) Cs3g11080,1007,+
CAGTTTCCATTGTGACGGTTG(8.0) Cs3g11080,1028,+
CAAGGGCATTAAGGAACAAGA(2.0) Cs3g11080,1049,+
CTGGCCGTCAACAATACTTTA(2.0) Cs3g11080,837,-
Cs3g11210,556,807,12,5,7.707354953582029E-5
ATCGGAAAGACGATGCTGGCG(8.0) Cs3g11210,556,+
CAGGTGGTTTTTGTTGAGGTG(26.0) Cs3g11210,619,+
CATGAGGAGAGTGAATCAGGA(8.0) Cs3g11210,703,+
CTTTCCTAGCAATTTCTTCCG(3.0) Cs3g11210,575,-
CGATTTCTCCTTGAATCTTTC(64.0) Cs3g11210,659,-
Cs3g12330,550,801,35,12,9.496455230070669E-10
ATCGGAAAGACGACATTAGCA(46.0) Cs3g12330,550,+
AAAGAGGTTGCTATTCAGTTC(384.0) Cs3g12330,571,+
CAAGTGATTTTCGTGGAGGTG(22.0) Cs3g12330,613,+
AAGATTCAAGGAGAAATCGCT(30.0) Cs3g12330,655,+
GATAAATTAGGTCTCATATTT(2.0) Cs3g12330,676,+
TTCGAAGAGACCGAATCTGGA(55.0) Cs3g12330,697,+
ACTGAATAGCAACCTCTTTTG(4.0) Cs3g12330,569,-
TTATGTCTGGAATATGGGGCA(3.0) Cs3g12330,632,-
CGATTTCTCCTTGAATCTTTC(64.0) Cs3g12330,653,-
ATATGAGACCTAATTTATCAG(10.0) Cs3g12330,674,-
CAGATTCGGTCTCTTCGAAAA(80.0) Cs3g12330,695,-
TATAAAGACTCCTTGCCCTTC(7.0) Cs3g12330,716,-
Cs3g12340,2529,2780,61,10,8.851135646913953E-5
TAAGATGGATTGTCAACATAA(26.0) Cs3g12340,2529,+
TTTTTTTGTTGATGTTCTGAA(2.0) Cs3g12340,2550,+
CGAAAAAGAAGCTTGGAGTCT(3.0) Cs3g12340,2571,+
TTTCAAAAAGATGACAGGTGA(2.0) Cs3g12340,2592,+
TTGCATAGAAAATGGTGAACT(4.0) Cs3g12340,2613,+
AGTCAAGGAATGTGCTGGTTT(5.0) Cs3g12340,2655,+
AGCAAGGGCATTGAGAAATAA(4.0) Cs3g12340,2697,+
GAGATTGTCTGAATGGAAGGA(3.0) Cs3g12340,2718,+
GGGTACAATGGCAATGGGCAA(18.0) Cs3g12340,2674,-
TCTAAATTCCAGCAAAGCATC(2.0) Cs3g12340,2737,-
Cs3g12440,3101,3352,4,4,3.2220960005818184E-6
GGGGGATACGGTACTGTTCAC(2.0) Cs3g12440,3101,+
CAAGTACAAATGGCCGTCTCC(4.0) Cs3g12440,3183,-
TACTTACAATAGACTGTCTCC(7.0) Cs3g12440,3204,-
AGAATCCTTAGACTCTTATCG(5.0) Cs3g12440,3267,-
Cs3g12700,2169,2420,16,6,2.52417969863E-5
AAGGAAAATAATCTCTTTGAG(15.0) Cs3g12700,2169,+
GAGAAGATAGGCTTGGAATTG(39.0) Cs3g12700,2253,+
TTGGAGGCCATTGGAATTCCA(2.0) Cs3g12700,2379,+
CAAAGAGATTATTTTCCTTGG(9.0) Cs3g12700,2167,-
TTTCATGACTCTGTTCAGCCA(2.0) Cs3g12700,2272,-
GCAGCCTCCCTGCTCTTACAG(3.0) Cs3g12700,2293,-
Cs3g12710,800,1051,50,12,1.025882920654358E-7
AGGCGATTGGAATTCCATTGG(14.0) Cs3g12710,800,+
AAGTTCTGCTGACATCAAGAA(2.0) Cs3g12710,842,+
GAGGAGAAGCTTGGAGTCTTT(23.0) Cs3g12710,926,+
TTACGAAGACGACAGGTGATT(55.0) Cs3g12710,947,+
GCATAGAAAATGATGAATTGA(24.0) Cs3g12710,968,+
GATCGGTAGCAAAAGATATAG(12.0) Cs3g12710,989,+
TCAAGGAATGTGCTGGTTTGC(15.0) Cs3g12710,1010,+
AATGGAATTCCAATCGCCTCC(2.0) Cs3g12710,798,-
CTTGATGTCAGCAGAACTTTA(4.0) Cs3g12710,840,-
CAAGACAACACATCTACACTT(2.0) Cs3g12710,861,-
TTCTGTTGACAATCCATCTTA(2.0) Cs3g12710,882,-
TCACCTGTCGTCTTCGTAAAA(30.0) Cs3g12710,945,-
Cs3g12720,1010,1261,9,5,1.3409438118695247E-5
TCAAGGAATGTGCTGGTTTGC(15.0) Cs3g12720,1010,+
CAAAGGCATTGAAAAATAAGT(2.0) Cs3g12720,1052,+
TCAGGAAAACGTTTTTGCTAA(3.0) Cs3g12720,1199,+
TTCCATACATAGAGACTCGAC(2.0) Cs3g12720,1071,-
TTCAATTGTCGTAAAGCATCC(2.0) Cs3g12720,1092,-
Cs3g12720,547,798,26,7,5.3847619954183016E-5
ATTGGAAAGACAACGCTGGTG(12.0) Cs3g12720,547,+
AGATTGAAGAAAGAGACGAAG(6.0) Cs3g12720,736,+
CCTGCCTGCCAACTTCTTTCA(2.0) Cs3g12720,566,-
TTATTTGCGGTGTTCGGGATA(24.0) Cs3g12720,629,-
CAATTTCTCTTTGTATTTCTT(8.0) Cs3g12720,650,-
TTTTCAGGCCCAGCTTCTCTG(2.0) Cs3g12720,671,-
CAGTTTCACTCTCTTCATCTA(3.0) Cs3g12720,692,-
Cs3g12720,989,1240,18,6,5.5210946365125156E-5
AATCTGTAGCAACAGAGATAG(11.0) Cs3g12720,989,+
TCAAGGAATGTGCTGGTTTGC(15.0) Cs3g12720,1010,+
CAAAGGCATTGAAAAATAAGT(2.0) Cs3g12720,1052,+
TCAGGAAAACGTTTTTGCTAA(3.0) Cs3g12720,1199,+
TTCCATACATAGAGACTCGAC(2.0) Cs3g12720,1071,-
TTCAATTGTCGTAAAGCATCC(2.0) Cs3g12720,1092,-
Cs3g12760,1037,1288,33,11,9.685879410911623E-9
ATTGGAAAGACAACGCTGGTG(12.0) Cs3g12760,1037,+
AAAGAAGTTGGCAGGCAGGTC(13.0) Cs3g12760,1058,+
AAGGTCATTTCTTCACGTGTT(31.0) Cs3g12760,1100,+
GAGAAGATAGGCTTAGAATTG(585.0) Cs3g12760,1163,+
GAACGATTGAAGAAAGAGACG(5.0) Cs3g12760,1226,+
CCTGCCTGCCAACTTCTTTCA(2.0) Cs3g12760,1056,-
CAAACAGATTATTTTCCTTGA(4.0) Cs3g12760,1077,-
CACGTGAAGAAATGACCTTCT(47.0) Cs3g12760,1098,-
TTATTTGCGGTGTTTGTGAAA(4.0) Cs3g12760,1119,-
TTTCATGACTCTGTTCGGCCA(2.0) Cs3g12760,1182,-
GCAGCCTCCCTGCTCTTACAG(3.0) Cs3g12760,1203,-
Cs3g12760,1375,1626,61,10,8.851135646913953E-5
TAAGATGGATTGTCAACATAA(26.0) Cs3g12760,1375,+
TTTTTTTGTTGATGTTCTGAA(2.0) Cs3g12760,1396,+
CGAAAAAGAAGCTTGGAGTCT(3.0) Cs3g12760,1417,+
TTTCAAAAAGATGACAGGTGA(2.0) Cs3g12760,1438,+
TTGCATAGAAAATGGTGAACT(4.0) Cs3g12760,1459,+
AGTCAAGGAATGTGCTGGTTT(5.0) Cs3g12760,1501,+
AGCAAGGGCATTGAGAAATAA(4.0) Cs3g12760,1543,+
GAGATTGTCTGAATGGAAGGA(3.0) Cs3g12760,1564,+
GGGTACAATGGCAATGGGCAA(18.0) Cs3g12760,1520,-
TCTAAATTCCAGCAAAGCATC(2.0) Cs3g12760,1583,-
Cs3g12810,28,279,67,17,3.212282059297912E-12
ATCGGAAAGACGACACTAGCA(871.0) Cs3g12810,28,+
AAAGAGGTTGCTATTCAGTTC(384.0) Cs3g12810,49,+
AAGAGAGACCAGCTATTTGAT(92.0) Cs3g12810,70,+
CAAGTGATTTTTGTGGAGGTG(1765.0) Cs3g12810,91,+
CCCCAGATTCCAGACATAAGA(23.0) Cs3g12810,112,+
AAGATTCAAGGAGAAATCGCT(30.0) Cs3g12810,133,+
GATAAATTAGGTCTCATATTT(2.0) Cs3g12810,154,+
TTCGAAGAGACCGAATCTGGA(55.0) Cs3g12810,175,+
CGATTGAAGGATGAGAAAAAG(45.0) Cs3g12810,217,+
ACTGAATAGCAACCTCTTTTG(4.0) Cs3g12810,47,-
CAAATAGCTGGTCTCTCTTGA(35.0) Cs3g12810,68,-
CCTCCACAAAAATCACTTGAT(4.0) Cs3g12810,89,-
TTATGTCTGGAATCTGGGGCA(254.0) Cs3g12810,110,-
CGATTTCTCCTTGAATCTTTC(64.0) Cs3g12810,131,-
ATATGAGACCTAATTTATCAG(10.0) Cs3g12810,152,-
CAGATTCGGTCTCTTCGAAAA(80.0) Cs3g12810,173,-
TATAAAGACTCCTTGCCCTTC(7.0) Cs3g12810,194,-
Cs3g12810,49,300,73,16,3.683947321211373E-10
AAAGAGGTTGCTATTCAGTTC(384.0) Cs3g12810,49,+
AAGAGAGACCAGCTATTTGAT(92.0) Cs3g12810,70,+
CAAGTGATTTTTGTGGAGGTG(1765.0) Cs3g12810,91,+
CCCCAGATTCCAGACATAAGA(23.0) Cs3g12810,112,+
AAGATTCAAGGAGAAATCGCT(30.0) Cs3g12810,133,+
GATAAATTAGGTCTCATATTT(2.0) Cs3g12810,154,+
TTCGAAGAGACCGAATCTGGA(55.0) Cs3g12810,175,+
CGATTGAAGGATGAGAAAAAG(45.0) Cs3g12810,217,+
ACTGAATAGCAACCTCTTTTG(4.0) Cs3g12810,47,-
CAAATAGCTGGTCTCTCTTGA(35.0) Cs3g12810,68,-
CCTCCACAAAAATCACTTGAT(4.0) Cs3g12810,89,-
TTATGTCTGGAATCTGGGGCA(254.0) Cs3g12810,110,-
CGATTTCTCCTTGAATCTTTC(64.0) Cs3g12810,131,-
ATATGAGACCTAATTTATCAG(10.0) Cs3g12810,152,-
CAGATTCGGTCTCTTCGAAAA(80.0) Cs3g12810,173,-
TATAAAGACTCCTTGCCCTTC(7.0) Cs3g12810,194,-
Cs3g12850,547,798,31,14,1.299270214180808E-13
ATTGGAAAGACAACGCTGGTG(12.0) Cs3g12850,547,+
AAAGAAGTTGGCAGACAGGCA(99.0) Cs3g12850,568,+
AAGGAAAATAATCTCTTTGAG(15.0) Cs3g12850,589,+
AAGGTCATTTCTTCACGTGTT(31.0) Cs3g12850,610,+
AATATACAAGGAGAAATCTCA(8.0) Cs3g12850,652,+
GAGAAGATAGGCTTAGAATTG(585.0) Cs3g12850,673,+
GAAAGATTGAAGAAAGAGAAA(2.0) Cs3g12850,736,+
CCTGTCTGCCAACTTCTTTCA(12.0) Cs3g12850,566,-
CACGTGAAGAAATGACCTTCT(47.0) Cs3g12850,608,-
TTATTTGCGGTGTTGGCGAAA(38.0) Cs3g12850,629,-
AGATTTCTCCTTGTATATTTT(10.0) Cs3g12850,650,-
TTTCATGACTCTGTTCAGCCA(2.0) Cs3g12850,692,-
GCAGCCTCCCTGCTCTTACAG(3.0) Cs3g12850,713,-
CCAAGATTATAAGGATCTTTT(3.0) Cs3g12850,755,-
Cs3g13160,1076,1327,25,10,7.572659397689556E-9
CAAGTAAGATGGATTGTCAAA(100.0) Cs3g13160,1076,+
ATAATTTCTTGGTTGGTGCTC(6.0) Cs3g13160,1097,+
TAAATGAAAGCGAAGCCTGGG(9.0) Cs3g13160,1118,+
ATCTGTTTAAGAAGTTAGTGG(2.0) Cs3g13160,1139,+
ATTTGAAAGCTGTAGCAGTGG(15.0) Cs3g13160,1181,+
ATATAGCCAAGGCATGTGGAG(8.0) Cs3g13160,1202,+
CAATAGCGAGGGCATTAAGAA(4.0) Cs3g13160,1244,+
ACAAGAACACGTTTGAATGGA(2.0) Cs3g13160,1265,+
AGAATGCACTGCGTGAACTAA(275.0) Cs3g13160,1286,+
CAGGCTTCGCTTTCATTTAGA(2.0) Cs3g13160,1116,-
Cs3g13200,765,1016,25,9,1.6934158511091622E-7
TTTCCGAAACTGCAGACATAA(2.0) Cs3g13200,788,+
AAAAGATTCAGCGGGATATTG(3.0) Cs3g13200,809,+
GGCATGAGGAAACTGAATCTA(2.0) Cs3g13200,851,+
GAACTGCGAGTAGACTGTATG(6.0) Cs3g13200,872,+
AACAGTTGAAGAATGAGAAGA(3.0) Cs3g13200,893,+
TTGGTGATGATTATAGAGGTT(16.0) Cs3g13200,977,+
CCTCTGAAAAGGCTATTTGAT(2.0) Cs3g13200,767,-
TTATGTCTGCAGTTTCGGAAA(3.0) Cs3g13200,788,-
CATACAGTCTACTCGCAGTTC(6.0) Cs3g13200,872,-
Cs3g13210,1135,1386,25,9,1.6934158511091622E-7
TTTCCGAAACTGCAGACATAA(2.0) Cs3g13210,1158,+
AAAAGATTCAGCGGGATATTG(3.0) Cs3g13210,1179,+
GGCATGAGGAAACTGAATCTA(2.0) Cs3g13210,1221,+
GAACTGCGAGTAGACTGTATG(6.0) Cs3g13210,1242,+
AACAGTTGAAGAATGAGAAGA(3.0) Cs3g13210,1263,+
TTGGTGATGATTATAGAGGTT(16.0) Cs3g13210,1347,+
CCTCTGAAAAGGCTATTTGAT(2.0) Cs3g13210,1137,-
TTATGTCTGCAGTTTCGGAAA(3.0) Cs3g13210,1158,-
CATACAGTCTACTCGCAGTTC(6.0) Cs3g13210,1242,-
Cs3g13320,643,894,37,11,3.9255761529620775E-8
ATAGGCAAAACTACTCTTGCT(3.0) Cs3g13320,643,+
CAATTAGCCTACAACAACGAT(20.0) Cs3g13320,664,+
TCAGACCCGTTTGATGTGTTC(19.0) Cs3g13320,727,+
AGAATCGCCAGAGCAATCATT(3.0) Cs3g13320,748,+
GGATGTGTTGAAGGCAAGAAA(6.0) Cs3g13320,832,+
CGTTGTTGTAGGCTAATTGAG(2.0) Cs3g13320,662,-
CAAAATGATTTTTAACATCAT(6.0) Cs3g13320,683,-
CACAGACCCATATTATTTTCT(6.0) Cs3g13320,704,-
ACACATCAAACGGGTCTGACA(3.0) Cs3g13320,725,-
TGATTGCTCTGGCGATTCTGA(14.0) Cs3g13320,746,-
CAGAACCTGTTAGAGCCTCAA(7.0) Cs3g13320,767,-
Cs3g13340,702,953,24,8,2.0687576482545255E-6
ATAGGCAAAACTACTCTTGCT(3.0) Cs3g13340,702,+
TCAGAGCTGTTTGATGAGTTC(14.0) Cs3g13340,786,+
AGAATCGCTAGAGCAATCATT(3.0) Cs3g13340,807,+
TCTCTCATGCAACATATTCAA(11.0) Cs3g13340,870,+
CGTTGTTGTAGGCAAATTGAG(15.0) Cs3g13340,721,-
CAAATTTTTTTTTAACATCGA(2.0) Cs3g13340,742,-
TGATTGCTCTAGCGATTCTGA(116.0) Cs3g13340,805,-
CAGAACCTGTTAGAGCCTCAA(7.0) Cs3g13340,826,-
Cs3g13390,800,1051,39,9,1.2346680993564214E-5
ATAGGCAAAACTACTCTTGCT(3.0) Cs3g13390,800,+
CAATTAGCCTACAACAACGAT(20.0) Cs3g13390,821,+
CAATCTCTCATGCAACATATT(7.0) Cs3g13390,968,+
CAAGAATGTGTTGAAGGGAAG(10.0) Cs3g13390,989,+
CGTTGTTGTAGGCTAATTGAG(2.0) Cs3g13390,819,-
CAAAATGATTTTTAACATCAT(6.0) Cs3g13390,840,-
CACAGACCCATATTCTTTTCT(128.0) Cs3g13390,861,-
ACTCTACAAGGTCTTTGGCGG(177.0) Cs3g13390,945,-
TATGTTGCATGAGAGATTGAA(3.0) Cs3g13390,966,-
Cs3g13690,863,1114,68,11,3.5228743226184897E-5
CAATTTGCCTACAACAACGGT(5.0) Cs3g13690,863,+
AGGATCGCCAGAGCAATCATT(3.0) Cs3g13690,947,+
CAATCTCTCATGCAACATATT(7.0) Cs3g13690,1010,+
CAAGAATGTGTTGCCGGGAAG(3.0) Cs3g13690,1031,+
CGTTGTTGTAGGCAAATTGAG(15.0) Cs3g13690,861,-
TGATTGCTCTGGCGATCCTGA(2.0) Cs3g13690,945,-
ACTCTACAAGGTCTTTGGCAG(86.0) Cs3g13690,987,-
TATGTTGCATGAGAGATTGAA(3.0) Cs3g13690,1008,-
TCCCGGCAACACATTCTTGAA(3.0) Cs3g13690,1029,-
CTAAGACAAGAAGAAATTTCT(5.0) Cs3g13690,1050,-
AATCTTCATTCCACACGTCGT(22.0) Cs3g13690,1071,-
Cs3g13710,5803,6054,54,11,3.0231883359109906E-6
CAATTTGCCTACAACAACGGT(5.0) Cs3g13710,5803,+
TCAGATCCTTTTGATGAGTTC(9.0) Cs3g13710,5866,+
CAATCTCTCATGCAACACATT(4.0) Cs3g13710,5950,+
CAAGAATGGGTTGAAGGGAAG(56.0) Cs3g13710,5971,+
CGTTGTTGTAGGCAAATTGAG(15.0) Cs3g13710,5801,-
CACAGACCCATATTCTTTCAT(65.0) Cs3g13710,5843,-
ACTCATCAAAAGGATCTGACA(5.0) Cs3g13710,5864,-
ACTCTACAAGGTCTTTGGCGG(177.0) Cs3g13710,5927,-
TGTGTTGCATGAGAGATTGAA(11.0) Cs3g13710,5948,-
CTAAGACAAGAAGAAATTTCT(5.0) Cs3g13710,5990,-
AATCTTCGTTCCACACGTCGT(4.0) Cs3g13710,6011,-
Cs3g13730,1556,1807,75,11,9.567637317385256E-5
ATAGGCAAAACTACTCTTGCT(3.0) Cs3g13730,1556,+
CAATTTGCCTACAACAACGGT(5.0) Cs3g13730,1577,+
AGGATCGCCAGAGCAATCATT(3.0) Cs3g13730,1661,+
CAATCTCTCATGCAACATATT(7.0) Cs3g13730,1724,+
CAAGAATGTGTTGCCGGGAAG(3.0) Cs3g13730,1745,+
CGTTGTTGTAGGCAAATTGAG(15.0) Cs3g13730,1575,-
TGATTGCTCTGGCGATCCTGA(2.0) Cs3g13730,1659,-
ACTCTACAAGGTCTTTGGCAG(86.0) Cs3g13730,1701,-
TATGTTGCATGAGAGATTGAA(3.0) Cs3g13730,1722,-
TCCCGGCAACACATTCTTGAA(3.0) Cs3g13730,1743,-
CTAAGACAAGAAGAAATTTCT(5.0) Cs3g13730,1764,-
Cs3g13730,565,816,75,11,9.567637317385256E-5
ATAGGCAAAACTACTCTTGCT(3.0) Cs3g13730,565,+
CAATTTGCCTACAACAACGGT(5.0) Cs3g13730,586,+
AGGATCGCCAGAGCAATCATT(3.0) Cs3g13730,670,+
CAATCTCTCATGCAACATATT(7.0) Cs3g13730,733,+
CAAGAATGTGTTGCCGGGAAG(3.0) Cs3g13730,754,+
CGTTGTTGTAGGCAAATTGAG(15.0) Cs3g13730,584,-
TGATTGCTCTGGCGATCCTGA(2.0) Cs3g13730,668,-
ACTCTACAAGGTCTTTGGCAG(86.0) Cs3g13730,710,-
TATGTTGCATGAGAGATTGAA(3.0) Cs3g13730,731,-
TCCCGGCAACACATTCTTGAA(3.0) Cs3g13730,752,-
CTAAGACAAGAAGAAATTTCT(5.0) Cs3g13730,773,-
Cs3g13740,707,958,52,10,1.9355264250755724E-5
CAATTAGCCTACAACAACGAT(20.0) Cs3g13740,707,+
TCAGACCCGTTTGATGTGTTC(19.0) Cs3g13740,770,+
CAAGGATGTGTTGAAGGCAAG(127.0) Cs3g13740,875,+
GACGTGTGGAATAAAGATGAC(9.0) Cs3g13740,917,+
CGTTGTTGTAGGCTAATTGAG(2.0) Cs3g13740,705,-
ACACATCAAACGGGTCTGACA(3.0) Cs3g13740,768,-
TGATTGCTCTAGCAATTCTGA(5.0) Cs3g13740,789,-
ACTCTACAAGGTCTTTGGCGG(177.0) Cs3g13740,831,-
CTAAGACAAGAAGAAATTTCT(5.0) Cs3g13740,894,-
CATCTTTATTCCACACGTCGT(11.0) Cs3g13740,915,-
Cs3g15200,975,1226,36,10,4.5581259568596544E-7
ACGGTGGTTGTGGCTGAGGTA(180.0) Cs3g15200,975,+
AAACAGAACCCAGACTTGAGA(8.0) Cs3g15200,996,+
GGCCAGCATGAGAGTGCATTT(2.0) Cs3g15200,1059,+
AAAATATTGAGTAGAGACAAG(3.0) Cs3g15200,1101,+
CGGATTCTTGTAATATTAGAT(2.0) Cs3g15200,1122,+
TTGCATGCCATTGGAATTCCT(6.0) Cs3g15200,1164,+
TTTGGAGATGATCGTGCAAAA(8.0) Cs3g15200,1185,+
TCAAGTCTGGGTTCTGTTTTA(7.0) Cs3g15200,994,-
ATAATCGATGAGCTCTCACAA(2.0) Cs3g15200,1078,-
TTGCACGATCATCTCCAAAAG(2.0) Cs3g15200,1183,-
Cs3g16680,1100,1351,3,3,8.198444268147071E-5
CACGATGATTGCTGGACATTG(2.0) Cs3g16680,1100,+
ATTGTGAAGAAGTGTGGAGGC(6.0) Cs3g16680,1184,+
GAGAATAGAATACTACCGGCC(2.0) Cs3g16680,1310,+
Cs4g05660,1106,1357,11,5,4.632210139417279E-5
ACTGATGTGTGCATTGGATGG(22.0) Cs4g05660,1106,+
ATCGTTGGAGGTTCAGGGTAT(25.0) Cs4g05660,1211,+
TTTAATGAGAAGATTGGAGAG(14.0) Cs4g05660,1295,+
ATCCAATGCACACATCAGTAA(5.0) Cs4g05660,1104,-
CGTCAGGCATTGAACCGGGCC(3.0) Cs4g05660,1125,-
Cs4g07730,1387,1638,13,6,5.9000419438378905E-6
GCAGAAGGTCTTATTCCACAA(3.0) Cs4g07730,1387,+
TCAACTGACTACAAGCAACTC(4.0) Cs4g07730,1408,+
GAAGATGTAGGGGTTGGGTAT(11.0) Cs4g07730,1429,+
GTGGAATAAGACCTTCTGCTA(3.0) Cs4g07730,1385,-
TTGACAAGAGATCTCGAAAAT(30.0) Cs4g07730,1448,-
CAGAGACCGACCGAGCCAGAT(3.0) Cs4g07730,1532,-
Cs4g19440,27,278,12,5,7.707354953582029E-5
ACGCAGCTAGTGAGGTTCTAA(32.0) Cs4g19440,27,+
CCGAGGCGCGTCTATTGCTGG(2.0) Cs4g19440,48,+
AGAACCTCACTAGCTGCGTCA(10.0) Cs4g19440,25,-
AGCAATAGACGCGCCTCGGTT(2.0) Cs4g19440,46,-
GAAATTCTCGAAGGCCAGGGC(4.0) Cs4g19440,109,-
Cs5g04670,145,396,18,7,3.258246954673071E-6
CTCTGTCCAAACAATTTACAA(4.0) Cs5g04670,145,+
GGTTGATAAATACTACTTCGA(52.0) Cs5g04670,166,+
GAAGTAGTATTTATCAACCTT(23.0) Cs5g04670,164,-
ACAGAATAATTGTCGAGGGTC(273.0) Cs5g04670,185,-
GATGGCTAAATGATGGTACTT(11.0) Cs5g04670,206,-
TCAACCTTAGAAGCGTGACCA(22.0) Cs5g04670,269,-
TGAAACTCAAGCATGACCCAT(9.0) Cs5g04670,290,-
Cs5g04680,1444,1695,51,11,1.6083349334931253E-6
CCAGGAAATCATATTGAACAA(46.0) Cs5g04680,1444,+
GTAATACCAAATGCCAGTTGG(2.0) Cs5g04680,1486,+
ATTTCTCCAACTGATCTACTA(15.0) Cs5g04680,1507,+
AATAGGAACCATATTCACACA(2.0) Cs5g04680,1549,+
AGAAATCTTATTGGACAATAC(2.0) Cs5g04680,1654,+
GTTCAATATGATTTCCTGGAC(7.0) Cs5g04680,1442,-
GAGGGAATGTGGGAGTATTTT(4.0) Cs5g04680,1463,-
AACTGGCATTTGGTATTACCT(31.0) Cs5g04680,1484,-
GTAGATCAGTTGGAGAAATCC(5.0) Cs5g04680,1505,-
AAGGAGAAATCAAATAGTGAT(2.0) Cs5g04680,1589,-
GAAAGGAATTAGAATTGCTAT(5.0) Cs5g04680,1631,-
Cs5g06510,1938,2189,56,17,1.0356933426460436E-13
TGACCTCTGAGAATCCAACTC(5.0) Cs5g06510,1938,+
GAGCCATCGACGCAAAGCTCC(95.0) Cs5g06510,1959,+
TGGAGAATGGATATGAGGAGC(5347.0) Cs5g06510,1980,+
TTGCTTGCTTTTGCACCGTGG(4.0) Cs5g06510,2022,+
ACGGTCCAAGGGAAAGGCCTA(716.0) Cs5g06510,2043,+
ACAGCAAGGATGTTAGGTGCA(141.0) Cs5g06510,2064,+
TGTTGTCTCAGATTCGGCACT(115.0) Cs5g06510,2085,+
AATTAAGTATCTGGATGTTTC(33.0) Cs5g06510,2106,+
TGAATATGCAAGAATAAGGCT(34.0) Cs5g06510,2127,+
GCTCTGTGACGAACAATGCAT(13.0) Cs5g06510,2148,+
AGCTTTGCGTCGATGGCTCGA(445.0) Cs5g06510,1957,-
TCCTCATATCCATTCTCCAGG(5.0) Cs5g06510,1978,-
TTCAAAACTAAAAGCATTTGC(70.0) Cs5g06510,1999,-
GGCCTTTCCCTTGGACCGTCC(2.0) Cs5g06510,2041,-
CACCTAACATCCTTGCTGTTA(2.0) Cs5g06510,2062,-
TGCCGAATCTGAGACAACATG(30.0) Cs5g06510,2083,-
AACATCCAGATACTTAATTAG(7.0) Cs5g06510,2104,-
Cs5g17870,878,1129,19,6,7.837721344031895E-5
TTTCTAGGGAATTTGAAGGCA(61.0) Cs5g17870,901,+
GGGAAGAATCAGAGAATGGAG(4.0) Cs5g17870,943,+
GCGGGTTGGTATATCTACGAG(3.0) Cs5g17870,964,+
GGATGAAGGTGCTGATGGTTC(5.0) Cs5g17870,1069,+
TTAGTTTGAAAACAGCACCGG(2.0) Cs5g17870,880,-
TGACATTTGGCATGAAGCACT(6.0) Cs5g17870,922,-
Cs5g18480,1197,1448,55,17,7.280192066837724E-14
CGTAAAACGGTCCTTATTGTT(2.0) Cs5g18480,1197,+
CTCGATGATGTAGAAAATTCT(6.0) Cs5g18480,1218,+
CAGCAATTAAAAAACTTAGCT(3.0) Cs5g18480,1239,+
CTTGGAAGTAGGATTATCATA(134.0) Cs5g18480,1281,+
CTTAAGACTGGTGTTGATGAA(266.0) Cs5g18480,1323,+
ATGTACGAGGTTGAGGAATTA(19.0) Cs5g18480,1344,+
AATTGCCGTGAAGCTCTTCAA(2.0) Cs5g18480,1365,+
CTTTTCAGTTTAAATGCCTTC(3.0) Cs5g18480,1386,+
AAACTGAACCATCCCACTGAA(205.0) Cs5g18480,1407,+
CAATAAGGACCGTTTTACGAC(295.0) Cs5g18480,1195,-
AATTTTCTACATCATCGAGAA(2.0) Cs5g18480,1216,-
CAAACCAACCATGATCCCCAG(2.0) Cs5g18480,1258,-
TGATAATCCTACTTCCAAGAC(10.0) Cs5g18480,1279,-
CTTGCTTATCTCTAGATGTTA(5.0) Cs5g18480,1300,-
ATTCCTCAACCTCGTACATTT(12.0) Cs5g18480,1342,-
GAAGAGCTTCACGGCAATTTA(3.0) Cs5g18480,1363,-
CAGTGGGATGGTTCAGTTTGA(131.0) Cs5g18480,1405,-
Cs5g18480,987,1238,51,14,4.639125659210741E-10
ATAGGCAAGACAACAATTGCA(20.0) Cs5g18480,987,+
GCCAATCAATTTGAAGGTTGT(2.0) Cs5g18480,1029,+
GAAGAATCAGCTAAACGTGGA(29.0) Cs5g18480,1071,+
GTACATCGTTTACAGGAGGAA(133.0) Cs5g18480,1092,+
GCTTCTGGTTTAGGACACACT(344.0) Cs5g18480,1155,+
TTTATGAATACCAGACTTCGT(14.0) Cs5g18480,1176,+
CGTAAAACGGTCCTTATTGTT(2.0) Cs5g18480,1197,+
TTCGATCAAATATAGCTCTTG(5.0) Cs5g18480,1006,-
AACCTTCAAATTGATTGGCAA(6.0) Cs5g18480,1027,-
CACGTTTAGCTGATTCTTCCC(3.0) Cs5g18480,1069,-
CCTCCTGTAAACGATGTACTC(5.0) Cs5g18480,1090,-
CTAAACTTAGATCCCCATCCT(4.0) Cs5g18480,1132,-
TGTGTCCTAAACCAGAAGCGC(54.0) Cs5g18480,1153,-
CAATAAGGACCGTTTTACGAC(295.0) Cs5g18480,1195,-
Cs5g19430,1024,1275,38,11,5.406521571390031E-8
TCGATGATGTAGTTGATATCA(6.0) Cs5g19430,1024,+
AGCAATTAGAATGTTTAGCTG(7.0) Cs5g19430,1045,+
CTGGCAGCAGGATCATAATAA(9.0) Cs5g19430,1087,+
CATCGAGAGATAAGCATTTGT(6.0) Cs5g19430,1108,+
TGATGACGCATGGAGTAGACG(9.0) Cs5g19430,1129,+
AAGTATATAAGCTCAGGGAAC(2.0) Cs5g19430,1150,+
TACATGATGATAACGCTCTTC(7.0) Cs5g19430,1171,+
AAGGATATGAGCAGCTGTCTG(34.0) Cs5g19430,1234,+
CCAAACCATTCACGCTTTCCA(3.0) Cs5g19430,1064,-
AGAGCGTTATCATCATGTAGT(3.0) Cs5g19430,1169,-
GACAGCTGCTCATATCCTTTC(2.0) Cs5g19430,1232,-
Cs5g19430,982,1233,34,10,2.4644901334761523E-7
TCATAGGAAGTAGGCTGCACC(5.0) Cs5g19430,982,+
TCGATGATGTAGTTGATATCA(6.0) Cs5g19430,1024,+
AGCAATTAGAATGTTTAGCTG(7.0) Cs5g19430,1045,+
CTGGCAGCAGGATCATAATAA(9.0) Cs5g19430,1087,+
CATCGAGAGATAAGCATTTGT(6.0) Cs5g19430,1108,+
TGATGACGCATGGAGTAGACG(9.0) Cs5g19430,1129,+
AAGTATATAAGCTCAGGGAAC(2.0) Cs5g19430,1150,+
TACATGATGATAACGCTCTTC(7.0) Cs5g19430,1171,+
CCAAACCATTCACGCTTTCCA(3.0) Cs5g19430,1064,-
AGAGCGTTATCATCATGTAGT(3.0) Cs5g19430,1169,-
Cs5g19440,1118,1369,52,11,1.9949017107008247E-6
CTGATCTGTTTACAAAAGCAA(7.0) Cs5g19440,1118,+
AATGTTTATGATGGTCTCAAG(15.0) Cs5g19440,1181,+
ATGATAGGAAGTAGGCTGCGG(404.0) Cs5g19440,1202,+
TACAGAAAGGTTCTTCTGATT(2.0) Cs5g19440,1223,+
ATCGATGATGCATTTGATTTA(6.0) Cs5g19440,1244,+
CCAGGCAGCAGGATCATAATA(82.0) Cs5g19440,1307,+
GCTTTTGTAAACAGATCAGAC(2.0) Cs5g19440,1116,-
TGAGACCATCATAAACATTCC(10.0) Cs5g19440,1179,-
GCAGCCTACTTCCTATCATCT(5.0) Cs5g19440,1200,-
TCAGAAGAACCTTTCTGTACC(2.0) Cs5g19440,1221,-
AATCAAATGCATCATCGATAA(29.0) Cs5g19440,1242,-
Cs5g19460,1952,2203,27,7,7.06762049002968E-5
TTAGGTAAGACGACTCTTGCA(15.0) Cs5g19460,1952,+
TGGAATGTCGGTGATGGCATC(3.0) Cs5g19460,2120,+
AACATTTTAGGAAGCAGGCTG(111.0) Cs5g19460,2141,+
CAACACAAAAAGGTTCTTCTT(3.0) Cs5g19460,2162,+
TCAAGTCATAAACAACTCTTG(19.0) Cs5g19460,1971,-
TCCCTTCAAATTCATGAGAGA(2.0) Cs5g19460,1992,-
TAACATCGGCAAGAAAACTAC(7.0) Cs5g19460,2013,-
Cs5g19570,456,707,39,14,6.535737805333998E-12
GTTTTTGATGATGTTACTTGT(3.0) Cs5g19570,456,+
TCCGAACAAATAAAATTCTTG(5.0) Cs5g19570,477,+
ACTTCAGGGAGTCGAATCATA(26.0) Cs5g19570,519,+
ATAACAACAAGAGACAAACAG(5.0) Cs5g19570,540,+
CTTCAGCTTTTTAGTCGACAT(16.0) Cs5g19570,624,+
GCTGATCCAAGTTATAAGGAG(3.0) Cs5g19570,666,+
AAGTAACATCATCAAAAACAA(7.0) Cs5g19570,454,-
AGAATTTTATTTGTTCGGAAC(17.0) Cs5g19570,475,-
ACCAATCAAGGCTACCGATCA(2.0) Cs5g19570,496,-
TGATTCGACTCCCTGAAGTGA(2.0) Cs5g19570,517,-
CAACTTCATATATTCCATCCA(2.0) Cs5g19570,580,-
CATAATAATCAAGCAACGCCT(10.0) Cs5g19570,601,-
GTCGACTAAAAAGCTGAAGAG(12.0) Cs5g19570,622,-
CCTTATAACTTGGATCAGCGT(36.0) Cs5g19570,664,-
Cs5g19880,960,1211,13,7,2.0177805656601064E-7
GGATTAGCTAGGTTGCGGCAA(9.0) Cs5g19880,960,+
AAGGATGTAAATGTGATTCCT(3.0) Cs5g19880,1002,+
AGGCTCAGCCGCAGGAAGGTT(2.0) Cs5g19880,1044,+
CGGTTTCTGCCTGAAAGTCGT(108.0) Cs5g19880,1128,+
CAACAAGTCCTTAAGAATTGG(2.0) Cs5g19880,1170,+
CATCATCGAGAACAATCAGAA(8.0) Cs5g19880,1063,-
CTCTTGTGGTTAGTATGATAC(5.0) Cs5g19880,1147,-
Cs5g19890,1083,1334,19,6,7.837721344031895E-5
AGGCTCAGCCGCAGGAAGGTT(2.0) Cs5g19890,1083,+
TGGTTTCTGCCTGAAAGTCGT(113.0) Cs5g19890,1167,+
TTTAGTCGACATGCCTTCAAA(37.0) Cs5g19890,1293,+
CATCATCGAGAACAATCAGAA(8.0) Cs5g19890,1102,-
GCTCAAGGGCATGATCGTGTT(2.0) Cs5g19890,1270,-
TGAAGGCATGTCGACTAAAAA(36.0) Cs5g19890,1291,-
Cs5g19920,1087,1338,50,15,1.4052579341235997E-11
GGATTAGCTAGGTTGCAACAA(11.0) Cs5g19920,1087,+
AGGGATGAAAATGTGATTCCT(6.0) Cs5g19920,1129,+
AGGCTCAGCCGCAGGAAGGCT(12.0) Cs5g19920,1171,+
CTGATTGTTCTTGATGATGTG(95.0) Cs5g19920,1192,+
TTCTTAATCAGAAGTCTTGAT(5.0) Cs5g19920,1234,+
TGGTTGATGCCTGAGAGTCGA(591.0) Cs5g19920,1255,+
ATCATAATTACCACAAGAGAT(4.0) Cs5g19920,1276,+
CAAAAGGTTCTTAAAAATGGG(4.0) Cs5g19920,1297,+
GAATCACATTTTCATCCCTCA(2.0) Cs5g19920,1127,-
TAAAGTTGAACTCAATATCAG(8.0) Cs5g19920,1148,-
CCTTCCTGCGGCTGAGCCTTG(3.0) Cs5g19920,1169,-
CATCATCAAGAACAATCAGAG(56.0) Cs5g19920,1190,-
CAAGACTTCTGATTAAGAATT(4.0) Cs5g19920,1232,-
CTCTTGTGGTAATTATGATTC(3.0) Cs5g19920,1274,-
CATTTTTAAGAACCTTTTGAT(12.0) Cs5g19920,1295,-
Cs5g19920,982,1233,41,14,1.4801663535386057E-11
ATAGGCAAGACAACAATTGCT(11.0) Cs5g19920,982,+
AGGGCAGTTTTCAACAAAATC(2.0) Cs5g19920,1003,+
TGCTTCCTTCAGAATGTTAGA(6.0) Cs5g19920,1045,+
AAAGAATCACAAAGCCCAGGA(3.0) Cs5g19920,1066,+
GGATTAGCTAGGTTGCAACAA(11.0) Cs5g19920,1087,+
AGGGATGAAAATGTGATTCCT(6.0) Cs5g19920,1129,+
AGGCTCAGCCGCAGGAAGGCT(12.0) Cs5g19920,1171,+
CTGATTGTTCTTGATGATGTG(95.0) Cs5g19920,1192,+
TTTTGTTGAAAACTGCCCTAG(3.0) Cs5g19920,1001,-
TAACATTCTGAAGGAAGCAAG(89.0) Cs5g19920,1043,-
GAATCACATTTTCATCCCTCA(2.0) Cs5g19920,1127,-
TAAAGTTGAACTCAATATCAG(8.0) Cs5g19920,1148,-
CCTTCCTGCGGCTGAGCCTTG(3.0) Cs5g19920,1169,-
CATCATCAAGAACAATCAGAG(56.0) Cs5g19920,1190,-
Cs5g20755,782,1033,13,7,2.0177805656601064E-7
TCGACATAAAAGCTTGGGTTT(7.0) Cs5g20755,782,+
TTCTGAGCATCTCAATGGCAC(17.0) Cs5g20755,824,+
ATAGCCTGTGGGAAGACCTGA(9.0) Cs5g20755,971,+
TCAAATTCATCAGAGACACAA(5.0) Cs5g20755,801,-
CAAGTGATTGACTCGAGAAGT(2.0) Cs5g20755,843,-
TTCTCGTTCCATACATCATCT(7.0) Cs5g20755,948,-
GCAGCCAGGAAGGGGGCTTTC(3.0) Cs5g20755,990,-
Cs5g21020,795,1046,48,9,7.752583548655119E-5
TTCAACATCTCAAAGGCACTT(3.0) Cs5g21020,795,+
CTAGTGATCTTAAGACTTTAA(20.0) Cs5g21020,837,+
ATGAAGTGCAGGTTCAACTGA(2.0) Cs5g21020,858,+
AAAAAGCAGTGGACGGAAAAA(2.0) Cs5g21020,879,+
ATGTTTGGAACGAGGACTACA(2.0) Cs5g21020,921,+
CAAACAGTAAGATGATCACCA(2.0) Cs5g21020,984,+
TTTCCGTCCACTGCTTTTTTC(3.0) Cs5g21020,877,-
TCTAAGACCAGCAAGAATCTT(10.0) Cs5g21020,898,-
TTTAAGTCTACCCACAAGCTG(2.0) Cs5g21020,940,-
Cs5g21040,638,889,45,9,4.426732151129509E-5
TCTTTGACGTTTTGGGCATCT(57.0) Cs5g21040,638,+
CAAAGGCGCTTCTCGAGTCAA(4.0) Cs5g21040,659,+
TAAACAGTTTAAACGAAGTGC(2.0) Cs5g21040,701,+
AGGTTGAATTGAAAGTAGCTG(3.0) Cs5g21040,722,+
TGGATAAAAAAAGATTCTTGC(4.0) Cs5g21040,743,+
TGGTCTTAGATGATGTTTGGA(2.0) Cs5g21040,764,+
ACGAGGAGTACAGCTTGTGGG(3.0) Cs5g21040,785,+
AGATGATCGTCACCACACGCA(6.0) Cs5g21040,848,+
CAAACATCATCTAAGACCAGC(2.0) Cs5g21040,762,-
Cs5g21150,438,689,3,3,8.198444268147071E-5
AAGATATCACTAGCCGGCTGG(3.0) Cs5g21150,438,+
AGCAACTCTGCCAAGAAAGAA(11.0) Cs5g21150,459,+
TCCCAACAGAACGTGAAGTAT(2.0) Cs5g21150,564,+
Cs5g21975,826,1077,114,15,5.066589462948303E-6
TTGGATGATGTGTGGGACGAA(202.0) Cs5g21975,826,+
TTGGTAACTACACGTTCTGGT(4.0) Cs5g21975,910,+
CGTGTGGCAAGTATGATGGGC(197.0) Cs5g21975,931,+
ACATGCTTGTCCAGTGAGGAT(8.0) Cs5g21975,973,+
TCTTGGGTTCTTTTCAAGCAT(3.0) Cs5g21975,994,+
TTTGCATTTGGATCTGTGGAA(3.0) Cs5g21975,1015,+
GATGAGAGCACTGAATTGGAG(5.0) Cs5g21975,1036,+
TCTCCATATTTTCACCATCTT(2.0) Cs5g21975,845,-
CATTCAACCACGACAGCGCCT(18.0) Cs5g21975,866,-
CACAAGATCCTGAACCACCAA(8.0) Cs5g21975,887,-
CAGAACGTGTAGTTACCAACA(13.0) Cs5g21975,908,-
CCATCATACTTGCCACACGAC(9.0) Cs5g21975,929,-
AGTGTTGAGTTGGGACCGTGC(29.0) Cs5g21975,950,-
CCTCACTGGACAAGCATGTCA(3.0) Cs5g21975,971,-
GCTTGAAAAGAACCCAAGAAT(2.0) Cs5g21975,992,-
Cs5g22030,546,797,13,9,7.961688862129611E-11
ATTGGGAAGACGACACTGGTG(154.0) Cs5g22030,546,+
AAGGAAGTTGCTCGGCTGGCT(3.0) Cs5g22030,567,+
AAGGAAGGCAGGATATTTGAT(2.0) Cs5g22030,588,+
CGATTGAAGAGAGAGAAGAAG(41.0) Cs5g22030,735,+
CCAGCCGAGCAACTTCCTTCA(2.0) Cs5g22030,565,-
CCTCAGCAAAAACTACCTCAT(2.0) Cs5g22030,607,-
TCAGATCTGGAGTCTGCGATA(4.0) Cs5g22030,628,-
CTATTTCCCGTCGAATCCTTT(13.0) Cs5g22030,649,-
TACATAACATCATTATTCTTT(2.0) Cs5g22030,712,-
Cs5g22150,1130,1381,37,10,6.100929046327597E-7
CAGCTTGTGTACAATGATAGT(14.0) Cs5g22150,1130,+
AGGGTAACAAAGTCAATTCTA(28.0) Cs5g22150,1214,+
TTGCTTCAATGGAAACTGAAG(3.0) Cs5g22150,1277,+
AAGCAATTGTTTGGAAAGAGA(3.0) Cs5g22150,1298,+
TTTTTGCTTGTTTTAGATGAT(4.0) Cs5g22150,1319,+
TATCATTGTACACAAGCTGAG(616.0) Cs5g22150,1128,-
CAAAATGACATTGAACTCTAC(9.0) Cs5g22150,1149,-
CATAGGTCCATGCTTTGAGAT(5.0) Cs5g22150,1170,-
GAATTGACTTTGTTACCCTGA(33.0) Cs5g22150,1212,-
TCCCCATAGCAACGGACCTTA(38.0) Cs5g22150,1233,-
Cs5g22150,1528,1779,59,10,6.47840549857614E-5
AGACAAGAGACTTCAGCATGC(9.0) Cs5g22150,1530,+
GTAACGGCTTGCCTTTGGCAG(3.0) Cs5g22150,1593,+
CAAAAGCTCTTGGTTGCCTAT(2.0) Cs5g22150,1614,+
GTGATTGGGAAAGTGTGCTAA(8.0) Cs5g22150,1656,+
ATAGCAGGATATGGGATTTAT(33.0) Cs5g22150,1677,+
CACAAGGGAGATGTGACATTG(3.0) Cs5g22150,1698,+
ACCATTATCTTTCTCGTCCAT(3.0) Cs5g22150,1740,+
GCATGCTGAAGTCTCTTGTCT(270.0) Cs5g22150,1530,-
AGCTCAGAGCAAGGGTGTGTA(2.0) Cs5g22150,1719,-
ATGGACGAGAAAGATAATGGT(101.0) Cs5g22150,1740,-
Cs5g22170,1849,2100,9,8,3.749719190196253E-11
TCGGCAATGGGTATGAGGAGC(77.0) Cs5g22170,1849,+
ATGATCCAGAGGAGAGACCTA(6.0) Cs5g22170,1912,+
TGTTGTCAGATACAGCATTAA(6.0) Cs5g22170,1954,+
TTAAGGATGTGGATTTTTTGA(9.0) Cs5g22170,1975,+
AAATGCACAAGAGAATGGATT(2.0) Cs5g22170,1996,+
ATACAGAGTGGCTCAGCTCAT(10.0) Cs5g22170,2059,+
TCCTCATACCCATTGCCGAGG(2.0) Cs5g22170,1847,-
TTCAAAACAAGAAGCATTTGC(3.0) Cs5g22170,1868,-
Cs5g22400,1005,1256,6,5,6.981269848087751E-7
CAATTCATGTTCGAGACGAGG(9.0) Cs5g22400,1005,+
TTAGGAAAAGGCTTCGACAGG(28.0) Cs5g22400,1089,+
TGAAAATGTTAATCGTTCTTG(3.0) Cs5g22400,1110,+
ATGAAGTTCATGATGGATTCA(2.0) Cs5g22400,1131,+
CACAATTAGAAAGTTTAGCTG(3.0) Cs5g22400,1152,+
Cs5g26170,1105,1356,30,9,1.046683211870203E-6
AAGGAAGTGGCTAGGCGAGCC(2.0) Cs5g26170,1105,+
AAAAAAGACAAGCTATTTGAC(3.0) Cs5g26170,1126,+
TCTGAGACTCCAGATATCAGA(11.0) Cs5g26170,1168,+
GGAAGAGCTAGGAGGCTATAT(10.0) Cs5g26170,1252,+
AACATTTGGGAAGATCTTGAT(2.0) Cs5g26170,1315,+
CAAGTTCCTCTTGAACCTTTC(4.0) Cs5g26170,1187,-
ATAGCCTCCTAGCTCTTCCGG(2.0) Cs5g26170,1250,-
CTAAAATTGCGAGGATCTTGT(115.0) Cs5g26170,1292,-
CAAGATCTTCCCAAATGTTGT(2.0) Cs5g26170,1313,-
Cs5g28360,570,821,3,3,8.198444268147071E-5
GAGTAGGAGATTGGAGACAAG(11.0) Cs5g28360,570,+
GTGGGCTGGAGTTGTTGGGAT(2.0) Cs5g28360,780,+
TGGATCCCCAAGCACAGCTGA(3.0) Cs5g28360,694,-
Cs5g28645,836,1087,50,15,1.4052579341235997E-11
GGGAAGAAGATAGGCCTGTTT(1320.0) Cs5g28645,836,+
GATGGCTTATGGAAGAATAGA(2.0) Cs5g28645,857,+
AAGAAGAAATTTGTATTGTTG(3.0) Cs5g28645,920,+
TTAGATGATTTATGGGAGAGA(20.0) Cs5g28645,941,+
GTTGATTTAACTAAAGTGGGT(3.0) Cs5g28645,962,+
TTCACGACTCGTCTTCTTGAT(33.0) Cs5g28645,1025,+
ACAGGCCTATCTTCTTCCCGA(38.0) Cs5g28645,834,-
TATTCTTCCATAAGCCATCAA(2.0) Cs5g28645,855,-
GAGCTTTCTCCTCGCGACTTC(25.0) Cs5g28645,876,-
ACAATACAAATTTCTTCTTGC(3.0) Cs5g28645,918,-
CCACTTTAGTTAAATCAACTC(4.0) Cs5g28645,960,-
TTGAGTTGGGAACAGGGACAC(3.0) Cs5g28645,981,-
CTACTTTGGATGCAACATTTC(8.0) Cs5g28645,1002,-
CAAGAAGACGAGTCGTGAATA(133.0) Cs5g28645,1023,-
CTTCCATGAGGCCACAAACAT(4.0) Cs5g28645,1044,-
Cs5g28770,654,905,12,6,3.2700739958662534E-6
CTGGGAAAGACAACACTTGCG(14.0) Cs5g28770,654,+
AGGATAAAGAGGCATTTTGAA(19.0) Cs5g28770,696,+
TTCAGGATTTGGGTGTTTGTT(3.0) Cs5g28770,717,+
AGTGAAGCCTGGAATTTAGAT(2.0) Cs5g28770,801,+
CATTGCCCCCCAAAGATGTTA(2.0) Cs5g28770,778,-
TTAGGCGTCTCTGCAAAAGAT(2.0) Cs5g28770,820,-
Cs5g29510,1000,1251,41,11,1.3299034699574227E-7
TTCCATTTGTTGCTGGTGCAT(6.0) Cs5g29510,1002,+
CAGGAAGTAAGATTATTGTCA(239.0) Cs5g29510,1023,+
CAACTCGGAATCAAAGTGTTG(7.0) Cs5g29510,1044,+
CATCAATGATGGGGTCTGTTT(12.0) Cs5g29510,1065,+
TGACTGATGATGATTGTCGGC(704.0) Cs5g29510,1107,+
TGGGGACCAAAGATTTCAGCA(121.0) Cs5g29510,1149,+
TTGGTGAGGAGATATTGAAAA(74.0) Cs5g29510,1191,+
CAACACTTTGATTCCGAGTTG(2.0) Cs5g29510,1044,-
GCCGACAATCATCATCAGTCA(3.0) Cs5g29510,1107,-
AGGAGTGCTGAGTAAATACAA(61.0) Cs5g29510,1128,-
CAAGAGGCAAACCGTTGCACT(2.0) Cs5g29510,1212,-
Cs5g29510,981,1232,45,12,2.686647865196797E-8
GCGATTGGACTAGCCTGAGAC(8.0) Cs5g29510,981,+
TTCCATTTGTTGCTGGTGCAT(6.0) Cs5g29510,1002,+
CAGGAAGTAAGATTATTGTCA(239.0) Cs5g29510,1023,+
CAACTCGGAATCAAAGTGTTG(7.0) Cs5g29510,1044,+
CATCAATGATGGGGTCTGTTT(12.0) Cs5g29510,1065,+
TGACTGATGATGATTGTCGGC(704.0) Cs5g29510,1107,+
TGGGGACCAAAGATTTCAGCA(121.0) Cs5g29510,1149,+
TTGGTGAGGAGATATTGAAAA(74.0) Cs5g29510,1191,+
CTCAGGCTAGTCCAATCGCCG(6.0) Cs5g29510,979,-
GCACCAGCAACAAATGGAAGT(2.0) Cs5g29510,1000,-
CGACAATCATCATCAGTCAAC(3.0) Cs5g29510,1105,-
TCTTTCAGGTGTTGATGATTG(14.0) Cs5g29510,1168,-
Cs5g32500,3254,3505,45,17,1.289741986608877E-15
TCCCTTTGGATGTCTTCATGT(26.0) Cs5g32500,3254,+
TCAGTGAGTTTTGAAGCATGT(147.0) Cs5g32500,3275,+
AAACTGCTAGGTCAGAAGATG(18.0) Cs5g32500,3296,+
CCCAGGCTGAATGTTGAAGTT(24.0) Cs5g32500,3317,+
ATTGACGAGAGTGGACCCCCA(138.0) Cs5g32500,3338,+
GATTCAAGGCCGGAGCTCCCT(4.0) Cs5g32500,3359,+
AGAACTGTCACCGGGCGGAGG(33.0) Cs5g32500,3401,+
TGGAATGTGGGTGAAGATTCT(5.0) Cs5g32500,3443,+
GCATTGCGGCTTTCTTGACTG(40.0) Cs5g32500,3464,+
ATGCTTCAAAACTCACTGAAC(11.0) Cs5g32500,3273,-
TCTTCTGACCTAGCAGTTTAC(32.0) Cs5g32500,3294,-
CTTCAACATTCAGCCTGGGCA(23.0) Cs5g32500,3315,-
GGGGTCCACTCTCGTCAATAA(6.0) Cs5g32500,3336,-
GGAGCTCCGGCCTTGAATCTG(35.0) Cs5g32500,3357,-
ATATGTAAAGCTTTTTAACAG(27.0) Cs5g32500,3378,-
CAAAACCAGGCATGTCAATCC(24.0) Cs5g32500,3420,-
GTCAAGAAAGCCGCAATGCAG(13.0) Cs5g32500,3462,-
Cs6g01020,691,942,9,5,1.3409438118695247E-5
CAGCTTGTCTATAACGATGAT(2.0) Cs6g01020,691,+
AATTTGCTTCAAGAGAAACTG(3.0) Cs6g01020,838,+
AAATTTTTGCTCGTTTTGGAC(2.0) Cs6g01020,880,+
CATCGTTATAGACAAGCTGAG(30.0) Cs6g01020,689,-
CACAAGTCCACGCTTTGATCT(2.0) Cs6g01020,731,-
Cs6g01040,967,1218,14,6,1.0030647295158299E-5
AGTAAGATTGTCGTCACACAT(492.0) Cs6g01040,967,+
AAAACATTGAAAGAGTTGTCG(11.0) Cs6g01040,1030,+
GACGATGACTGTTTGCGTGTG(4.0) Cs6g01040,1051,+
GAGAAGATAGTGAAGAAGTGC(37.0) Cs6g01040,1135,+
AAAACTCTTGGCGGCCTTTTA(98.0) Cs6g01040,1177,+
CACGCAAACAGTCATCGTCCG(9.0) Cs6g01040,1049,-
Cs6g01070,911,1162,18,7,3.258246954673071E-6
CAGCTTGTCTATAACGATGAT(2.0) Cs6g01070,911,+
AATTCCATTGCTAAAGATCAG(3.0) Cs6g01070,1016,+
AATTTGCTTCAAGAGAAACTG(3.0) Cs6g01070,1058,+
CATCGTTATAGACAAGCTGAG(30.0) Cs6g01070,909,-
CATAATGACGTTGCACTCGAT(2.0) Cs6g01070,930,-
CACAAGTCCACGCTTTGATCT(2.0) Cs6g01070,951,-
AATCATCATCATTGTTACTCT(4.0) Cs6g01070,1035,-
Cs6g02100,559,810,19,11,5.0875744568079905E-12
ATTGGAAAGACGACACTGGTG(75.0) Cs6g02100,559,+
CTAGTGGTATTTTCAGAGGTT(3.0) Cs6g02100,622,+
TCCCAGACATTAGATATAAAA(2.0) Cs6g02100,643,+
GAGAAATTAGGTCTGGTGCTA(29.0) Cs6g02100,685,+
GAGGAGGAAACTGGATCAAGA(2.0) Cs6g02100,706,+
AGAGCAAGTAGGCTATATGAA(31.0) Cs6g02100,727,+
CGATTGAAGAAGGAGGAGAAG(391.0) Cs6g02100,748,+
TTATATCTAATGTCTGGGAAA(3.0) Cs6g02100,641,-
CAATTTCTTGCTGAATTTTTT(5.0) Cs6g02100,662,-
GCACCAGACCTAATTTCTCAG(4.0) Cs6g02100,683,-
CATATAGCCTACTTGCTCTTC(17.0) Cs6g02100,725,-
Cs6g02130,559,810,18,10,1.1898952756956285E-10
ATTGGAAAGACGACACTGGTG(75.0) Cs6g02130,559,+
CTAGTGGTATTTTCAGAGGTT(3.0) Cs6g02130,622,+
TCCCAGACATTAGATATAAAA(2.0) Cs6g02130,643,+
GAGAAATTAGGTCTGGTGCTA(29.0) Cs6g02130,685,+
GAGGAGGAAACTGGATCAAGA(2.0) Cs6g02130,706,+
AGAGCAAGTAGGCTATATGAA(31.0) Cs6g02130,727,+
CGATTGAAGAAGGAGGAGAAG(391.0) Cs6g02130,748,+
TTATATCTAATGTCTGGGAAA(3.0) Cs6g02130,641,-
GCACCAGACCTAATTTCTCAG(4.0) Cs6g02130,683,-
CATATAGCCTACTTGCTCTTC(17.0) Cs6g02130,725,-
Cs6g02130,947,1198,37,8,7.663811790739748E-5
GGAGATTGTTCAAGCTAATGG(5.0) Cs6g02130,947,+
CTGATGATCATGTCGAAAATC(2.0) Cs6g02130,968,+
CTACAATAGCAAGGGCACTGA(40.0) Cs6g02130,1052,+
ACTTCGAAGGAGTGCCGGCAG(38.0) Cs6g02130,1136,+
TTTTCGACATGATCATCAGCC(11.0) Cs6g02130,966,-
GCCGTAGATTGCAATTCACGA(5.0) Cs6g02130,987,-
TCAGGCACACTCTTATTTCTC(3.0) Cs6g02130,1071,-
TCTTGCAAGGCACTCTTCCAT(5.0) Cs6g02130,1092,-
Cs6g02150,1246,1497,10,8,1.826954622846736E-10
CATATAGCCTACTTGCTCTTC(17.0) Cs6g02150,1246,+
GCACCAGACCCAAGTTCTCAG(4.0) Cs6g02150,1288,+
CAATTTCTTGCTGAATTTTTT(5.0) Cs6g02150,1309,+
AGAGCAAGTAGGCTATATGAA(31.0) Cs6g02150,1244,-
CAGGAGGAAACTGAATCAAGA(2.0) Cs6g02150,1265,-
GAGAACTTGGGTCTGGTGCTA(11.0) Cs6g02150,1286,-
AAGGAGGTCGCAAGGCAAGCA(6.0) Cs6g02150,1391,-
ATTGGAAAGACGACACTGGTG(75.0) Cs6g02150,1412,-
Cs6g03500,11063,11314,26,7,5.3847619954183016E-5
CACTAATTGGTGCATTCCTTA(2.0) Cs6g03500,11063,+
GCACAGGCGGGGAAAATGTGG(5.0) Cs6g03500,11084,+
TCGGCATAAAGGTGGATTTTG(2.0) Cs6g03500,11126,+
TGAATGTACCATATGAGCGGC(33.0) Cs6g03500,11147,+
TCTACTTGCACTTGGAACTGC(10.0) Cs6g03500,11166,-
TAATTCAAGAGCGACTCTAAA(2.0) Cs6g03500,11208,-
TCAGGAAGCATGTAAGAACCG(2.0) Cs6g03500,11271,-
Cs6g03520,10340,10591,49,11,1.028610561134332E-6
CACTACGAAGAAGTGCCAAGA(11.0) Cs6g03520,10340,+
TCTTAAATATGCAGCTAGTCA(81.0) Cs6g03520,10403,+
GCAGCTATTTAAGACATATCA(2.0) Cs6g03520,10424,+
AAATAATCACGAAGGCCTTCT(94.0) Cs6g03520,10445,+
TAGTGTTAAGAAGGAACGAAT(11.0) Cs6g03520,10466,+
CAAGCTAGGGTGTGAGCAAAA(186.0) Cs6g03520,10508,+
TTGGCACTTCTTCGTAGTGAT(73.0) Cs6g03520,10338,-
ACTAGCTGCATATTTAAGAAA(8.0) Cs6g03520,10401,-
ATATGTCTTAAATAGCTGCTG(63.0) Cs6g03520,10422,-
AAGTGCAGCATTTGATATTAT(9.0) Cs6g03520,10485,-
TTGCTCACACCCTAGCTTGCA(9.0) Cs6g03520,10506,-
Cs6g05240,691,942,9,5,1.3409438118695247E-5
CAGCTTGTCTATAACGATGAT(2.0) Cs6g05240,691,+
AATTTGCTTCAAGAGAAACTG(3.0) Cs6g05240,838,+
AAATTTTTGCTCGTTTTGGAC(2.0) Cs6g05240,880,+
CATCGTTATAGACAAGCTGAG(30.0) Cs6g05240,689,-
CACAAGTCCACGCTTTGATCT(2.0) Cs6g05240,731,-
Cs6g12050,1729,1980,6,4,4.5496876227033814E-5
GTTGTCGAGCATCAAAACCTT(2.0) Cs6g12050,1729,+
GCTGATGATGACGAAAGAGGA(2.0) Cs6g12050,1771,+
CTCTTTCGTCATCATCAGCAC(3.0) Cs6g12050,1769,-
ATACCAGAAGTCGCTGAATTC(5.0) Cs6g12050,1790,-
Cs6g12090,7929,8180,4,4,3.2220960005818184E-6
TGGTGACCTCGAGCAGATCAC(2.0) Cs6g12090,7929,+
TGGTGACCTCGAGCAGATCAC(2.0) Cs6g12090,7992,+
TGGTGACCTCGAGCAGATCAC(2.0) Cs6g12090,8055,+
TGGTGACCTCGAGCAGATCAC(2.0) Cs6g12090,8118,+
Cs6g16030,8181,8432,3,3,8.198444268147071E-5
GGCAGCTTGTATTCGTCGACA(8.0) Cs6g16030,8181,+
AGAAGCACGTCATTCTCCCTG(11.0) Cs6g16030,8200,-
TCCCATGGGTCGTCTCCAAGG(2.0) Cs6g16030,8221,-
Cs6g16030,8933,9184,3,3,8.198444268147071E-5
AGGATGTGCAGAAAATGGGTG(70.0) Cs6g16030,8933,+
CGTTGACCTGAGCTTGGGCTG(2.0) Cs6g16030,8973,-
GAACCAACAGGATCACGACCG(5.0) Cs6g16030,9015,-
Cs7g02220,1157,1408,6,4,4.5496876227033814E-5
ATGAATGGGAAGTGCTGCAGC(6.0) Cs7g02220,1157,+
ATGGAAGCAAGATCATCGTCA(12.0) Cs7g02220,1199,+
CGCGTCCAAGCTTGGAGAGTA(2.0) Cs7g02220,1346,+
CAGCAGTCGTTGTCTGACAAT(2.0) Cs7g02220,1281,-
Cs7g14510,1013,1264,67,11,3.0217683624729212E-5
TTGCTTTGTTGTTGGATGATC(203.0) Cs7g14510,1013,+
TATGGGAGCGGGTTGATCTAA(105.0) Cs7g14510,1034,+
AGAAGATTGGTGTCCCTCTTC(44.0) Cs7g14510,1055,+
CAAAAAATAGTGCAGTGGTAT(32.0) Cs7g14510,1076,+
TTACAACCCGTTTCGTTGATG(5.0) Cs7g14510,1097,+
TTTGTGGTGGTATGGAAGCTC(3.0) Cs7g14510,1118,+
GTAGGATGTTTAAAGTGGCAT(10.0) Cs7g14510,1139,+
TTGGGGAAGAAACTATTGAGA(5.0) Cs7g14510,1202,+
TCAACGAAACGGGTTGTAAAT(4.0) Cs7g14510,1095,-
GCATCCTCATCAGATAAGCAT(4.0) Cs7g14510,1158,-
TCAGGAATACTATGATGACTC(2.0) Cs7g14510,1221,-
Cs7g14510,2176,2427,69,11,4.095428662621614E-5
GGGAAAAAGATAGGTCTATGT(9.0) Cs7g14510,2176,+
AATGATTCATGGAAGAACAAA(2.0) Cs7g14510,2197,+
AAGAAGAAGTTTGCTTTGTTG(4.0) Cs7g14510,2260,+
TTGGATGATCTATGGGAGCGG(306.0) Cs7g14510,2281,+
GTTGATCTAAAGAAGATTGGT(3.0) Cs7g14510,2302,+
GCAGTGGTATTTACAACCCGT(5.0) Cs7g14510,2344,+
ATGGAAGCTCGTAGGATGTTT(9.0) Cs7g14510,2386,+
ATAGACCTATCTTTTTCCCGA(4.0) Cs7g14510,2174,-
GAGCTTTCTCTTCGAGACTTT(7.0) Cs7g14510,2216,-
TTAAAGTCTTGAAGATGTCAT(5.0) Cs7g14510,2237,-
TATTTTTTGGAAGAGGGACAC(60.0) Cs7g14510,2321,-
Cs7g14510,810,1061,40,9,1.5529683528803775E-5
TCGGGAAAAAGATAGGTCTAT(9.0) Cs7g14510,917,+
TGTTGGATGATCTATGGGAGC(3.0) Cs7g14510,1022,+
ATTTATTATTGATTTGGGTTA(7.0) Cs7g14510,812,-
AATCTTTTGGATTATCAACAA(3.0) Cs7g14510,833,-
CAACCCAAATCACATAATCAA(20.0) Cs7g14510,854,-
GCTGTAGGTCTTTGGACACCA(19.0) Cs7g14510,875,-
ATAGACCTATCTTTTTCCCGA(4.0) Cs7g14510,917,-
GAGCTTTCTCTTCGAGACTTT(7.0) Cs7g14510,959,-
TTAAAGTCTTGAAGATGTCAT(5.0) Cs7g14510,980,-
Cs7g16030,1774,2025,16,6,2.52417969863E-5
TGTCTGCCAAGTTAAGGATGA(2.0) Cs7g16030,1774,+
TGTAGAGAAGCCTGCTTTGAG(2.0) Cs7g16030,1858,+
TTTACAAAGCAACGACACATG(5.0) Cs7g16030,1835,-
CAAAGCAGGCTTCTCTACATG(13.0) Cs7g16030,1856,-
CTTAGAGTTTTCGACGACGCT(2.0) Cs7g16030,1877,-
GAGGTGCTCGCCGAAGCTGGG(5.0) Cs7g16030,1919,-
Cs7g22470,355,606,62,16,2.177303649119225E-11
TTCTGAGATTCAGTCTACGGA(11.0) Cs7g22470,355,+
AGATGTGTGGTACTTTTTCTG(118.0) Cs7g22470,376,+
TAAGCCTAAGTACAAAGGTGC(18.0) Cs7g22470,397,+
CAAGCGGAAACGGTCAGGGCA(849.0) Cs7g22470,418,+
ACAGCGACATAGAAAAACGAA(414.0) Cs7g22470,439,+
GTCAGGAACCTGGAAAATGAC(4.0) Cs7g22470,460,+
TGGCGGTGGTTCTGAGATCAA(6.0) Cs7g22470,481,+
GCGGAAAAACAGTACTGAGGT(28.0) Cs7g22470,502,+
GATTGGTGACAAAGACTATCT(3.0) Cs7g22470,523,+
TGCGTCCGAGAAAGCTAACAC(2.0) Cs7g22470,565,+
CGTAGACTGAATCTCAGAAAG(96.0) Cs7g22470,353,-
GAAAAAGTACCACACATCTTC(69.0) Cs7g22470,374,-
CGTTTTTCTATGTCGCTGTTG(8.0) Cs7g22470,437,-
CTCAGTACTGTTTTTCCGCTT(18.0) Cs7g22470,500,-
ATCGTCATGGATAAAAACAAG(3.0) Cs7g22470,542,-
GTTAGCTTTCTCGGACGCAGC(98.0) Cs7g22470,563,-
Cs7g22555,1081,1332,176,17,5.4105572739589734E-5
ATGTTGCAGAAAATACTTTTC(115.0) Cs7g22555,1083,+
CAAAGGTGAGAAAGAACAAAA(141.0) Cs7g22555,1104,+
CTTGTGGCAGATATGAAATAT(711.0) Cs7g22555,1125,+
CAACTTATGAACGTGGTGTAG(762.0) Cs7g22555,1146,+
CAGAAACTGTTTTTGGGACTA(979.0) Cs7g22555,1167,+
ATGCTACTTTGCCATTGGCTC(81.0) Cs7g22555,1188,+
TAATTTCAGGAAGAATCCCAA(4.0) Cs7g22555,1209,+
CTGTTACCAAGTCGCAATTTA(4.0) Cs7g22555,1230,+
AATTTGTACTGTAGAAATCAT(9.0) Cs7g22555,1251,+
GTTGCAGAAAATACTTTTCCA(26.0) Cs7g22555,1272,+
ATGGCAAGAAAAAGCAAGCAT(3.0) Cs7g22555,1293,+
GAAAAGTATTTTCTGCAACAT(16.0) Cs7g22555,1083,-
TTTTGTTCTTTCTCACCTTTG(2.0) Cs7g22555,1104,-
ATATTTCATATCTGCCACAAG(2.0) Cs7g22555,1125,-
CTACACCACGTTCATAAGTTG(48.0) Cs7g22555,1146,-
GAGCCAATGGCAAAGTAGCAT(17.0) Cs7g22555,1188,-
TAAATTGCGACTTGGTAACAG(132.0) Cs7g22555,1230,-
Cs7g22555,42,293,103,13,7.225567877663922E-5
GAGACAGCTGGCTAGGCCTCA(10.0) Cs7g22555,42,+
AGCACTTTGAATCAAATCTAA(6.0) Cs7g22555,63,+
AAGATGGGCTCTCTCGTTTTC(3.0) Cs7g22555,84,+
AGATTATTCAGATTCCATCCA(3.0) Cs7g22555,105,+
AAGCTTCTTCTGAACAAGAGG(5.0) Cs7g22555,147,+
AGACTTGACCCTGATTTCTAT(6.0) Cs7g22555,168,+
GTCCAAACAGATAAGAAGCAC(7.0) Cs7g22555,189,+
AGAGCAGAATGCGTCGTGTAC(62.0) Cs7g22555,210,+
AAACGAGAGAGCCCATCTTTT(2.0) Cs7g22555,82,-
GATGGAATCTGAATAATCTGA(3.0) Cs7g22555,103,-
TCTTGTTCAGAAGAAGCTTGA(16.0) Cs7g22555,145,-
GCTTCTTATCTGTTTGGACAT(93.0) Cs7g22555,187,-
ACACGACGCATTCTGCTCTGT(13.0) Cs7g22555,208,-
Cs7g24050,4743,4994,288,22,0.0
CAGTCCCGAACCCGTCGGCTG(1623.0) Cs7g24050,4745,+
TCGGCGGACTGCTCGAGCTGC(3.0) Cs7g24050,4766,+
CACCGCGGCGAGAGCGGGTCG(2.0) Cs7g24050,4787,+
CCGCGTGCCGGCCGGGGGACG(126.0) Cs7g24050,4808,+
GACTGGGAACGGTCCTTTCGG(13.0) Cs7g24050,4829,+
GGGCCTTCCCCGGGCGTCGAA(37.0) Cs7g24050,4850,+
CAGTCGACTCAGAACTGGTAC(97.0) Cs7g24050,4871,+
GGACAAGGGGAATCCGACTGT(6.0) Cs7g24050,4892,+
TTAATTAAAACAAAGCATTGC(2.0) Cs7g24050,4913,+
GATGGTCCCTGCGGATGCTCA(23.0) Cs7g24050,4934,+
CGCAATGTGATTTCTGCCCAG(9.0) Cs7g24050,4955,+
CAGCCGACGGGTTCGGGACTG(816.0) Cs7g24050,4745,-
GCAGCTCGAGCAGTCCGCCGA(32.0) Cs7g24050,4766,-
CGACCCGCTCTCGCCGCGGTG(6.0) Cs7g24050,4787,-
CGTCCCCCGGCCGGCACGCGG(100.0) Cs7g24050,4808,-
CCGAAAGGACCGTTCCCAGTC(14.0) Cs7g24050,4829,-
TTCGACGCCCGGGGAAGGCCC(63.0) Cs7g24050,4850,-
GTACCAGTTCTGAGTCGACTG(2.0) Cs7g24050,4871,-
ACAGTCGGATTCCCCTTGTCC(7.0) Cs7g24050,4892,-
GCAATGCTTTGTTTTAATTAA(13.0) Cs7g24050,4913,-
TGAGCATCCGCAGGGACCATC(26.0) Cs7g24050,4934,-
CTGGGCAGAAATCACATTGCG(29.0) Cs7g24050,4955,-
Cs7g25130,2261,2512,367,22,0.0
CAAGGCTATAGACTCGTTGAA(88.0) Cs7g25130,2261,+
TACATCAGTGTAGCGCGCGTG(401.0) Cs7g25130,2282,+
CGGCCCAGAACATCTAAGGGC(23.0) Cs7g25130,2303,+
ATCACAGACCTGTTATTGCCT(4.0) Cs7g25130,2324,+
CAAACTTCCTTGGCCTAAGCG(2.0) Cs7g25130,2345,+
GCCATAGTCCCTCTAAGAAGC(12.0) Cs7g25130,2366,+
TGGCCACGGAGGGATACCTCC(15.0) Cs7g25130,2387,+
GCATAGCTAGTTAGCAGGCTG(61.0) Cs7g25130,2408,+
AGGTCTCGTTCGTTAACGGAA(31.0) Cs7g25130,2429,+
TTAACCAGACAAATCGCTCCA(17.0) Cs7g25130,2450,+
CCAACTAAGAACGGCCATGCA(139.0) Cs7g25130,2471,+
CAACGAGTCTATAGCCTTGGC(126.0) Cs7g25130,2259,-
CGCGCGCTACACTGATGTATT(92.0) Cs7g25130,2280,-
CCTTAGATGTTCTGGGCCGCA(4.0) Cs7g25130,2301,-
GCAATAACAGGTCTGTGATGC(78.0) Cs7g25130,2322,-
CTTAGGCCAAGGAAGTTTGAG(123.0) Cs7g25130,2343,-
TTCTTAGAGGGACTATGGCCG(2667.0) Cs7g25130,2364,-
AGGTATCCCTCCGTGGCCAGC(33.0) Cs7g25130,2385,-
GCCTGCTAACTAGCTATGCGG(28.0) Cs7g25130,2406,-
CCGTTAACGAACGAGACCTCA(237.0) Cs7g25130,2427,-
GAGCGATTTGTCTGGTTAATT(438.0) Cs7g25130,2448,-
CATGGCCGTTCTTAGTTGGTG(32.0) Cs7g25130,2469,-
Cs7g25130,2899,3150,353,22,0.0
GTTAATCATTACTCCGATCCC(2.0) Cs7g25130,2899,+
GAAGGCCAACAGAATAGGACC(622.0) Cs7g25130,2920,+
GAAATCCTATGATGTTATCCC(2.0) Cs7g25130,2941,+
ATGCTAATGTATACAGAGCGT(22.0) Cs7g25130,2962,+
AGGCTTGCTTTGAGCACTCTA(8.0) Cs7g25130,2983,+
ATTTCTTCAAAGTAACAGCGC(14.0) Cs7g25130,3004,+
CGGTGGCACGACCCGGCCAGT(7.0) Cs7g25130,3025,+
TAAGGCCAGGAGCGCATCGCC(70.0) Cs7g25130,3046,+
GGCAGAAGGGACGAGCCGGCC(112.0) Cs7g25130,3067,+
GGTGCACACCGCGAGGCGGAC(67.0) Cs7g25130,3088,+
CGGCCGACCCAACCCAAGGTC(42.0) Cs7g25130,3109,+
GATCGGAGTAATGATTAACAG(127.0) Cs7g25130,2897,-
TCCTATTCTGTTGGCCTTCGG(2601.0) Cs7g25130,2918,-
GATAACATCATAGGATTTCGG(4467.0) Cs7g25130,2939,-
GCTCTGTATACATTAGCATGG(73.0) Cs7g25130,2960,-
GAGTGCTCAAAGCAAGCCTAC(3.0) Cs7g25130,2981,-
GCTGTTACTTTGAAGAAATTA(10.0) Cs7g25130,3002,-
TGGCCGGGTCGTGCCACCGGC(2.0) Cs7g25130,3023,-
CGATGCGCTCCTGGCCTTAAC(3.0) Cs7g25130,3044,-
CCGGCTCGTCCCTTCTGCCGG(3.0) Cs7g25130,3065,-
CCGCCTCGCGGTGTGCACCGG(142.0) Cs7g25130,3086,-
CCTTGGGTTGGGTCGGCCGGT(3542.0) Cs7g25130,3107,-
Cs7g25130,865,1116,288,22,0.0
TTCACTTTGACATTCAGAGCA(8.0) Cs7g25130,867,+
CTGGGCAGAAATCACATTGCG(29.0) Cs7g25130,888,+
TGAGCATCCGCAGGGACCATC(26.0) Cs7g25130,909,+
GCAATGCTTTGTTTTAATTAA(13.0) Cs7g25130,930,+
ACAGTCGGATTCCCCTTGTCC(7.0) Cs7g25130,951,+
GTACCAGTTCTGAGTCGACTG(2.0) Cs7g25130,972,+
TTCGACGCCCGGGGAAGGCCC(63.0) Cs7g25130,993,+
CCGAAAGGACCGTTCCCAGTC(14.0) Cs7g25130,1014,+
CGTCCCCCGGCCGGCACGCGG(100.0) Cs7g25130,1035,+
CGACCCGCTCTCGCCGCGGTG(6.0) Cs7g25130,1056,+
GCAGCTCGAGCAGTCCGCCGA(32.0) Cs7g25130,1077,+
TGCTCTGAATGTCAAAGTGAA(10.0) Cs7g25130,867,-
CGCAATGTGATTTCTGCCCAG(9.0) Cs7g25130,888,-
GATGGTCCCTGCGGATGCTCA(23.0) Cs7g25130,909,-
TTAATTAAAACAAAGCATTGC(2.0) Cs7g25130,930,-
GGACAAGGGGAATCCGACTGT(6.0) Cs7g25130,951,-
CAGTCGACTCAGAACTGGTAC(97.0) Cs7g25130,972,-
GGGCCTTCCCCGGGCGTCGAA(37.0) Cs7g25130,993,-
GACTGGGAACGGTCCTTTCGG(13.0) Cs7g25130,1014,-
CCGCGTGCCGGCCGGGGGACG(126.0) Cs7g25130,1035,-
CACCGCGGCGAGAGCGGGTCG(2.0) Cs7g25130,1056,-
TCGGCGGACTGCTCGAGCTGC(3.0) Cs7g25130,1077,-
Cs7g26085,500,751,66,15,1.3410498560726646E-9
GTGGGCAAGAATACCCAAGTA(6.0) Cs7g26085,500,+
GAGAAAAATACTCTTTATTTA(2.0) Cs7g26085,521,+
TAAATTACATCGATATTTTTT(6.0) Cs7g26085,605,+
ATTGAAGAAAGAGAAGAATAT(405.0) Cs7g26085,647,+
TTTTATGAATTCTTAGATCTA(48.0) Cs7g26085,668,+
AGAGTCATATACGAGGGATGT(13.0) Cs7g26085,689,+
AAAGTTGACTGTCAAAAATTA(4.0) Cs7g26085,710,+
AATAAAGAGTATTTTTCTCTA(40.0) Cs7g26085,519,-
TTTCATTTATAACTCTAGGGA(104.0) Cs7g26085,561,-
TGCGATTTCTCCTTGAATCTT(5.0) Cs7g26085,582,-
AAAATATCGATGTAATTTATT(4.0) Cs7g26085,603,-
TTTACATTCATTCTTGGAAAA(10.0) Cs7g26085,624,-
ATTCTTCTCTTTCTTCAATCA(2.0) Cs7g26085,645,-
ATCCCTCGTATATGACTCTTA(17.0) Cs7g26085,687,-
ATTTTTGACAGTCAACTTTAC(73.0) Cs7g26085,708,-
Cs7g26730,1697,1948,23,12,1.9398185320091267E-12
AGGAATTCAGGACGCCTTAAA(2.0) Cs7g26730,1697,+
AATAAGTTATGATGGTTTGGA(13.0) Cs7g26730,1718,+
TTTGGATATTGCATGTTTCTT(28.0) Cs7g26730,1760,+
TATCGATGAGGACAGAGACAC(29.0) Cs7g26730,1781,+
TTGTGAATTCTTTGCTACATC(2.0) Cs7g26730,1823,+
TAAGCATCTTATCACTATATC(7.0) Cs7g26730,1865,+
TAAGGCGTCCTGAATTCCTTT(2.0) Cs7g26730,1695,-
CAAACCATCATAACTTATTTT(8.0) Cs7g26730,1716,-
ATCAAGGAATTTTGTCACAGT(3.0) Cs7g26730,1800,-
AACAAGAACTTCTATTCCCGA(2.0) Cs7g26730,1842,-
TTTTATTTTATTGCGGACTGA(127.0) Cs7g26730,1884,-
AGCTCGCAATAAATCATGCAT(6.0) Cs7g26730,1905,-
Cs7g26750,1764,2015,21,12,4.380606545021766E-13
AGGAATTCAGGACGCCTTAAA(2.0) Cs7g26750,1764,+
AATAAGTTATGATGGTTTGGA(13.0) Cs7g26750,1785,+
TTTAGATATTGCATGTTTCTT(7.0) Cs7g26750,1827,+
TATCGATGAGGACAGAGACAC(29.0) Cs7g26750,1848,+
TGCGACAAAATTCCTTGATGA(32.0) Cs7g26750,1869,+
TTGTGAATTCTTTGCTACATC(2.0) Cs7g26750,1890,+
TAAGCATCTTATCACTATATC(7.0) Cs7g26750,1932,+
TAAGGCGTCCTGAATTCCTTT(2.0) Cs7g26750,1762,-
CAAACCATCATAACTTATTTT(8.0) Cs7g26750,1783,-
ATCAAGGAATTTTGTCGCAGT(3.0) Cs7g26750,1867,-
TTCTATTTTATTAAGGACTGA(105.0) Cs7g26750,1951,-
AGCTCGCAATAAATCATGCAT(6.0) Cs7g26750,1972,-
Cs7g27730,461,712,6,4,4.5496876227033814E-5
ATGCAAAATCTTTACTCGTTG(7.0) Cs7g27730,461,+
AGATGAAAAGGTTGAGGATGA(3.0) Cs7g27730,650,+
CACATCTGGGGATTGAGCAAA(2.0) Cs7g27730,522,-
CAAGTCAGCGAGTTAGGCTTC(5.0) Cs7g27730,669,-
Cs8g05310,475,726,11,5,4.632210139417279E-5
ATTCAAATGGGTTGTTTCCGG(2.0) Cs8g05310,475,+
TGGGTATAACGAGCGGTGCTT(13.0) Cs8g05310,538,+
ATACGGTGACTTTTAATTTTT(7.0) Cs8g05310,601,+
TGATTAATGGTTTGTGTGCGG(4.0) Cs8g05310,622,+
AGGGTAGAATTATGGAGGCCG(69.0) Cs8g05310,643,+
Cs8g05310,853,1104,23,8,1.4162066894544022E-6
TTTGTAAGGATGGGTTTGTAG(2.0) Cs8g05310,853,+
ACAAGGCAAAGGAATTGCTTC(2.0) Cs8g05310,874,+
ATAACTCTCTGATTTGCGGTT(6.0) Cs8g05310,937,+
TTTGTTGTGTTGACGATTGGA(3.0) Cs8g05310,958,+
TTGAGATGATGGATAATGGTG(6.0) Cs8g05310,1000,+
ATTGCAAGGACGGGAAGATGG(7.0) Cs8g05310,1063,+
TTCCTGTCCTTCATTTGCAGA(2.0) Cs8g05310,893,-
CCGCAAATCAGAGAGTTATAA(2.0) Cs8g05310,935,-
Cs8g07540,262,513,95,13,2.767568197529885E-5
TGAAGCCTTGTGTGTCTTTGA(20.0) Cs8g07540,264,+
TTCTCGGCCTCCCGTCACTTC(5.0) Cs8g07540,306,+
CTTCAATATTTTGTTTGGTTG(11.0) Cs8g07540,327,+
TGATACTGTCCTTTCACTCTT(12.0) Cs8g07540,369,+
CAAGAGACTCAATTCAACTGG(15.0) Cs8g07540,390,+
TTACAATATCTTGATTAACTG(3.0) Cs8g07540,432,+
CTTTTGCAAAATGGGTCGAGT(27.0) Cs8g07540,453,+
TCAAAGACACACAAGGCTTCA(25.0) Cs8g07540,264,-
GGGCGCATACGGAGCATGTAA(2.0) Cs8g07540,285,-
GAAGTGACGGGAGGCCGAGAA(44.0) Cs8g07540,306,-
CAACCAAACAAAATATTGAAG(4.0) Cs8g07540,327,-
AAGAGTGAAAGGACAGTATCA(44.0) Cs8g07540,369,-
AGAACAACAAAACCATGAGGC(3.0) Cs8g07540,474,-
Cs8g07560,2291,2542,3,3,8.198444268147071E-5
AGCTTTGCTGTGACTCGGGCC(3.0) Cs8g07560,2291,+
GGTGATACTGATGATTACGAT(2.0) Cs8g07560,2438,+
CAGTACTTTCACAGCATGCCA(3.0) Cs8g07560,2501,+
Cs8g08160,645,896,89,12,8.835831950805075E-5
AGGCCAAGGAACTGCTTCTGA(11.0) Cs8g08160,645,+
AGATGAAGGATGAGAATATTA(3.0) Cs8g08160,666,+
CCTCTGTGATTCGTGGTTTTT(73.0) Cs8g08160,708,+
AGATGATGGATCAAGGGGTAC(143.0) Cs8g08160,771,+
AGCCTAATGTTGTGACTTTCA(5.0) Cs8g08160,792,+
GCAAGAATGGGAAGATGGACA(4.0) Cs8g08160,834,+
AAGCAAGGAGGCTGTTAGAAT(3.0) Cs8g08160,855,+
AGAAGCAGTTCCTTGGCCTTG(3.0) Cs8g08160,643,-
AAACCACGAATCACAGAGGTA(2.0) Cs8g08160,706,-
TTCCAATCGTTAGCATAACAA(20.0) Cs8g08160,727,-
AAAGTCACAACATTAGGCTGT(4.0) Cs8g08160,790,-
TCCATCTTCCCATTCTTGCAG(2.0) Cs8g08160,832,-
Cs8g08220,207,458,84,12,4.6905084965389954E-5
CTAAACTGAAGGAGTCGCTAC(12.0) Cs8g08220,207,+
CCTCACTCGAAAAATTCCTCA(21.0) Cs8g08220,249,+
TTACTCCTAATGAAGCCTTGT(41.0) Cs8g08220,312,+
TGTTTGGTTGTCTTGCTAAGA(2.0) Cs8g08220,396,+
CTAAACATTATGATACTGTCC(45.0) Cs8g08220,417,+
CGGTCTTTGACTGTCAGTCGT(3.0) Cs8g08220,226,-
GATGGTTTGCACCTTTTTCTG(2.0) Cs8g08220,268,-
AGATTAATGTCACCTTGACCT(3.0) Cs8g08220,289,-
AGCATGTAATCAAAGATACAC(64.0) Cs8g08220,331,-
GGCGGAGAAGGGTGCATATGG(2.0) Cs8g08220,352,-
ATATTGAAGGAAGTCACAGGA(6.0) Cs8g08220,373,-
TTAGCAAGACAACCAAACAAA(45.0) Cs8g08220,394,-
Cs8g08230,401,652,59,11,7.898408824449579E-6
TGAAGCCTTTTGTATCTTTGA(52.0) Cs8g08230,403,+
TTACATGCTCCGTATGCACCC(4.0) Cs8g08230,424,+
CTTCAATATTTTGCTCGCTGG(11.0) Cs8g08230,466,+
TGATACTGTCCTTTTACTCTT(2.0) Cs8g08230,508,+
CTAGAGACTCAATTCAACTGG(2.0) Cs8g08230,529,+
TTACAATATCTTGATTAACTG(3.0) Cs8g08230,571,+
CTTTTGCAAAATGGGTAGAGT(12.0) Cs8g08230,592,+
TCAAAGATACAAAAGGCTTCA(4.0) Cs8g08230,403,-
GGGTGCATACGGAGCATGTAA(24.0) Cs8g08230,424,-
GAAGAGACAGGAGGCGGAGAA(172.0) Cs8g08230,445,-
AAGAGTAAAAGGACAGTATCA(7.0) Cs8g08230,508,-
Cs8g08549,832,1083,105,13,9.048213131423277E-5
AGGCCAAGGAACTGTTTCTGC(8.0) Cs8g08549,832,+
AGATGAAGGATAACAATATTA(2.0) Cs8g08549,853,+
CTCATGCTGATGATTGGAATG(2.0) Cs8g08549,916,+
AGATGATGGACCAAGGGGTAC(162.0) Cs8g08549,958,+
AGCCTAATGTTGTGACTTTCA(5.0) Cs8g08549,979,+
GCAAGAATGGAAAGATGGATG(8.0) Cs8g08549,1021,+
AGGCTGCCGCATTGTTTACGA(8.0) Cs8g08549,1042,+
AGAAACAGTTCCTTGGCCTTG(2.0) Cs8g08549,830,-
ATATTGTTATCCTTCATCTGC(3.0) Cs8g08549,851,-
ATTAGCAAACACTTGGCCTCA(2.0) Cs8g08549,935,-
ACCCCTTGGTCCATCATCTCA(5.0) Cs8g08549,956,-
AAAGTCACAACATTAGGCTGT(4.0) Cs8g08549,977,-
GTAAACAATGCGGCAGCCTCA(7.0) Cs8g08549,1040,-
Cs8g08570,428,679,130,15,3.1688361275312664E-5
AAGAAAGGTGCAAATCATCAG(32.0) Cs8g08570,430,+
GTCAAGGTGATATTAATCTTA(29.0) Cs8g08570,451,+
TTACTCCTAATGAAGCCTTGT(41.0) Cs8g08570,472,+
ATATGCGCCCTTCTCCGCCTC(22.0) Cs8g08570,514,+
TGTTTGGTTGTCTTGCTAAGA(2.0) Cs8g08570,556,+
TTTCACTCTTCAAGAGACTCA(5.0) Cs8g08570,598,+
ATTCCACTGGGTTGTTTCCGG(2.0) Cs8g08570,619,+
ATCATTATACTTACAACATAT(2.0) Cs8g08570,640,+
CTGATGATTTGCACCTTTCTT(3.0) Cs8g08570,430,-
ACAAGGCTTCATTAGGAGTAA(5.0) Cs8g08570,472,-
TGAGCATGTAATCAAAGATAC(3.0) Cs8g08570,493,-
GAGGCGGAGAAGGGCGCATAT(25.0) Cs8g08570,514,-
AAAGATTGAAGGAAGTGACAG(8.0) Cs8g08570,535,-
CCGGAAACAACCCAGTGGAAT(6.0) Cs8g08570,619,-
ATATGTTGTAAGTATAATGAT(7.0) Cs8g08570,640,-
Cs8g10560,1081,1332,24,9,1.1110477185415466E-7
GATGGAAATGTGAGGAACGTC(3.0) Cs8g10560,1081,+
ATTGGACGCCTTGATCAGTTA(4.0) Cs8g10560,1186,+
ATAACAACAAGGGATAAACAA(3.0) Cs8g10560,1228,+
GTTCTTCAAAATTGTTGGGCC(11.0) Cs8g10560,1249,+
GTCTCTTGAGCTGAAACCGGA(10.0) Cs8g10560,1100,-
CTAGAACCTTCTTGCGAGCAA(16.0) Cs8g10560,1121,-
ACTGATCAAGGCGTCCAATTA(39.0) Cs8g10560,1184,-
CCCAACAATTTTGAAGAACTT(82.0) Cs8g10560,1247,-
CATCAACATATACTAATTCCT(3.0) Cs8g10560,1289,-
Cs8g10560,934,1185,14,7,3.9256814207734587E-7
ATAGGCAAGACAACAATTGCT(11.0) Cs8g10560,934,+
GATGCAGAAGAAACGGACAGA(11.0) Cs8g10560,1018,+
ATAAAGGACTTACAAAAGCAA(65.0) Cs8g10560,1039,+
GATGGAAATGTGAGGAACGTC(3.0) Cs8g10560,1081,+
TTTTGTTAAAAATAGCATCAG(2.0) Cs8g10560,953,-
GTCTCTTGAGCTGAAACCGGA(10.0) Cs8g10560,1100,-
CTAGAACCTTCTTGCGAGCAA(16.0) Cs8g10560,1121,-
Cs8g10570,1358,1609,24,9,1.1110477185415466E-7
GATGGAAATGTGAGGAACGTC(3.0) Cs8g10570,1358,+
ATTGGACGCCTTGATCAGTTA(4.0) Cs8g10570,1463,+
ATAACAACAAGGGATAAACAA(3.0) Cs8g10570,1505,+
GTTCTTCAAAATTGTTGGGCC(11.0) Cs8g10570,1526,+
GTCTCTTGAGCTGAAACCGGA(10.0) Cs8g10570,1377,-
CTAGAACCTTCTTGCGAGCAA(16.0) Cs8g10570,1398,-
ACTGATCAAGGCGTCCAATTA(39.0) Cs8g10570,1461,-
CCCAACAATTTTGAAGAACTT(82.0) Cs8g10570,1524,-
CATCAACATATACTAATTCCT(3.0) Cs8g10570,1566,-
Cs8g11620,622,873,17,6,3.789337989497446E-5
AAGGTCGTTATGGCTGAGGTA(59.0) Cs8g11620,622,+
TTTGATTTAGGCATGGAATTT(76.0) Cs8g11620,685,+
CAAAGAGCTTCTCGACTGTGT(61.0) Cs8g11620,727,+
CCTCAGCCATAACGACCTTAT(6.0) Cs8g11620,620,-
GATGATCTGGGGTCTGTGTTA(3.0) Cs8g11620,641,-
CAAGTTTGTCTTGAATTTTAT(3.0) Cs8g11620,662,-
Cs8g12950,5891,6142,3,3,8.198444268147071E-5
GTCCACGGGCGAAGACAGAAG(14.0) Cs8g12950,5891,+
TCTGTCTTCGCCCGTGGACGT(3.0) Cs8g12950,5889,-
TTTGGGAAGTGAGCTAAAATA(3.0) Cs8g12950,5952,-
Cs9g06843,2136,2387,86,17,3.150455917991824E-10
CAAGATCATGCATCCATCATA(8.0) Cs9g06843,2136,+
AATCTATGCAATTGACTCTTT(26.0) Cs9g06843,2157,+
ACCATGGATATCATATTCTGC(25.0) Cs9g06843,2178,+
AAGTAAATTGATTTTTGATTG(3.0) Cs9g06843,2220,+
ATAACCGTATTGTTTAAAGGA(36.0) Cs9g06843,2241,+
ACACCCATTATTTCTACCCAA(30.0) Cs9g06843,2262,+
TTGCACAGTAAGCAAAACATC(6.0) Cs9g06843,2304,+
TATTCAATTGTGACTATAATA(7.0) Cs9g06843,2325,+
TCATTCTCTATGACAACCGCT(4.0) Cs9g06843,2346,+
TGATGGATGCATGATCTTGCC(11.0) Cs9g06843,2134,-
AGAGTCAATTGCATAGATTTA(9.0) Cs9g06843,2155,-
AGAATATGATATCCATGGTAA(18.0) Cs9g06843,2176,-
TAGGTTTTTTTTTCAAGGTGC(19.0) Cs9g06843,2197,-
ATCAAAAATCAATTTACTTTC(30.0) Cs9g06843,2218,-
CTTTAAACAATACGGTTATCA(45.0) Cs9g06843,2239,-
GGGTAGAAATAATGGGTGTTC(1195.0) Cs9g06843,2260,-
TTATAGTCACAATTGAATAGA(34.0) Cs9g06843,2323,-
Cs9g06846,265,516,86,17,3.150455917991824E-10
GTTACGAATCCCGCAGCATAG(8.0) Cs9g06846,265,+
TTATAGTCACAATTGAATAGA(34.0) Cs9g06846,307,+
GGGTAGAAATAATGGGTGTTC(1195.0) Cs9g06846,370,+
CTTTAAACAATACGGTTATCA(45.0) Cs9g06846,391,+
ATCAAAAATCAATTTACTTTC(30.0) Cs9g06846,412,+
TAGGTTTTTTTTTCAAGGTGC(19.0) Cs9g06846,433,+
AGAATATGATATCCATGGTAA(18.0) Cs9g06846,454,+
AGAGTCAATTGCATAGATTTA(9.0) Cs9g06846,475,+
ATGCTGCGGGATTCGTAACAA(8.0) Cs9g06846,263,-
TCATTCTCTATGACAACCGCT(4.0) Cs9g06846,284,-
TATTCAATTGTGACTATAATA(7.0) Cs9g06846,305,-
TTGCACAGTAAGCAAAACATC(6.0) Cs9g06846,326,-
ACACCCATTATTTCTACCCAA(30.0) Cs9g06846,368,-
[truncated: 914 more rows]

## Sheet: WT_bio2_phasiRNA
List of phased sRNAs in each of the predicted loci
Cs1g05730,1073,1324,16,7,1.23811545995831E-06
TTTGGTGCTGGTGCATTCGGA(2.0) Cs1g05730,1073,+
AGTAAGATTGTCGTCACACAT(462.0) Cs1g05730,1094,+
AAAACATTGAAAGAGTTGTCG(11.0) Cs1g05730,1157,+
GAGAAGATAGTGAAGAAGTGC(19.0) Cs1g05730,1262,+
GTGTGACGACAATCTTACTTC(3.0) Cs1g05730,1092,-
CTGCAACACCCTGATTGCGAT(2.0) Cs1g05730,1113,-
CACGCAAACAATCATCGTCCG(190.0) Cs1g05730,1176,-
Cs1g06720,1190,1441,3,3,8.19844426814707E-05
CATTGTATCCTGAAGACTTCG(2.0) Cs1g06720,1190,+
TAGAATATTGGATTGTCGAGG(4.0) Cs1g06720,1232,+
TTGTAAGAGAGATGGCATTGG(4.0) Cs1g06720,1379,+
Cs1g06720,791,1042,3,3,8.19844426814707E-05
CAACTGTAGACAATGGGTGCA(4.0) Cs1g06720,791,+
CAAAAGAAGTGGCTCGATCTA(2.0) Cs1g06720,833,+
AGCAGTGTGCTGGTCTGCCTC(2.0) Cs1g06720,980,+
Cs1g08080,1037,1288,70,13,6.11247404706643E-07
CGCAGTGAACGTGTGGCAAGA(9.0) Cs1g08080,1037,+
ATTACTAGCAAGCTTCCGTTT(4.0) Cs1g08080,1058,+
CATGCTCTCAGAGGCCTCCCT(2.0) Cs1g08080,1079,+
TTTACGCGAATGGCATTTGAA(10.0) Cs1g08080,1121,+
CAAGGATCGGAACCAAAAGAT(6.0) Cs1g08080,1142,+
AAAGATGTTGTAGGAAAATGT(3.0) Cs1g08080,1184,+
AGGACGATCGGACGCTTACTT(9.0) Cs1g08080,1226,+
ACGGAAGCTTGCTAGTAATTC(2.0) Cs1g08080,1056,-
GGAGGCCTCTGAGAGCATGAA(97.0) Cs1g08080,1077,-
AAGACCAGGACATGTCTTCAG(6.0) Cs1g08080,1098,-
CAATTTGCACTAACTTGGAAT(3.0) Cs1g08080,1161,-
TGGCAAGAGGAACTCCAGCAC(6.0) Cs1g08080,1203,-
GTAAGCGTCCGATCGTCCTTA(266.0) Cs1g08080,1224,-
Cs1g08080,717,968,20,11,1.10718651055173E-11
GATTGGGGAAAACGGCGGTTG(136.0) Cs1g08080,717,+
TTTCTGATGTCTTTGGTGTGA(5.0) Cs1g08080,801,+
CTACTATTGTTGAAAAGATGA(35.0) Cs1g08080,822,+
AGTCTGAGAAACTTGATCTAG(13.0) Cs1g08080,864,+
ACCAACTACAGGAACGCCTTC(14.0) Cs1g08080,885,+
GCGGAGAAATTGATGGGAAGA(7.0) Cs1g08080,906,+
TCATTGTACACTAACTGAGCA(4.0) Cs1g08080,736,-
CAGACCCACATTCTTAGATTA(3.0) Cs1g08080,778,-
CTATTGGTTGCAGATCTTATC(5.0) Cs1g08080,841,-
AGATCAAGTTTCTCAGACTCC(4.0) Cs1g08080,862,-
AGGCGTTCCTGTAGTTGGTCT(80.0) Cs1g08080,883,-
Cs1g08330,628,879,37,9,7.62663278860883E-06
AAGGTCGTTATGGCTGAGGTA(27.0) Cs1g08330,628,+
ACACAGACCCCAGATCAACAG(11.0) Cs1g08330,649,+
TTTGACTTAGGCATGGAATTT(176.0) Cs1g08330,691,+
CAGAAAGCTTATCGACTTTGC(4.0) Cs1g08330,733,+
TATGGGGATGTTGAGAAAGAA(9.0) Cs1g08330,838,+
CCTCAGCCATAACGACCTTAT(4.0) Cs1g08330,626,-
CAAGTTTATCCTGAATTTTCT(12.0) Cs1g08330,668,-
ATGTACTCTCATTCAAGCCAA(2.0) Cs1g08330,710,-
CCAATATTATGAGGACCTTCT(11.0) Cs1g08330,773,-
Cs1g09350,1025,1276,40,9,1.55296835288037E-05
ACGGTTAGCATTATGATGAGC(4.0) Cs1g09350,1025,+
ACGGGGCTGTCTACAGAAGAT(7.0) Cs1g09350,1067,+
TCTTCAGAGATTGGACAATTA(60.0) Cs1g09350,1130,+
GTAGACAAGTGCAAGGGCCTG(25.0) Cs1g09350,1172,+
CCCCTTGCAGTCAAAACTATT(2.0) Cs1g09350,1193,+
AAAACTAGAGAACAATGGCAA(10.0) Cs1g09350,1235,+
TTTCAAACAAGGACCAACAAT(4.0) Cs1g09350,1086,-
TAGTTTTGACTGCAAGGGGCA(22.0) Cs1g09350,1191,-
TATACCGCAGGAGACTCCCAA(19.0) Cs1g09350,1212,-
Cs1g09350,752,1003,25,8,2.96260050149857E-06
AAAAGGATGTGGGTGTGCGTA(109.0) Cs1g09350,752,+
TCAGACCCTTTTGATGAGTAT(20.0) Cs1g09350,773,+
CGTGATTTAGAAGATGTGAAG(195.0) Cs1g09350,836,+
TTGGATGATGTGTGGACGGAG(114.0) Cs1g09350,920,+
GATTACAGAAAATGGGAACCA(27.0) Cs1g09350,941,+
CGCACACCCACATCCTTTTTT(2.0) Cs1g09350,750,-
CAGGAACTTCTAAAGCTGCAA(21.0) Cs1g09350,813,-
CAAGAAGGAAACTCAATGACT(2.0) Cs1g09350,855,-
Cs1g09575,477,728,141,17,1.55405879199449E-06
AAACTGAGCAACCATCAGCCC(13.0) Cs1g09575,477,+
TTCATATCATGATTAATTTCA(38.0) Cs1g09575,498,+
GAAATCATGTTGCAGAAAAAT(3.0) Cs1g09575,519,+
CAATATCAAGTTATCCGTGTT(24.0) Cs1g09575,582,+
GAGTACGGCACTCGCACTAAG(7.0) Cs1g09575,603,+
AAATTAATACTCTTGGCATTT(3.0) Cs1g09575,624,+
TATTTCAGGTAGAACCTCAGC(17.0) Cs1g09575,645,+
ACTATCACAATATGTCTTCGT(6.0) Cs1g09575,687,+
GCTGATGGTTGCTCAGTTTGC(29.0) Cs1g09575,475,-
AAATTAATCATGATATGAAGG(12.0) Cs1g09575,496,-
TTTTCTGCAACATGATTTCTG(12.0) Cs1g09575,517,-
TTCTCACCCTTCAGAAGCCAT(56.0) Cs1g09575,538,-
ACAGCCCATAAGGCAAGCTCT(4.0) Cs1g09575,559,-
CACGGATAACTTGATATTGAA(17.0) Cs1g09575,580,-
ATGCCAAGAGTATTAATTTCT(4.0) Cs1g09575,622,-
TTACTGTGATTTGGTAGTTGC(58.0) Cs1g09575,664,-
GAAGACATATTGTGATAGTCT(3.0) Cs1g09575,685,-
Cs1g09600,594,845,85,12,5.34423710156878E-05
ACCTCAGCAGCCATCAGCTCT(2.0) Cs1g09600,594,+
TCATATCGTATATGATTGCAG(41.0) Cs1g09600,615,+
AAATCATGTTGCAGAAAATGG(97.0) Cs1g09600,636,+
CTTCTGAAGGGTAAGAAAGAG(18.0) Cs1g09600,657,+
ATATAAGTTATTGATGTTGAG(14.0) Cs1g09600,699,+
AATTATTACTCTTGGCATTTT(4.0) Cs1g09600,741,+
CTACCAAATCACAATGTGTAT(3.0) Cs1g09600,783,+
AGCTGATGGCTGCTGAGGTTG(2869.0) Cs1g09600,592,-
GCAATCATATACGATATGAAG(4.0) Cs1g09600,613,-
ATTTTCTGCAACATGATTTCT(220.0) Cs1g09600,634,-
CTTTCTTACCCTTCAGAAGCC(7.0) Cs1g09600,655,-
TTTAATACTTAGTGTCATACT(4.0) Cs1g09600,718,-
Cs1g09640,1267,1518,46,9,5.36329707811668E-05
TTACCAAGTGACCATTTTATT(23.0) Cs1g09640,1267,+
GAAGATAGTGCCACAAACCCC(77.0) Cs1g09640,1309,+
GATCAACCTAATTTTGCAGAA(3.0) Cs1g09640,1372,+
AATAATTTTCAGGAGCAACTT(3.0) Cs1g09640,1393,+
GCATACGGTAGCTCCAATTGG(5.0) Cs1g09640,1435,+
CAAAATGATGCCTCTTTTTCT(2.0) Cs1g09640,1456,+
TAAAATGGTCACTTGGTAACT(8.0) Cs1g09640,1265,-
GGTTTGTGGCACTATCTTCTC(2.0) Cs1g09640,1307,-
CTGCAAAATTAGGTTGATCTA(4.0) Cs1g09640,1370,-
Cs1g09660,160,411,15,6,1.62404164139218E-05
CTCTGTCCATACCATCAAAGA(13.0) Cs1g09660,160,+
AATTGATTTCTACAGCTTTGA(9.0) Cs1g09660,181,+
TACGATGCCGTTTAGGTCTGT(3.0) Cs1g09660,244,+
TGATGCAGGGCATTCTGAGAT(9.0) Cs1g09660,307,+
TTACAAGAGCGCCAAGAGTAA(2.0) Cs1g09660,370,+
AAAGCTGTAGAAATCAATTTC(11.0) Cs1g09660,179,-
Cs1g09710,168,419,10,5,2.60315564326751E-05
TTCTGTCCATACCATCAAAGA(3.0) Cs1g09710,168,+
TGATGCAGGGCATTCTGAGAT(9.0) Cs1g09710,315,+
TCAGGGTGAGGAAGAAGTATG(8.0) Cs1g09710,336,+
ATACTATTACTGTTAGCGCAA(7.0) Cs1g09710,357,+
AAAGCTATAGAAATCAATTTC(3.0) Cs1g09710,187,-
Cs1g10260,1828,2079,18,6,5.52109463651251E-05
TACAACTTTTGCTTCAAATTC(17.0) Cs1g10260,1828,+
CTTATTGAGCAAAATGTTGCT(9.0) Cs1g10260,1849,+
TACTTTGATATCCCTGTGGAT(33.0) Cs1g10260,1870,+
GATTCGCGGAGCAAAGCTGTG(14.0) Cs1g10260,1891,+
ATGAAGGAATGCTACCCCAGG(89.0) Cs1g10260,1912,+
ATTTGAAGCAAAAGTTGTAGA(3.0) Cs1g10260,1826,-
Cs1g11320,652,903,26,10,1.20250151512646E-08
GTCGGTAAAACTACACTATTG(2.0) Cs1g11320,652,+
GGGGAGAAGATAGGTTTGTTG(10.0) Cs1g11320,778,+
AGAATTGAACAGAAAGCTCTA(4.0) Cs1g11320,820,+
AAGAAGAAGTTTGTTCTGTTG(4.0) Cs1g11320,862,+
ATTTATTGTTGATATGAGTCA(3.0) Cs1g11320,671,-
AATCGGTTGAACTCTGAAGAA(4.0) Cs1g11320,692,-
CGACCCATATCACAAAATCAA(4.0) Cs1g11320,713,-
TTTGCAGATCTTTTGACACTA(248.0) Cs1g11320,734,-
ACAAACCTATCTTCTCCCCGA(3.0) Cs1g11320,776,-
TCAAAATCCTGAAGATGTCTA(69.0) Cs1g11320,839,-
Cs1g11390,694,945,19,7,5.0173677022053E-06
GGGGAGAAGATTGGTTTGTTG(7.0) Cs1g11390,694,+
AATGATACATGGAAGAATAGA(2.0) Cs1g11390,715,+
AGAATTGAACAGAAAGCTCTA(4.0) Cs1g11390,736,+
GTTGATTTAGTAAAAGTGGGT(2.0) Cs1g11390,820,+
ACAAACCAATCTTCTCCCCGA(7.0) Cs1g11390,692,-
TCAAAATCCTGAAGATGTCTA(69.0) Cs1g11390,755,-
GTGGGCCAGGGAGAGGGACAC(2.0) Cs1g11390,839,-
Cs1g11410,900,1151,44,9,0.000036337944527694
GGGGAGAAGATTGGTTTGTTG(7.0) Cs1g11410,900,+
AATGATACATGGAAGAATAGA(2.0) Cs1g11410,921,+
CTAGATGACTTATGGCAGCGG(47.0) Cs1g11410,1005,+
GTTGATTTAACAAAAGTGGGC(21.0) Cs1g11410,1026,+
ACAAACCAATCTTCTCCCCGA(7.0) Cs1g11410,898,-
TCAAAATCCTGAAGATGTCTT(3.0) Cs1g11410,961,-
CCACTTTTGTTAAATCAACCC(2.0) Cs1g11410,1024,-
GTGGGCCAGGAAGAGGGACGC(184.0) Cs1g11410,1045,-
CCACTTTGGATGCATTATTTT(2.0) Cs1g11410,1066,-
Cs1g11430,738,989,74,12,1.12889569417572E-05
TAGTGTCCAAAGACTTGCGTC(4.0) Cs1g11430,740,+
TTGGGGGGAAAATAGGTTTGA(17.0) Cs1g11430,782,+
TGAATGAGTCATGGAAGAGTA(37.0) Cs1g11430,803,+
AAAGCCTCCAGGAGAAATCAC(3.0) Cs1g11430,824,+
TGCTAGATGACTTATGGCAGC(7.0) Cs1g11430,887,+
AAAGTAGTGCATCTAAAGTGG(3.0) Cs1g11430,950,+
GACGCAAGTCTTTGGACACTA(2.0) Cs1g11430,740,-
GTGATTTCTCCTGGAGGCTTT(2.0) Cs1g11430,824,-
CTAAAATCTTGAAGATGTCTA(6.0) Cs1g11430,845,-
CCACTTTTGTTAAATCAACCC(2.0) Cs1g11430,908,-
GTGGGCTGGGAAGAGGGACGC(24.0) Cs1g11430,929,-
CCACTTTAGATGCACTACTTT(23.0) Cs1g11430,950,-
Cs1g12140,753,1004,56,12,4.1778859348822E-07
TCGACATCTTCCGGAGTTTAA(10.0) Cs1g12140,755,+
GAGAGAAGAGAATTGTATTGC(5.0) Cs1g12140,776,+
TGTTAGATGATATATGGGAGC(28.0) Cs1g12140,797,+
TATTCACAACCCGTTTCGTCG(4.0) Cs1g12140,881,+
ATGTTTGTGGTAGCATGGAAG(2.0) Cs1g12140,902,+
CTGACAAGAAGTTCCAAGTGG(4.0) Cs1g12140,923,+
TTAAACTCCGGAAGATGTCGA(307.0) Cs1g12140,755,-
GCAATACAATTCTCTTCTCTC(2.0) Cs1g12140,776,-
CCACTTTTGTTAAATCAACCC(2.0) Cs1g12140,818,-
CGACTTTTGATGTAGTATTTT(2.0) Cs1g12140,860,-
CGACGAAACGGGTTGTGAATA(4.0) Cs1g12140,881,-
CTTCCATGCTACCACAAACAT(2.0) Cs1g12140,902,-
Cs1g12150,94,345,71,13,7.34265669126719E-07
GTTTCAAAAGACCTGCGACTT(3.0) Cs1g12150,94,+
GGGAAGAAGATAGGTCTGTTT(243.0) Cs1g12150,136,+
GAGAAGAGATTTGTATTGTTG(16.0) Cs1g12150,220,+
TTAGATGATTTATGGGAGCGG(398.0) Cs1g12150,241,+
GTTGATTTAACAGAAGTGGGC(11.0) Cs1g12150,262,+
GTCGCAGGTCTTTTGAAACTA(8.0) Cs1g12150,92,-
TATCTTCTTGAATTTTTTCAA(3.0) Cs1g12150,113,-
ACAGACCTATCTTCTTCCCAA(3.0) Cs1g12150,134,-
CGGCTTTCTCCTCAACACTTT(2.0) Cs1g12150,176,-
ACAATACAAATCTCTTCTCTC(9.0) Cs1g12150,218,-
CCACTTCTGTTAAATCAACCC(2.0) Cs1g12150,260,-
GTGGGCTGGGAAGTGGAACGC(10.0) Cs1g12150,281,-
CGACTTTTGATGTAGTATTTT(2.0) Cs1g12150,302,-
Cs1g12190,688,939,96,14,4.04222196090226E-06
GAGAAGAGAATTGTATTGCTG(11.0) Cs1g12190,688,+
TTAGATGATATATGGGAGCGG(457.0) Cs1g12190,709,+
GTTGATTTAACAAAAGTGGGC(21.0) Cs1g12190,730,+
GTTCCACTTCCCAGCGCACAA(2.0) Cs1g12190,751,+
GTTTGTGGCAGCATGAGAGCT(6.0) Cs1g12190,814,+
CTATCAGAAAAGCAAGCTTGG(15.0) Cs1g12190,856,+
GCAATACAATTCTCTTCTCTC(2.0) Cs1g12190,686,-
CCACTTTTGTTAAATCAACCC(2.0) Cs1g12190,728,-
GTGCGCTGGGAAGTGGAACGC(4.0) Cs1g12190,749,-
CGACTTTTGAGGTAGTATTTT(124.0) Cs1g12190,770,-
CAATGGAACGGGTTGTGAATA(4.0) Cs1g12190,791,-
CTCTCATGCTGCCACAAACAC(2.0) Cs1g12190,812,-
ATGCCACTTTAACCGGCCTAG(2.0) Cs1g12190,833,-
CATTTTCGCGGAACAGTTCCC(2.0) Cs1g12190,875,-
Cs1g12210,778,1029,81,12,3.13258969659843E-05
GAGAAGAGATTTGTATTGTTG(16.0) Cs1g12210,778,+
TTAGATGATATATGGGAGCGG(457.0) Cs1g12210,799,+
GTTGATTTAACAAAGGTGGGC(11.0) Cs1g12210,820,+
GACAGGAAGTTTCAAGTAGCA(2.0) Cs1g12210,925,+
TGCTTATCAGAAAAGGATGCT(4.0) Cs1g12210,946,+
ACAATACAAATCTCTTCTCTC(9.0) Cs1g12210,776,-
CGACTTTTGAGGTAGTATTTT(124.0) Cs1g12210,860,-
CGATGAAACGGGTTGTGAATA(265.0) Cs1g12210,881,-
CTTCCATGCTACCACAAACAT(2.0) Cs1g12210,902,-
CTACTTGAAACTTCCTGTCAA(8.0) Cs1g12210,923,-
CATCCTTTTCTGATAAGCATG(3.0) Cs1g12210,944,-
GAAGAGTTTCTTCCCCAACTT(2.0) Cs1g12210,986,-
Cs1g12920,621,872,74,12,1.12889569417572E-05
AAGCAAGTCAATAACAAATTC(20.0) Cs1g12920,621,+
TTTGGTGTCGTTATCTGGTCG(34.0) Cs1g12920,663,+
TTGAAGCAGATTCAAGTGGAT(2.0) Cs1g12920,705,+
ATTGGAAAAAGGATAGGCTTC(91.0) Cs1g12920,726,+
TCAACAGATTCATGGCAGAGA(10.0) Cs1g12920,747,+
AAAAGTTTTGAAGAAAGGGCT(89.0) Cs1g12920,768,+
TCAGACATCACCAACGCTTTA(2.0) Cs1g12920,789,+
AAGCATAAGAAGTTTGTATTG(9.0) Cs1g12920,810,+
TTATTGGATGATATATGGGAG(21.0) Cs1g12920,831,+
ATTTGTTATTGACTTGCTTTA(2.0) Cs1g12920,619,-
TCTGCCATGAATCTGTTGAGA(52.0) Cs1g12920,745,-
ATACAAACTTCTTATGCTTTA(30.0) Cs1g12920,808,-
Cs1g12940,874,1125,82,12,3.59129780204239E-05
TTGAAGCAGATTCAAGTGGAT(2.0) Cs1g12940,874,+
ATTGGAAAAAGGATAGGCTTC(91.0) Cs1g12940,895,+
TCAACAGATTCATGGGAGAGA(2.0) Cs1g12940,916,+
AAAAGTTTTGAAGAAAGGGCT(89.0) Cs1g12940,937,+
AAGCATAAGAAGTTTGTATTG(9.0) Cs1g12940,979,+
TTATTGGATGATATATGGGAG(21.0) Cs1g12940,1000,+
ACTCGTTTTCAGGGCACTTGT(7.0) Cs1g12940,1084,+
TCTCCCATGAATCTGTTGAGA(54.0) Cs1g12940,914,-
ATACAAACTTCTTATGCTTTA(30.0) Cs1g12940,977,-
TTGTTAAATCAATTTTGGACT(21.0) Cs1g12940,1019,-
TGAAGACTATTTTGGACCCAG(11.0) Cs1g12940,1061,-
AAGTGCCCTGAAAACGAGTTG(5.0) Cs1g12940,1082,-
Cs1g13030,661,912,71,11,5.48974328795278E-05
TGCAGTGAGGAGCATGATTTT(113.0) Cs1g13030,661,+
GATGTCGTTATCTGGTCGGTT(554.0) Cs1g13030,682,+
AAGCAGATTCAAGAGGATATT(2.0) Cs1g13030,724,+
GGGAACAGGATAGGCTTCTCA(7.0) Cs1g13030,745,+
CATAAGAAGTTTGTATTGTTA(5.0) Cs1g13030,829,+
AATCATGCTCCTCACTGCAGA(3.0) Cs1g13030,659,-
CCGACCAGATAACGACATCAA(224.0) Cs1g13030,680,-
AGAAGCCTATCCTGTTCCCAA(7.0) Cs1g13030,743,-
TTCTCTCCCATGAATCTGTTG(4.0) Cs1g13030,764,-
TTAAAGTGTTGGTGATGTCTG(2.0) Cs1g13030,806,-
ATTTTGTTAAATCAATTTCGG(3.0) Cs1g13030,869,-
Cs1g13430,847,1098,30,9,1.0466832118702E-06
AACGAATCTTGGAAGAACAAA(2.0) Cs1g13430,847,+
AGTATGCAAGAGAAAGCTCAG(6.0) Cs1g13430,868,+
TTGGACGACATATGGGAGCTT(5.0) Cs1g13430,931,+
GTGTGTGGCCAAATGGAAGCT(2.0) Cs1g13430,1036,+
TGTTCTTCCAAGATTCGTTAA(2.0) Cs1g13430,845,-
GAGCTTTCTCTTGCATACTTT(3.0) Cs1g13430,866,-
ATAACACAAACTTTTTCTTGC(8.0) Cs1g13430,908,-
TACGGGTTGGAATAGGTAAAC(9.0) Cs1g13430,971,-
CAACTTTGAAGGATCTGTGAG(113.0) Cs1g13430,1055,-
Cs1g14030,1716,1967,35,8,4.93174248642921E-05
TTTCGAGATACAGAGCACGAT(21.0) Cs1g14030,1716,+
TTTGATTTGGTGATTTGGGTT(4.0) Cs1g14030,1737,+
CCGGATCAAATGTGGATAGGC(49.0) Cs1g14030,1821,+
AAAGATGAGGATGGAAGAGCA(14.0) Cs1g14030,1842,+
AGAGGGAAGAAGTTTGTGTTG(12.0) Cs1g14030,1884,+
CTATTAGACGACGTATGGGAA(45.0) Cs1g14030,1905,+
TGGCATCTCTGGACACCTTAA(2.0) Cs1g14030,1756,-
CTATCCACATTTGATCCGGGA(4.0) Cs1g14030,1819,-
Cs1g14090,1520,1771,24,9,1.11104771854154E-07
ATTATTACTGTAGCACGTGCG(3.0) Cs1g14090,1520,+
ATGTCTAGTAGGAGGGGCCCT(72.0) Cs1g14090,1541,+
GATGAACTGCAGAGTAATCCT(7.0) Cs1g14090,1583,+
TTCCGATTTGCAGGTATGGGA(2.0) Cs1g14090,1604,+
TTTCCGAAGGAACATAATATT(2.0) Cs1g14090,1709,+
GATTACTCTGCAGTTCATCAA(2.0) Cs1g14090,1581,-
CCATACCTGCAAATCGGAAAG(2.0) Cs1g14090,1602,-
GAATAGGCAGGACAAGATCTC(4.0) Cs1g14090,1623,-
CGATAAGTTCGGCTTTCCTAA(2.0) Cs1g14090,1728,-
Cs1g14810,1468,1719,3,3,8.19844426814707E-05
GAAAGATCTGAAAAAGAAGGC(2.0) Cs1g14810,1468,+
TGGCATGTAGATGATGGTATT(30.0) Cs1g14810,1552,+
AACATAATTGGAAGTAGGCTG(3.0) Cs1g14810,1573,+
Cs1g15550,1037,1288,64,13,1.8928301768088E-07
CGTAAGGAGACAGTTTCCAGA(8.0) Cs1g15550,1037,+
ATGATGGAGTCAACTAATGTC(4.0) Cs1g15550,1058,+
GAAAGTGAATGTTGGCGGTTG(669.0) Cs1g15550,1100,+
TTCCAACAATTAGCATTTTTT(2.0) Cs1g15550,1121,+
GAAAACTTAGAAGAAATTGGA(11.0) Cs1g15550,1163,+
AGAAAAATTGTACACAAGTGT(2.0) Cs1g15550,1184,+
AAAACTATTGGGAGTCTTTTG(5.0) Cs1g15550,1226,+
CATTAGTTGACTCCATCATTC(18.0) Cs1g15550,1056,-
ACCGCCAACATTCACTTTCAG(5.0) Cs1g15550,1098,-
AAAATGCTAATTGTTGGAACA(15.0) Cs1g15550,1119,-
ACTCTGAGGGAGACCTACCAA(11.0) Cs1g15550,1140,-
CAGCTAGAGGCAAACCCTTAC(4.0) Cs1g15550,1203,-
CTTCAGTTCTTTTAAAACACA(2.0) Cs1g15550,1245,-
Cs1g15550,719,970,42,12,1.09650490342906E-08
ATAGGGAAGACAACTCTTGCT(65.0) Cs1g15550,719,+
CAGATGGCCTACAATGATCCT(1073.0) Cs1g15550,740,+
ATAAGGATGTGGGTGTGTGTA(435.0) Cs1g15550,782,+
TCTGACCCTTTTGATGAGTTT(17.0) Cs1g15550,803,+
GAGGGTTTAGAAGGTGAAACC(2.0) Cs1g15550,845,+
TCATATCTCCTACGCATATAT(7.0) Cs1g15550,887,+
TTCCTTCTTGTCTTAGATGAT(2.0) Cs1g15550,929,+
CACACACCCACATCCTTATCT(7.0) Cs1g15550,780,-
TGATAGATTTGGCAACACTAA(285.0) Cs1g15550,822,-
GCAGTGAACCTAGATTCGAGG(3.0) Cs1g15550,864,-
ATATGCGTAGGAGATATGATT(18.0) Cs1g15550,885,-
CATCTAAGACAAGAAGGAATT(3.0) Cs1g15550,927,-
Cs1g16990,941,1192,5,4,1.56310433988837E-05
TTGGTGACTACATGCGAGGAG(2.0) Cs1g16990,941,+
AACACCAGGATGATCTCACTA(3.0) Cs1g16990,983,+
TTGCCTCTTACTGTAAAGGTT(2.0) Cs1g16990,1130,+
GACAGAACAAAGACCAAGAAG(2.0) Cs1g16990,1023,-
Cs1g19720,5637,5888,16,8,4.46941046546191E-08
ATAAATTTCAAGGAAGCTGTT(2.0) Cs1g19720,5637,+
TTTGGCGTTGAAAAGGAGATT(9.0) Cs1g19720,5658,+
TCATCAGCAAGGACTCCGTTA(8.0) Cs1g19720,5784,+
TCTCAAGACGTGTTATCTCAA(174.0) Cs1g19720,5677,-
AGGTACTACATGTAGATGGCT(18.0) Cs1g19720,5740,-
TTACCTGCTGGAAGACACCTA(36.0) Cs1g19720,5803,-
CACCGCATGAAGAGCAAGTCA(3.0) Cs1g19720,5824,-
AGGTAGACACTTCCCCGGTCC(2.0) Cs1g19720,5845,-
Cs1g19760,3419,3670,12,6,3.27007399586625E-06
TCATCAGCAAGGACTCCGTTA(8.0) Cs1g19760,3419,+
TGCAACACGTGTTCTGGGGAC(7.0) Cs1g19760,3503,+
TTACCTGCTGGAAGACACCTA(36.0) Cs1g19760,3438,-
CACCGCATGAAGAGCAAGTCA(3.0) Cs1g19760,3459,-
AGGTAGACACTTCCCCGGTCC(2.0) Cs1g19760,3480,-
TTGTCCTCCTTACTCGTCCGT(2.0) Cs1g19760,3522,-
Cs1g25670,662,913,28,8,7.85982791249876E-06
ATGGGAATTATATTGGGGGTA(5.0) Cs1g25670,662,+
TTGATCCAGCTCACATGGAAG(3.0) Cs1g25670,683,+
GCAATTATGAATCCTGGGTCG(56.0) Cs1g25670,725,+
CAGGCTTTGTACCAATGGCAC(20.0) Cs1g25670,746,+
TGGCTCTCCAAGAATTCAGCA(236.0) Cs1g25670,788,+
TCCATTCTTCGGAACACTTCT(2.0) Cs1g25670,702,-
ACCCAGGATTCATAATTGCTC(4.0) Cs1g25670,723,-
CTGAATTCTTGGAGAGCCATG(6.0) Cs1g25670,786,-
Cs2g14260,2444,2695,12,7,9.57309618897349E-08
CTTAGAGAGTCCACACAAAAT(2.0) Cs2g14260,2444,+
TCTTCTTCGCAAGTGTCTGGC(38.0) Cs2g14260,2591,+
CCAAGGAAAGATGCGCCAGAT(8.0) Cs2g14260,2463,-
CAAAAAGTAGGGAAGATGTAT(45.0) Cs2g14260,2505,-
ATAAATGAAGATGATCAGATG(2.0) Cs2g14260,2547,-
CAGACACTTGCGAAGAAGATG(7.0) Cs2g14260,2589,-
TCCCTTTGGATGTCGTCCTGC(109.0) Cs2g14260,2631,-
Cs2g14270,3092,3343,11,7,4.1000909579795E-08
TCCCTTTGGATGTCGTCCTGC(109.0) Cs2g14270,3092,+
CAGACACTTGCGAAGAAGATG(7.0) Cs2g14270,3134,+
ATAAATGAAGATGATCAGATG(2.0) Cs2g14270,3176,+
CAAAAAGTAGGGAAGATGTAT(45.0) Cs2g14270,3218,+
CCAAGGAAAGATGCGCCAGAT(8.0) Cs2g14270,3260,+
TCTTCTTCGCAAGTGTCTGGC(38.0) Cs2g14270,3132,-
CTTAGAGAGTCCACACAAAAT(2.0) Cs2g14270,3279,-
Cs2g18470,869,1120,46,12,3.56301578999797E-08
AAGGAAATTCAGAAGCAAGCA(24.0) Cs2g18470,869,+
AAAGAAATGAAGATGTTTGAT(39.0) Cs2g18470,890,+
TCTCAAACTCCAAGCATTACC(29.0) Cs2g18470,932,+
AAGATTCAAGATGAGATTGCT(2.0) Cs2g18470,953,+
CTGCCTGACAATGACGAGTCA(2.0) Cs2g18470,995,+
GAAAGAATCAAAGAGAAGCAG(53.0) Cs2g18470,1037,+
CTTGCTTCTGAATTTCCTTGA(9.0) Cs2g18470,867,-
CAAACATCTTCATTTCTTTTG(5.0) Cs2g18470,888,-
CAACGGCCATCGCTACATCAT(29.0) Cs2g18470,909,-
TAATGCTTGGAGTTTGAGACA(4.0) Cs2g18470,930,-
CAATCTCATCTTGAATCTTGG(38.0) Cs2g18470,951,-
CCAATATGACAAGCACTCGCT(3.0) Cs2g18470,1056,-
Cs2g18480,1634,1885,23,7,2.18317295433439E-05
AAGGAAATTCAGAAGCAAGCA(24.0) Cs2g18480,1634,+
TCTCAAACTCCAAGCATTACC(29.0) Cs2g18480,1697,+
CTGCCTGACAATGACGAGTCA(2.0) Cs2g18480,1760,+
GAAAGAATCAAAGAGAAGCAG(53.0) Cs2g18480,1802,+
CTTGCTTCTGAATTTCCTTGA(9.0) Cs2g18480,1632,-
CAACGGCCATCGCTACATCAT(29.0) Cs2g18480,1674,-
TAATGCTTGGAGTTTGAGACA(4.0) Cs2g18480,1695,-
Cs2g22880,3628,3879,11,5,4.63221013941727E-05
CATATCTAGAGTACCAACCAC(2.0) Cs2g22880,3628,+
ATGAAGAAGACACTGAAATAA(2.0) Cs2g22880,3649,+
TACTTAGACCGTTCCTCCTGA(2.0) Cs2g22880,3796,+
GGTTGGTACTCTAGATATGGC(2.0) Cs2g22880,3626,-
TGAAGTGGTTTAAGAATGTTC(2.0) Cs2g22880,3815,-
Cs2g30590,953,1204,35,10,3.37027937529466E-07
GCTGTGCTTGGGTGTCTGTGT(2.0) Cs2g30590,953,+
CGGCGGAGGAGGGGGGCTTAG(20.0) Cs2g30590,1037,+
TGATGGTTCTTGACGATGTAT(14.0) Cs2g30590,1121,+
GGCGTAAAGTGGATTGGGAGA(17.0) Cs2g30590,1142,+
ACCTAAGAAGAGCTTTCCCCG(12.0) Cs2g30590,1163,+
ACAGACACCCAAGCACAGCAT(30.0) Cs2g30590,951,-
TGAAATTGGTAATCTTGGGAC(9.0) Cs2g30590,972,-
ATAATCCTGAGGAGAAGATAT(5.0) Cs2g30590,993,-
CTGATGATATTGAAGGACTTT(94.0) Cs2g30590,1014,-
TCCCAATCCACTTTACGCCAT(3.0) Cs2g30590,1140,-
Cs2g30790,393,644,7,5,2.37192640704575E-06
GCTGATTGCTGCTCATGGGAT(2.0) Cs2g30790,393,+
GGAGTAACATGTGATACGGTG(2.0) Cs2g30790,414,+
GACCTTAGCTGTAGTTGGCTT(2.0) Cs2g30790,456,+
GAAGAAAGAAAAGGCTACTAT(2.0) Cs2g30790,496,-
TCAAGCTCCGAAGTTGACTAA(3.0) Cs2g30790,580,-
Cs2g30800,935,1186,7,5,2.37192640704575E-06
GCTGATTGCTGCTCATGGGAT(2.0) Cs2g30800,935,+
GGAGTAACATGTGATACGGTG(2.0) Cs2g30800,956,+
GACCTTAGCTGTAGTTGGCTT(2.0) Cs2g30800,998,+
GAAGAAAGAAAAGGCTACTAT(2.0) Cs2g30800,1038,-
TCAAGCTCCGAAGTTGACTAA(3.0) Cs2g30800,1122,-
Cs2g30985,327,578,146,20,6.11969177807827E-10
GTGTTGGCAATGAAAATCTGG(156.0) Cs2g30985,327,+
TTCTTATTCAGTGACTGTTTA(230.0) Cs2g30985,369,+
AGCGGAGAAAAAAATTTCAAG(68.0) Cs2g30985,390,+
TAGTATATGTCTTGATTTTAA(63.0) Cs2g30985,432,+
ATGCATGACCTTATCCATGAT(31.0) Cs2g30985,453,+
CTTGAGCAATTAGTAAATCTG(10.0) Cs2g30985,474,+
AGTGGCCTTCTATCTGGAAAG(2.0) Cs2g30985,495,+
TTTTCTTTCCGGTGACTGGCT(80.0) Cs2g30985,516,+
CGACCAGACGAGCTTGGGCAA(70.0) Cs2g30985,537,+
AGATTTTCATTGCCAACACCT(6.0) Cs2g30985,325,-
TATCTGGATAAAAGGCTACCC(1993.0) Cs2g30985,346,-
AACAGTCACTGAATAAGAAAC(6.0) Cs2g30985,367,-
TGAAATTTTTTTCTCCGCTTA(45.0) Cs2g30985,388,-
TGACTGTTGAAAAAATGACCT(110.0) Cs2g30985,409,-
AAAATCAAGACATATACTAAT(22.0) Cs2g30985,430,-
CATGGATAAGGTCATGCATTT(43.0) Cs2g30985,451,-
GATTTACTAATTGCTCAAGAT(2.0) Cs2g30985,472,-
TTCCAGATAGAAGGCCACTCA(3223.0) Cs2g30985,493,-
CCAGTCACCGGAAAGAAAACT(12.0) Cs2g30985,514,-
GCCCAAGCTCGTCTGGTCGAG(5.0) Cs2g30985,535,-
Cs3g01180,1093,1344,19,8,2.42611387474949E-07
ATCATGGGAACTGTTCCAGCT(2.0) Cs3g01180,1093,+
TATCAATTGAAAAATTTGTCG(2.0) Cs3g01180,1114,+
AAGTCATTGGAGGAAATTGGC(3.0) Cs3g01180,1198,+
AGGAAGATAGTGATCAAATGC(10.0) Cs3g01180,1219,+
GAGTGGGAAGGTGTGCTCAGT(2.0) Cs3g01180,1303,+
CTGGAACAGTTCCCATGATGG(7.0) Cs3g01180,1091,-
CAGCTAAGGGCAAGCCATTGC(2.0) Cs3g01180,1238,-
ATTGGCTGTACTTACCACGTA(2.0) Cs3g01180,1280,-
Cs3g01540,633,884,24,8,2.06875764825452E-06
CAGCTTGTCTACAATGATAAG(55.0) Cs3g01540,633,+
CTCAAGGCATGGACTTGCGTC(2.0) Cs3g01540,675,+
AGGCTTACAAAATCAATCCTA(2.0) Cs3g01540,717,+
CTTTCAATTGCTAGTGACCAG(4.0) Cs3g01540,738,+
TATCATTGTAGACAAGCTGAG(99.0) Cs3g01540,631,-
TAACATCAAAATCATCGGAGA(2.0) Cs3g01540,694,-
CTAAAACAAGCAAAAATTTCT(9.0) Cs3g01540,820,-
AATTCTCATTCCAAACGTCAT(2.0) Cs3g01540,841,-
Cs3g02960,697,948,31,9,1.43829405055819E-06
CAGCTTGTCTACAATGATAAG(55.0) Cs3g02960,697,+
CAAGTGCAGGATCATTTTGAT(5.0) Cs3g02960,718,+
CTCAAGGCATGGACTTGTGTC(4.0) Cs3g02960,739,+
ATATCCATTGTTCCTGACCAG(3.0) Cs3g02960,802,+
TATCATTGTAGACAAGCTGAG(99.0) Cs3g02960,695,-
CAAAATGATCCTGCACTTGCT(5.0) Cs3g02960,716,-
CACAAGTCCATGCCTTGAGAT(3.0) Cs3g02960,737,-
AGATTGTTTTTGTTAGCCTGA(6.0) Cs3g02960,779,-
AATTCTCATTCCAAACGTCAT(2.0) Cs3g02960,905,-
Cs3g03020,2512,2763,43,9,2.96580451293876E-05
GGGAAGATGTGCTCAGTAGCA(27.0) Cs3g03020,2512,+
AGAGATGTCGCATTATACCAG(8.0) Cs3g03020,2554,+
AATGCTTTGCATACTGCTCAT(14.0) Cs3g03020,2617,+
TTGAAGAGGAGGAGATAATTT(9.0) Cs3g03020,2659,+
TCTTGGATCACGGAGAGAGCG(2.0) Cs3g03020,2701,+
CTACTGAGCACATCTTCCCAC(4.0) Cs3g03020,2510,-
GGTATAATGCGACATCTCTCT(5.0) Cs3g03020,2552,-
TTCAAAGTTGGAGGAAGATAA(21.0) Cs3g03020,2594,-
GAGCAGTATGCAAAGCATTGT(2.0) Cs3g03020,2615,-
Cs3g03540,830,1081,54,10,2.78886997276993E-05
TTTAGACGACGTTTGGAATGA(61.0) Cs3g03540,830,+
TGGAGCGAAGGGAAGTAAGAT(25.0) Cs3g03540,893,+
AGAGGTTGCAGACATCATGGG(16.0) Cs3g03540,935,+
ACATTCTTTGGGGTCAGATAA(2.0) Cs3g03540,1019,+
CTTATTGGTGGAAATTGGCAA(17.0) Cs3g03540,1040,+
ATTCCAAACGTCGTCTAAAAC(2.0) Cs3g03540,828,-
TTCAAACGGACGGCTGAGGCG(2.0) Cs3g03540,870,-
ATTACGAGTTGTGACAATAAT(2.0) Cs3g03540,912,-
TTGATAAGCTGAGGCAGTTCC(5.0) Cs3g03540,954,-
ATCAATTGACAACTTTTTTAA(2.0) Cs3g03540,975,-
Cs3g03980,2491,2742,12,5,7.70735495358202E-05
ATTAGAAAAGTTTGTTGTGGG(2.0) Cs3g03980,2491,+
TGGAGGTGTTGATGGTAACAA(2.0) Cs3g03980,2512,+
TGAATGTAGAGTAGAAGGGCT(5.0) Cs3g03980,2575,+
CACAACAAACTTTTCTAATGT(2.0) Cs3g03980,2489,-
AAGGAGTTGAAGATTTTTCAG(3.0) Cs3g03980,2552,-
Cs3g04930,1068,1319,43,10,2.91285405187762E-06
GTGGTGGTGGATGCTGAGGTA(7.0) Cs3g04930,1068,+
ACTCATACCCCAGACTGGAAA(8.0) Cs3g04930,1089,+
GAGAAAGCTAATCAACTGCGT(5.0) Cs3g04930,1173,+
CAAGCATTGAAGAAGAAGAAG(105.0) Cs3g04930,1194,+
CCCTTTTGGGATGACGAGAAA(2.0) Cs3g04930,1278,+
TCCAGTCTGGGGTATGAGTTA(17.0) Cs3g04930,1087,-
CAATACGGCCACAAATTTCTT(316.0) Cs3g04930,1108,-
CTAGACTGTCAGGACGGACAA(49.0) Cs3g04930,1150,-
GCAGTTGATTAGCTTTCTCAA(2.0) Cs3g04930,1171,-
ATATTACAAGAACTCGCTTCT(14.0) Cs3g04930,1213,-
Cs3g05280,737,988,45,10,4.62043659328982E-06
CTGTAGTGATGGCGGTTGTAT(4.0) Cs3g05280,737,+
GTGGCATCGAGGAGTCAGCAA(37.0) Cs3g05280,821,+
TTTGGGAAAGAATTGATTTGC(11.0) Cs3g05280,905,+
AGAAAGTTGGTATTCCTTTGG(12.0) Cs3g05280,926,+
GAGAAGATCATGAAGGCTGCA(149.0) Cs3g05280,947,+
ACAACCGCCATCACTACAGTA(3.0) Cs3g05280,735,-
ACAATACTTAGGTTGTGGGAT(24.0) Cs3g05280,756,-
GCTGACTCCTCGATGCCACAG(2.0) Cs3g05280,819,-
AAAGGAATACCAACTTTCTGC(2.0) Cs3g05280,924,-
CAGCCTTCATGATCTTCTCCC(2.0) Cs3g05280,945,-
Cs3g05320,1347,1598,128,18,2.28323826870409E-08
ATGTCTGTGATGCCTACATCT(10.0) Cs3g05320,1347,+
ATCAGAATGGAAGTAGAGTAT(537.0) Cs3g05320,1410,+
TGATAATAGTTACTGATGTTG(6.0) Cs3g05320,1431,+
ACATCCTTACCTTGTTCGAAT(3.0) Cs3g05320,1452,+
TGGAAAACAGAGAGAAGATTG(307.0) Cs3g05320,1473,+
GAGGACCATTAATCAGAATAA(30.0) Cs3g05320,1515,+
AGTGCAGAAAATTGCTAGTTT(14.0) Cs3g05320,1536,+
TTTATCCTATACTATGGAAGC(3.0) Cs3g05320,1557,+
ATGTAGGCATCACAGACATCA(190.0) Cs3g05320,1345,-
ATAGACATCATCAACAACTAG(24.0) Cs3g05320,1366,-
TCTGGAATAACTTATACTGTG(4.0) Cs3g05320,1387,-
ACTCTACTTCCATTCTGATAA(10.0) Cs3g05320,1408,-
ACATCAGTAACTATTATCAAT(16.0) Cs3g05320,1429,-
TCGAACAAGGTAAGGATGTCA(4003.0) Cs3g05320,1450,-
ATCTTCTCTCTGTTTTCCAAT(4.0) Cs3g05320,1471,-
CTAGGCAACAAATCAAGCGCA(13.0) Cs3g05320,1492,-
ATTCTGATTAATGGTCCTCCA(53.0) Cs3g05320,1513,-
ACTAGCAATTTTCTGCACTTT(10.0) Cs3g05320,1534,-
Cs3g05320,947,1198,153,19,3.82702407086357E-08
TGCAACAAAATAGTGAAAGCG(228.0) Cs3g05320,947,+
GCAGTTCTTCTAATGACTTGT(35.0) Cs3g05320,968,+
GCAATGCTCTTGAAGGACTAC(59360.0) Cs3g05320,989,+
AAAGTAAAATCATTGATATTA(6.0) Cs3g05320,1010,+
CAAATAGGATGCAGCAAATTC(6034.0) Cs3g05320,1031,+
CATCTAACTAGGAAAATATTA(18.0) Cs3g05320,1052,+
GTGTCGGTAAAGAAAGGGACA(175.0) Cs3g05320,1073,+
AGTGCATTCAGACTTGTCAAG(40.0) Cs3g05320,1094,+
TAAGTAATATATTCAGGGTTT(7.0) Cs3g05320,1115,+
GAGAAAGGAGAGATGGTGCAG(954.0) Cs3g05320,1136,+
TTGTTAGACCTATTGATAGAA(218.0) Cs3g05320,1157,+
AAGTCATTAGAAGAACTGCCG(45451.0) Cs3g05320,966,-
AGTCCTTCAAGAGCATTGCAC(36.0) Cs3g05320,987,-
ATATCAATGATTTTACTTTGT(5.0) Cs3g05320,1008,-
ATTTGCTGCATCCTATTTGTA(66.0) Cs3g05320,1029,-
TCCCTTTCTTTACCGACACTA(52.0) Cs3g05320,1071,-
TGACAAGTCTGAATGCACTTG(91.0) Cs3g05320,1092,-
GCACCATCTCTCCTTTCTCAA(29.0) Cs3g05320,1134,-
CTATCAATAGGTCTAACAACT(48.0) Cs3g05320,1155,-
Cs3g05820,724,975,61,12,1.17631682976695E-06
TAGAAATGTTCTTGTCGTTAT(119.0) Cs3g05820,724,+
ACAGTTAAATAGGTTAGCCGG(182.0) Cs3g05820,766,+
AGGCAGCAGAATCATAATACC(44.0) Cs3g05820,808,+
AACAAGAGATGAACATTTGCT(19.0) Cs3g05820,829,+
GAGAACACTTAGAGTGGATGG(19.0) Cs3g05820,850,+
AGATGATGATGAAGCTCTTGA(12.0) Cs3g05820,892,+
AACGACAAGAACATTTCTACG(2.0) Cs3g05820,722,-
TATATGAACAGCATCATCTAT(21.0) Cs3g05820,743,-
GGCTAACCTATTTAACTGTCT(3.0) Cs3g05820,764,-
TATTATGATTCTGCTGCCTGA(2.0) Cs3g05820,806,-
CAAATGTTCATCTCTTGTTGG(5.0) Cs3g05820,827,-
TTTTGAGGGCTGGCCATCAAA(115.0) Cs3g05820,932,-
Cs3g06480,981,1232,5,4,1.56310433988837E-05
AAGAAGGTCGCCAGGCAAGCT(24.0) Cs3g06480,981,+
CGATTGAGAAATGAGAAGAAG(10.0) Cs3g06480,1149,+
CTTGCCTGGCGACCTTCTTCA(2.0) Cs3g06480,979,-
TTATGTCTGGAGTTTGCGAAA(8.0) Cs3g06480,1042,-
Cs3g06590,1452,1703,11,6,1.68290247887799E-06
ATTGGAAAGACGACACTGGTG(68.0) Cs3g06590,1452,+
AAGGAGTTTGCAAGGCGAGCC(2.0) Cs3g06590,1473,+
ATGGTGGTTTTTTCGGAGGTT(10.0) Cs3g06590,1515,+
TCCGAGGAAGCTGAGTCTAGA(13.0) Cs3g06590,1599,+
TTATGTCTGGACATTGGGTAA(35.0) Cs3g06590,1534,-
TAGACTCAGCTTCCTCGGACA(266.0) Cs3g06590,1597,-
Cs3g06600,547,798,5,4,1.56310433988837E-05
ATTGGAAAGACGACACTGGTG(68.0) Cs3g06600,547,+
AGAGCAAGTAGACTATTTGAG(5.0) Cs3g06600,715,+
CGATTGAGAAATGAGAAGAAG(10.0) Cs3g06600,736,+
TTATGTCTGGAGTTTGCGAAA(8.0) Cs3g06600,629,-
Cs3g06650,576,827,6,4,4.54968762270338E-05
ATTGGAAAGACGACACTGGTG(68.0) Cs3g06650,576,+
ATTGAAGACAAGCTTTATGAT(4.0) Cs3g06650,618,+
TCCGAGGAGGCTGAATCTAGA(3.0) Cs3g06650,723,+
TAGATTCAGCCTCCTCGGACA(4.0) Cs3g06650,721,-
Cs3g07940,610,861,28,7,9.16149972295628E-05
ATGGAAGATAAGTTGTTCGAT(105.0) Cs3g07940,610,+
AAGGTCGTTATGGCTGAGGTA(27.0) Cs3g07940,631,+
ACACAGACCCCAGATCATCAG(35.0) Cs3g07940,652,+
TTTGACTTAGGCATGAAATTT(5.0) Cs3g07940,694,+
TTCGAAAAAGTTGGAATTCCT(4.0) Cs3g07940,820,+
CGAACAACTTATCTTCCATCA(4.0) Cs3g07940,608,-
CCTCAGCCATAACGACCTTAT(4.0) Cs3g07940,629,-
Cs3g08210,589,840,79,14,2.81979479849621E-07
AAGCAAGTTAGAAAGCAAGTG(4.0) Cs3g08210,589,+
ATGGAAGATAAGTTGTTCGAT(105.0) Cs3g08210,610,+
AAGGTCGTTATGGCTGAGGTA(27.0) Cs3g08210,631,+
ACACAGACACCAGATCATCAT(251.0) Cs3g08210,652,+
TTTGATTTAGGCATGGAATTT(48.0) Cs3g08210,694,+
CAAAGAGCTTCTCGACTGTGT(35.0) Cs3g08210,736,+
CAAAGGTTGAAGCAAGAGAAG(212.0) Cs3g08210,757,+
CGAACAACTTATCTTCCATCA(4.0) Cs3g08210,608,-
CCTCAGCCATAACGACCTTAT(4.0) Cs3g08210,629,-
GATGATCTGGTGTCTGTGTTA(6.0) Cs3g08210,650,-
CAAGTTTGTCTTGAATTTTAT(5.0) Cs3g08210,671,-
ATTCATTCTCATTCAAGTCAA(16.0) Cs3g08210,713,-
CCAGTATAATGAGGAGCAGCT(2.0) Cs3g08210,776,-
CAAGTTTTGTCCAAATATTAT(4.0) Cs3g08210,797,-
Cs3g11030,79,330,12,7,9.57309618897349E-08
ATCGGAAAGACGATGCTGGCC(3.0) Cs3g11030,79,+
CAGGTGGTTTTTGTTGAGGTG(29.0) Cs3g11030,142,+
GATAAATTAGGCCTGAAGTTG(4.0) Cs3g11030,205,+
CATGAGGAAAGTGATGAAGGA(10.0) Cs3g11030,226,+
CTTTCCTAGCAACTTCTTCGG(8.0) Cs3g11030,98,-
CCTCAACAAAAACCACCTGAT(2.0) Cs3g11030,140,-
CATATAAGCTGCCTGCCCTTC(3.0) Cs3g11030,245,-
Cs3g11080,553,804,12,7,9.57309618897349E-08
ATCGGAAAGACGATGCTGGCC(3.0) Cs3g11080,553,+
CAGGTGGTTTTTGTTGAGGTG(29.0) Cs3g11080,616,+
GATAAATTAGGCCTGAAGTTG(4.0) Cs3g11080,679,+
CATGAGGAAAGTGATGAAGGA(10.0) Cs3g11080,700,+
CTTTCCTAGCAACTTCTTCGG(8.0) Cs3g11080,572,-
CCTCAACAAAAACCACCTGAT(2.0) Cs3g11080,614,-
CATATAAGCTGCCTGCCCTTC(3.0) Cs3g11080,719,-
Cs3g11120,553,804,12,5,7.70735495358202E-05
ATCGGAAAGACGATGCTGGCC(3.0) Cs3g11120,553,+
CAGGTGGTTTTTGTGGAGGTG(3.0) Cs3g11120,616,+
GATAAATTAGGCCTGAAGTTG(4.0) Cs3g11120,679,+
AGGGCAGGCAGGTTATGTGAA(3.0) Cs3g11120,721,+
CTTTCCTAGCAACTTCTTCGG(8.0) Cs3g11120,572,-
Cs3g11210,556,807,10,6,7.8731980471534E-07
ATCGGAAAGACGATGCTGGCG(5.0) Cs3g11210,556,+
CAGGTGGTTTTTGTTGAGGTG(29.0) Cs3g11210,619,+
CATGAGGAGAGTGAATCAGGA(14.0) Cs3g11210,703,+
CCTCAACAAAAACCACCTGAT(2.0) Cs3g11210,617,-
CGATTTCTCCTTGAATCTTTC(28.0) Cs3g11210,659,-
TAAATAAGCTGTTCGCCCTTC(2.0) Cs3g11210,722,-
Cs3g12330,550,801,27,9,3.69609088775576E-07
ATCGGAAAGACGACATTAGCA(31.0) Cs3g12330,550,+
AAAGAGGTTGCTATTCAGTTC(324.0) Cs3g12330,571,+
CAAGTGATTTTCGTGGAGGTG(23.0) Cs3g12330,613,+
AAGATTCAAGGAGAAATCGCT(36.0) Cs3g12330,655,+
TTCGAAGAGACCGAATCTGGA(38.0) Cs3g12330,697,+
CGATTTCTCCTTGAATCTTTC(28.0) Cs3g12330,653,-
ATATGAGACCTAATTTATCAG(14.0) Cs3g12330,674,-
CAGATTCGGTCTCTTCGAAAA(58.0) Cs3g12330,695,-
TATAAAGACTCCTTGCCCTTC(4.0) Cs3g12330,716,-
Cs3g12710,779,1030,41,9,1.93950280564551E-05
TTTGGGGGAGTCTTGATTTGG(2.0) Cs3g12710,779,+
AGGCGATTGGAATTCCATTGG(13.0) Cs3g12710,800,+
AAGTTCTGCTGACATCAAGAA(2.0) Cs3g12710,842,+
GAGGAGAAGCTTGGAGTCTTT(10.0) Cs3g12710,926,+
TTACGAAGACGACAGGTGATT(28.0) Cs3g12710,947,+
GCATAGAAAATGATGAATTGA(17.0) Cs3g12710,968,+
GATCGGTAGCAAAAGATATAG(14.0) Cs3g12710,989,+
AATGGAATTCCAATCGCCTCC(3.0) Cs3g12710,798,-
TCACCTGTCGTCTTCGTAAAA(20.0) Cs3g12710,945,-
Cs3g12760,1037,1288,27,8,5.76594867957216E-06
ATTGGAAAGACAACGCTGGTG(13.0) Cs3g12760,1037,+
AAAGAAGTTGGCAGGCAGGTC(5.0) Cs3g12760,1058,+
AAGGTCATTTCTTCACGTGTT(29.0) Cs3g12760,1100,+
GAGAAGATAGGCTTAGAATTG(462.0) Cs3g12760,1163,+
GAACGATTGAAGAAAGAGACG(5.0) Cs3g12760,1226,+
CAAACAGATTATTTTCCTTGA(6.0) Cs3g12760,1077,-
CACGTGAAGAAATGACCTTCT(42.0) Cs3g12760,1098,-
GCAGCCTCCCTGCTCTTACAG(2.0) Cs3g12760,1203,-
Cs3g12810,28,279,51,16,6.49283187373794E-13
ATCGGAAAGACGACACTAGCA(706.0) Cs3g12810,28,+
AAAGAGGTTGCTATTCAGTTC(324.0) Cs3g12810,49,+
AAGAGAGACCAGCTATTTGAT(90.0) Cs3g12810,70,+
CAAGTGATTTTTGTGGAGGTG(1598.0) Cs3g12810,91,+
CCCCAGATTCCAGACATAAGA(20.0) Cs3g12810,112,+
AAGATTCAAGGAGAAATCGCT(36.0) Cs3g12810,133,+
TTCGAAGAGACCGAATCTGGA(38.0) Cs3g12810,175,+
CGATTGAAGGATGAGAAAAAG(25.0) Cs3g12810,217,+
CAAATAGCTGGTCTCTCTTGA(32.0) Cs3g12810,68,-
CCTCCACAAAAATCACTTGAT(6.0) Cs3g12810,89,-
TTATGTCTGGAATCTGGGGCA(161.0) Cs3g12810,110,-
CGATTTCTCCTTGAATCTTTC(28.0) Cs3g12810,131,-
ATATGAGACCTAATTTATCAG(14.0) Cs3g12810,152,-
CAGATTCGGTCTCTTCGAAAA(58.0) Cs3g12810,173,-
TATAAAGACTCCTTGCCCTTC(4.0) Cs3g12810,194,-
TTTTCTCATCCTTCAATCGAT(5.0) Cs3g12810,215,-
Cs3g12810,302,553,72,11,6.33100979170849E-05
GAGATAATCACAAGGGGTGTA(17.0) Cs3g12810,302,+
AAATATTGATGACGGCAAGAA(38.0) Cs3g12810,323,+
GTGAAGATATATTGTCTGGCA(5.0) Cs3g12810,344,+
AGATGGATTGCCGACATAATT(11.0) Cs3g12810,365,+
TCTCAGTTGGCGTTCTAAGAG(318.0) Cs3g12810,386,+
CAAATGAATGTGCAGGTTTGC(4.0) Cs3g12810,491,+
CACCCCTTGTGATTATCTCCG(12.0) Cs3g12810,300,-
CTTGCCGTCATCAATATTTTA(70.0) Cs3g12810,321,-
CCAGACAATATATCTTCACTT(2.0) Cs3g12810,342,-
TTATGTCGGCAATCCATCTTG(14.0) Cs3g12810,363,-
AGACTCCAAGCTTCGTCTTCT(7.0) Cs3g12810,405,-
Cs3g12810,49,300,58,15,1.66351470745801E-10
AAAGAGGTTGCTATTCAGTTC(324.0) Cs3g12810,49,+
AAGAGAGACCAGCTATTTGAT(90.0) Cs3g12810,70,+
CAAGTGATTTTTGTGGAGGTG(1598.0) Cs3g12810,91,+
CCCCAGATTCCAGACATAAGA(20.0) Cs3g12810,112,+
AAGATTCAAGGAGAAATCGCT(36.0) Cs3g12810,133,+
TTCGAAGAGACCGAATCTGGA(38.0) Cs3g12810,175,+
CGATTGAAGGATGAGAAAAAG(25.0) Cs3g12810,217,+
CAAATAGCTGGTCTCTCTTGA(32.0) Cs3g12810,68,-
CCTCCACAAAAATCACTTGAT(6.0) Cs3g12810,89,-
TTATGTCTGGAATCTGGGGCA(161.0) Cs3g12810,110,-
CGATTTCTCCTTGAATCTTTC(28.0) Cs3g12810,131,-
ATATGAGACCTAATTTATCAG(14.0) Cs3g12810,152,-
CAGATTCGGTCTCTTCGAAAA(58.0) Cs3g12810,173,-
TATAAAGACTCCTTGCCCTTC(4.0) Cs3g12810,194,-
TTTTCTCATCCTTCAATCGAT(5.0) Cs3g12810,215,-
Cs3g12850,547,798,28,12,3.96574043306476E-11
ATTGGAAAGACAACGCTGGTG(13.0) Cs3g12850,547,+
AAAGAAGTTGGCAGACAGGCA(62.0) Cs3g12850,568,+
AAGGAAAATAATCTCTTTGAG(4.0) Cs3g12850,589,+
AAGGTCATTTCTTCACGTGTT(29.0) Cs3g12850,610,+
AATATACAAGGAGAAATCTCA(9.0) Cs3g12850,652,+
GAGAAGATAGGCTTAGAATTG(462.0) Cs3g12850,673,+
GAAAGATTGAAGAAAGAGAAA(2.0) Cs3g12850,736,+
CCTGTCTGCCAACTTCTTTCA(10.0) Cs3g12850,566,-
CACGTGAAGAAATGACCTTCT(42.0) Cs3g12850,608,-
TTATTTGCGGTGTTGGCGAAA(17.0) Cs3g12850,629,-
AGATTTCTCCTTGTATATTTT(6.0) Cs3g12850,650,-
GCAGCCTCCCTGCTCTTACAG(2.0) Cs3g12850,713,-
Cs3g13160,971,1222,29,9,7.51277167921155E-07
TTTTAGATAACATATGGACAA(13.0) Cs3g13160,971,+
ATCTTGACCTTGAGAATGTGG(18.0) Cs3g13160,992,+
GATGCGGAGTTTTGATGACAG(18.0) Cs3g13160,1034,+
CAAGAAGTCAAGATGTATTGT(95.0) Cs3g13160,1055,+
CAAGTAAGATGGATTGTCAAA(83.0) Cs3g13160,1076,+
ATAATTTCTTGGTTGGTGCTC(13.0) Cs3g13160,1097,+
TAAATGAAAGCGAAGCCTGGG(23.0) Cs3g13160,1118,+
ATCTGTTTAAGAAGTTAGTGG(11.0) Cs3g13160,1139,+
ATTTGAAAGCTGTAGCAGTGG(18.0) Cs3g13160,1181,+
Cs3g13200,1104,1355,41,9,1.93950280564551E-05
TAAGACGATGGCGGGTGATTA(6.0) Cs3g13200,1104,+
TGTTGAAAATCGTCAGCTGAA(3.0) Cs3g13200,1125,+
AAGGGCAATGAGAGACAAGAC(3.0) Cs3g13200,1209,+
CTTGCGAGAACTTCAGACGCC(3.0) Cs3g13200,1251,+
TTCAGTGATGAACTTCGAAGG(3.0) Cs3g13200,1272,+
AAGAATCGAGCTGAGTTTCAA(2.0) Cs3g13200,1314,+
ATCACCCGCCATCGTCTTAAA(3.0) Cs3g13200,1102,-
CAGCTGACGATTTTCAACATA(33.0) Cs3g13200,1123,-
ATAAGTATCTGCCGGCAGTCC(6.0) Cs3g13200,1291,-
Cs3g13210,1474,1725,41,9,1.93950280564551E-05
TAAGACGATGGCGGGTGATTA(6.0) Cs3g13210,1474,+
TGTTGAAAATCGTCAGCTGAA(3.0) Cs3g13210,1495,+
AAGGGCAATGAGAGACAAGAC(3.0) Cs3g13210,1579,+
CTTGCGAGAACTTCAGACGCC(3.0) Cs3g13210,1621,+
TTCAGTGATGAACTTCGAAGG(3.0) Cs3g13210,1642,+
AAGAATCGAGCTGAGTTTCAA(2.0) Cs3g13210,1684,+
ATCACCCGCCATCGTCTTAAA(3.0) Cs3g13210,1472,-
CAGCTGACGATTTTCAACATA(33.0) Cs3g13210,1493,-
ATAAGTATCTGCCGGCAGTCC(6.0) Cs3g13210,1661,-
Cs3g13320,643,894,30,8,1.40300887099105E-05
ATAGGCAAAACTACTCTTGCT(2.0) Cs3g13320,643,+
CAATTAGCCTACAACAACGAT(14.0) Cs3g13320,664,+
TCAGACCCGTTTGATGTGTTC(19.0) Cs3g13320,727,+
AGAATCGCCAGAGCAATCATT(2.0) Cs3g13320,748,+
GGATGTGTTGAAGGCAAGAAA(3.0) Cs3g13320,832,+
CACAGACCCATATTATTTTCT(6.0) Cs3g13320,704,-
TGATTGCTCTGGCGATTCTGA(7.0) Cs3g13320,746,-
CAGAACCTGTTAGAGCCTCAA(9.0) Cs3g13320,767,-
Cs3g13340,702,953,28,7,9.16149972295628E-05
ATAGGCAAAACTACTCTTGCT(2.0) Cs3g13340,702,+
TCAGAGCTGTTTGATGAGTTC(4.0) Cs3g13340,786,+
AGAATCGCTAGAGCAATCATT(3.0) Cs3g13340,807,+
TCTCTCATGCAACATATTCAA(11.0) Cs3g13340,870,+
CGTTGTTGTAGGCAAATTGAG(9.0) Cs3g13340,721,-
TGATTGCTCTAGCGATTCTGA(41.0) Cs3g13340,805,-
CAGAACCTGTTAGAGCCTCAA(9.0) Cs3g13340,826,-
Cs3g13390,800,1051,31,8,0.000018409843374033
ATAGGCAAAACTACTCTTGCT(2.0) Cs3g13390,800,+
CAATTAGCCTACAACAACGAT(14.0) Cs3g13390,821,+
GCCAAAGACCTTGTAGAGTTT(4.0) Cs3g13390,947,+
CAATCTCTCATGCAACATATT(7.0) Cs3g13390,968,+
CAAGAATGTGTTGAAGGGAAG(9.0) Cs3g13390,989,+
CACAGACCCATATTCTTTTCT(96.0) Cs3g13390,861,-
ACTCTACAAGGTCTTTGGCGG(158.0) Cs3g13390,945,-
TATGTTGCATGAGAGATTGAA(5.0) Cs3g13390,966,-
Cs3g13430,1165,1416,11,7,4.1000909579795E-08
ATTGGGAAGACCACACTAGTG(2.0) Cs3g13430,1165,+
AGAGCAAGTAGGCTGTATGAA(22.0) Cs3g13430,1333,+
CGATTAAAGGAGGAGAAGAAG(35.0) Cs3g13430,1354,+
CTTGCCTAGCGACCGCCTTCA(3.0) Cs3g13430,1184,-
TTATGTTTGGAGTTTGGGAGA(3.0) Cs3g13430,1247,-
TAGATACAGTTTCCTCGTGCA(4.0) Cs3g13430,1310,-
CATACAGCCTACTTGCTCTTC(14.0) Cs3g13430,1331,-
Cs3g13690,947,1198,79,12,2.36788446026951E-05
AGGATCGCCAGAGCAATCATT(3.0) Cs3g13690,947,+
GCCAAAGACCTTGTAGAGTTT(4.0) Cs3g13690,989,+
CAATCTCTCATGCAACATATT(7.0) Cs3g13690,1010,+
CAAGAATGTGTTGCCGGGAAG(3.0) Cs3g13690,1031,+
TATAAGTGGGAACCATTCTAC(2.0) Cs3g13690,1094,+
ACTCTACAAGGTCTTTGGCAG(82.0) Cs3g13690,987,-
TATGTTGCATGAGAGATTGAA(5.0) Cs3g13690,1008,-
TCCCGGCAACACATTCTTGAA(4.0) Cs3g13690,1029,-
CTAAGACAAGAAGAAATTTCT(4.0) Cs3g13690,1050,-
AATCTTCATTCCACACGTCGT(10.0) Cs3g13690,1071,-
AGAATGGTTCCCACTTATAGT(2.0) Cs3g13690,1092,-
TTAAAATTTTACTTCCATGGA(2.0) Cs3g13690,1134,-
Cs3g13710,5803,6054,42,11,1.76289646272386E-07
CAATTTGCCTACAACAACGGT(7.0) Cs3g13710,5803,+
TCAGATCCTTTTGATGAGTTC(6.0) Cs3g13710,5866,+
GCCAAAGACCTTGTAGAGTTT(4.0) Cs3g13710,5929,+
CAATCTCTCATGCAACACATT(3.0) Cs3g13710,5950,+
CAAGAATGGGTTGAAGGGAAG(47.0) Cs3g13710,5971,+
CGTTGTTGTAGGCAAATTGAG(9.0) Cs3g13710,5801,-
CACAGACCCATATTCTTTCAT(79.0) Cs3g13710,5843,-
ACTCTACAAGGTCTTTGGCGG(158.0) Cs3g13710,5927,-
TGTGTTGCATGAGAGATTGAA(3.0) Cs3g13710,5948,-
CTAAGACAAGAAGAAATTTCT(4.0) Cs3g13710,5990,-
AATCTTCGTTCCACACGTCGT(4.0) Cs3g13710,6011,-
Cs3g13730,1678,1929,87,12,6.89742475419741E-05
TTGAGTCTCTGAAGCCAGGTT(4.0) Cs3g13730,1680,+
CTGCCAAAGACCTTGTAGAGT(4.0) Cs3g13730,1701,+
TTCAATCTCTCATGCAACATA(3.0) Cs3g13730,1722,+
TTCAAGAATGTGTTGCCGGGA(7.0) Cs3g13730,1743,+
TCCATGGAAGTAAAATTTTAA(3.0) Cs3g13730,1848,+
ACTCTACAAGGTCTTTGGCAG(82.0) Cs3g13730,1701,-
TATGTTGCATGAGAGATTGAA(5.0) Cs3g13730,1722,-
TCCCGGCAACACATTCTTGAA(4.0) Cs3g13730,1743,-
CTAAGACAAGAAGAAATTTCT(4.0) Cs3g13730,1764,-
AATCTTCATTCCACACGTCGT(10.0) Cs3g13730,1785,-
AGAATGGTTCCCACTTATAGT(2.0) Cs3g13730,1806,-
TTAAAATTTTACTTCCATGGA(2.0) Cs3g13730,1848,-
Cs3g13730,687,938,87,12,6.89742475419741E-05
TTGAGTCTCTGAAGCCAGGTT(4.0) Cs3g13730,689,+
CTGCCAAAGACCTTGTAGAGT(4.0) Cs3g13730,710,+
TTCAATCTCTCATGCAACATA(3.0) Cs3g13730,731,+
TTCAAGAATGTGTTGCCGGGA(7.0) Cs3g13730,752,+
TCCATGGAAGTAAAATTTTAA(3.0) Cs3g13730,857,+
ACTCTACAAGGTCTTTGGCAG(82.0) Cs3g13730,710,-
TATGTTGCATGAGAGATTGAA(5.0) Cs3g13730,731,-
TCCCGGCAACACATTCTTGAA(4.0) Cs3g13730,752,-
CTAAGACAAGAAGAAATTTCT(4.0) Cs3g13730,773,-
AATCTTCATTCCACACGTCGT(10.0) Cs3g13730,794,-
AGAATGGTTCCCACTTATAGT(2.0) Cs3g13730,815,-
TTAAAATTTTACTTCCATGGA(2.0) Cs3g13730,857,-
Cs4g05660,1106,1357,12,6,3.27007399586625E-06
ACTGATGTGTGCATTGGATGG(10.0) Cs4g05660,1106,+
TTGTATCAAAGAGCAAGCGGG(2.0) Cs4g05660,1169,+
ATCGTTGGAGGTTCAGGGTAT(22.0) Cs4g05660,1211,+
TTTAATGAGAAGATTGGAGAG(19.0) Cs4g05660,1295,+
ATCCAATGCACACATCAGTAA(6.0) Cs4g05660,1104,-
CGTCAGGCATTGAACCGGGCC(3.0) Cs4g05660,1125,-
Cs4g07730,1387,1638,11,6,1.68290247887799E-06
GCAGAAGGTCTTATTCCACAA(3.0) Cs4g07730,1387,+
TCAACTGACTACAAGCAACTC(3.0) Cs4g07730,1408,+
GAAGATGTAGGGGTTGGGTAT(7.0) Cs4g07730,1429,+
GTGGAATAAGACCTTCTGCTA(4.0) Cs4g07730,1385,-
TTGACAAGAGATCTCGAAAAT(27.0) Cs4g07730,1448,-
CAGAGACCGACCGAGCCAGAT(2.0) Cs4g07730,1532,-
Cs4g18660,3748,3999,12,5,7.70735495358202E-05
CAGGCATGTGGATCGATGGTG(18.0) Cs4g18660,3748,+
TTTCTCATGGGATATGGATTG(3.0) Cs4g18660,3811,+
TACAGACCAACTCTAAGTGTT(2.0) Cs4g18660,3832,+
CTGGGGAGATGCAACACGGAC(17.0) Cs4g18660,3872,-
CCGCAGAAATTCGAGTTTTTA(4.0) Cs4g18660,3935,-
Cs4g19440,27,278,6,4,4.54968762270338E-05
ACGCAGCTAGTGAGGTTCTAA(21.0) Cs4g19440,27,+
CCGAGGCGCGTCTATTGCTGG(5.0) Cs4g19440,48,+
AGAACCTCACTAGCTGCGTCA(12.0) Cs4g19440,25,-
GAAATTCTCGAAGGCCAGGGC(7.0) Cs4g19440,109,-
Cs5g04670,145,396,14,8,1.09879710546753E-08
CTCTGTCCAAACAATTTACAA(4.0) Cs5g04670,145,+
GGTTGATAAATACTACTTCGA(43.0) Cs5g04670,166,+
GTAAATTGTTTGGACAGAGAA(2.0) Cs5g04670,143,-
GAAGTAGTATTTATCAACCTT(13.0) Cs5g04670,164,-
ACAGAATAATTGTCGAGGGTC(155.0) Cs5g04670,185,-
GATGGCTAAATGATGGTACTT(6.0) Cs5g04670,206,-
TCAACCTTAGAAGCGTGACCA(10.0) Cs5g04670,269,-
TGAAACTCAAGCATGACCCAT(8.0) Cs5g04670,290,-
Cs5g04670,788,1039,38,8,9.44769357588579E-05
CAAACTCAGCAACTACCAATT(13.0) Cs5g04670,788,+
AGAAATCATGTTGCAGAAAAT(12.0) Cs5g04670,830,+
CAATATCAAGTTATCCATGTT(2.0) Cs5g04670,893,+
AAATTAATACTCTTGGCATTT(3.0) Cs5g04670,935,+
TTGGTAGTTGCTGAGTTTGTA(358.0) Cs5g04670,786,-
TTTCTGCAACATGATTTCTGA(21.0) Cs5g04670,828,-
CATGGATAACTTGATATTGAA(2.0) Cs5g04670,891,-
AAATTGTGATTTGGTAGTTGT(75.0) Cs5g04670,975,-
Cs5g04680,1444,1695,37,10,6.10092904632759E-07
CCAGGAAATCATATTGAACAA(20.0) Cs5g04680,1444,+
ATTTCTCCAACTGATCTACTA(6.0) Cs5g04680,1507,+
TCTAGTGATCATTTGAATTCT(4.0) Cs5g04680,1528,+
AATAGGAACCATATTCACACA(7.0) Cs5g04680,1549,+
AGAAATCTTATTGGACAATAC(3.0) Cs5g04680,1654,+
GTTCAATATGATTTCCTGGAC(6.0) Cs5g04680,1442,-
AACTGGCATTTGGTATTACCT(25.0) Cs5g04680,1484,-
GTAGATCAGTTGGAGAAATCC(5.0) Cs5g04680,1505,-
AAGGAGAAATCAAATAGTGAT(3.0) Cs5g04680,1589,-
GAAAGGAATTAGAATTGCTAT(6.0) Cs5g04680,1631,-
Cs5g06510,1938,2189,53,16,1.31290677748009E-12
TGACCTCTGAGAATCCAACTC(5.0) Cs5g06510,1938,+
GAGCCATCGACGCAAAGCTCC(68.0) Cs5g06510,1959,+
TGGAGAATGGATATGAGGAGC(3235.0) Cs5g06510,1980,+
TTGCTTGCTTTTGCACCGTGG(3.0) Cs5g06510,2022,+
ACGGTCCAAGGGAAAGGCCTA(533.0) Cs5g06510,2043,+
ACAGCAAGGATGTTAGGTGCA(122.0) Cs5g06510,2064,+
TGTTGTCTCAGATTCGGCACT(75.0) Cs5g06510,2085,+
AATTAAGTATCTGGATGTTTC(28.0) Cs5g06510,2106,+
TGAATATGCAAGAATAAGGCT(39.0) Cs5g06510,2127,+
GCTCTGTGACGAACAATGCAT(12.0) Cs5g06510,2148,+
AGCTTTGCGTCGATGGCTCGA(229.0) Cs5g06510,1957,-
TCCTCATATCCATTCTCCAGG(2.0) Cs5g06510,1978,-
TTCAAAACTAAAAGCATTTGC(45.0) Cs5g06510,1999,-
CACCTAACATCCTTGCTGTTA(3.0) Cs5g06510,2062,-
TGCCGAATCTGAGACAACATG(18.0) Cs5g06510,2083,-
AACATCCAGATACTTAATTAG(2.0) Cs5g06510,2104,-
Cs5g17870,1388,1639,12,5,7.70735495358202E-05
TCACCGGAAGAGCAAATCAGA(6.0) Cs5g17870,1388,+
TTGGGAGAAAGCATTGGAGAA(9.0) Cs5g17870,1409,+
TCTGACATGTATACTAGACGA(74.0) Cs5g17870,1556,+
CATACTCTTTTCTTCTGGCCT(4.0) Cs5g17870,1491,-
ACAATGTGGAAAATTAGGATC(11.0) Cs5g17870,1575,-
Cs5g17870,946,1197,13,6,5.90004194383789E-06
AAGAATCAGAGAATGGAGGCG(4.0) Cs5g17870,946,+
TCGTTGAAAGGCTCAATCGGA(2.0) Cs5g17870,1051,+
TGAAGGTGCTGATGGTTCTTG(12.0) Cs5g17870,1072,+
CCTCCATTCTCTGATTCTTCC(4.0) Cs5g17870,944,-
AATATTTCAGAAACGACTCGG(3.0) Cs5g17870,986,-
TAATCAGGAAGATAAGGCGTT(9.0) Cs5g17870,1028,-
Cs5g18480,1029,1280,45,13,1.48697838909358E-09
GCCAATCAATTTGAAGGTTGT(4.0) Cs5g18480,1029,+
GAAGAATCAGCTAAACGTGGA(15.0) Cs5g18480,1071,+
GTACATCGTTTACAGGAGGAA(75.0) Cs5g18480,1092,+
CTTTTTTCCAGGTTATTAGAG(2.0) Cs5g18480,1113,+
GCTTCTGGTTTAGGACACACT(251.0) Cs5g18480,1155,+
TTTATGAATACCAGACTTCGT(8.0) Cs5g18480,1176,+
CTCGATGATGTAGAAAATTCT(9.0) Cs5g18480,1218,+
AACCTTCAAATTGATTGGCAA(4.0) Cs5g18480,1027,-
TAACATTTTCAAGAAAGCAAC(2.0) Cs5g18480,1048,-
CCTCCTGTAAACGATGTACTC(5.0) Cs5g18480,1090,-
CTAAACTTAGATCCCCATCCT(2.0) Cs5g18480,1132,-
TGTGTCCTAAACCAGAAGCGC(29.0) Cs5g18480,1153,-
CAATAAGGACCGTTTTACGAC(308.0) Cs5g18480,1195,-
Cs5g18480,987,1238,45,14,6.58412137403242E-11
ATAGGCAAGACAACAATTGCA(14.0) Cs5g18480,987,+
GCCAATCAATTTGAAGGTTGT(4.0) Cs5g18480,1029,+
GAAGAATCAGCTAAACGTGGA(15.0) Cs5g18480,1071,+
GTACATCGTTTACAGGAGGAA(75.0) Cs5g18480,1092,+
CTTTTTTCCAGGTTATTAGAG(2.0) Cs5g18480,1113,+
GCTTCTGGTTTAGGACACACT(251.0) Cs5g18480,1155,+
TTTATGAATACCAGACTTCGT(8.0) Cs5g18480,1176,+
TTCGATCAAATATAGCTCTTG(3.0) Cs5g18480,1006,-
AACCTTCAAATTGATTGGCAA(4.0) Cs5g18480,1027,-
TAACATTTTCAAGAAAGCAAC(2.0) Cs5g18480,1048,-
CCTCCTGTAAACGATGTACTC(5.0) Cs5g18480,1090,-
CTAAACTTAGATCCCCATCCT(2.0) Cs5g18480,1132,-
TGTGTCCTAAACCAGAAGCGC(29.0) Cs5g18480,1153,-
CAATAAGGACCGTTTTACGAC(308.0) Cs5g18480,1195,-
Cs5g19430,1024,1275,35,11,2.00017028929877E-08
TCGATGATGTAGTTGATATCA(5.0) Cs5g19430,1024,+
AGCAATTAGAATGTTTAGCTG(11.0) Cs5g19430,1045,+
CTGGCAGCAGGATCATAATAA(4.0) Cs5g19430,1087,+
CATCGAGAGATAAGCATTTGT(2.0) Cs5g19430,1108,+
TGATGACGCATGGAGTAGACG(6.0) Cs5g19430,1129,+
TACATGATGATAACGCTCTTC(2.0) Cs5g19430,1171,+
AAGGATATGAGCAGCTGTCTG(32.0) Cs5g19430,1234,+
ATATCAACTACATCATCGATA(2.0) Cs5g19430,1022,-
CCAAACCATTCACGCTTTCCA(2.0) Cs5g19430,1064,-
TCTACTCCATGCGTCATCAAC(2.0) Cs5g19430,1127,-
GACAGCTGCTCATATCCTTTC(2.0) Cs5g19430,1232,-
Cs5g19430,982,1233,32,10,1.27055485256131E-07
TCATAGGAAGTAGGCTGCACC(4.0) Cs5g19430,982,+
TCGATGATGTAGTTGATATCA(5.0) Cs5g19430,1024,+
AGCAATTAGAATGTTTAGCTG(11.0) Cs5g19430,1045,+
CTGGCAGCAGGATCATAATAA(4.0) Cs5g19430,1087,+
CATCGAGAGATAAGCATTTGT(2.0) Cs5g19430,1108,+
TGATGACGCATGGAGTAGACG(6.0) Cs5g19430,1129,+
TACATGATGATAACGCTCTTC(2.0) Cs5g19430,1171,+
ATATCAACTACATCATCGATA(2.0) Cs5g19430,1022,-
CCAAACCATTCACGCTTTCCA(2.0) Cs5g19430,1064,-
TCTACTCCATGCGTCATCAAC(2.0) Cs5g19430,1127,-
Cs5g19440,1244,1495,24,9,1.11104771854154E-07
ATCGATGATGCATTTGATTTA(5.0) Cs5g19440,1244,+
CCAGGCAGCAGGATCATAATA(89.0) Cs5g19440,1307,+
TTGATGACACATGGAGTAGAT(69.0) Cs5g19440,1349,+
AATCAAATGCATCATCGATAA(19.0) Cs5g19440,1242,-
TTATGATCCTGCTGCCTGGAC(2.0) Cs5g19440,1305,-
CTACTCCATGTGTCATCAACA(3.0) Cs5g19440,1347,-
CCTTGAGCTTATGTACTTCAT(3.0) Cs5g19440,1368,-
AAGGCTGATTGGTTTTAAAGG(2.0) Cs5g19440,1431,-
ACAGCTGTTCATATTCTTTCC(11.0) Cs5g19440,1452,-
Cs5g19460,1952,2203,17,6,3.78933798949744E-05
TTAGGTAAGACGACTCTTGCA(4.0) Cs5g19460,1952,+
TGGAATGTCGGTGATGGCATC(5.0) Cs5g19460,2120,+
AACATTTTAGGAAGCAGGCTG(69.0) Cs5g19460,2141,+
CAACACAAAAAGGTTCTTCTT(2.0) Cs5g19460,2162,+
TCAAGTCATAAACAACTCTTG(17.0) Cs5g19460,1971,-
TCCCTTCAAATTCATGAGAGA(4.0) Cs5g19460,1992,-
Cs5g19570,456,707,32,12,2.72427164689711E-10
GTTTTTGATGATGTTACTTGT(2.0) Cs5g19570,456,+
TCCGAACAAATAAAATTCTTG(2.0) Cs5g19570,477,+
ACTTCAGGGAGTCGAATCATA(13.0) Cs5g19570,519,+
ATAACAACAAGAGACAAACAG(6.0) Cs5g19570,540,+
CTTCAGCTTTTTAGTCGACAT(16.0) Cs5g19570,624,+
AAGTAACATCATCAAAAACAA(17.0) Cs5g19570,454,-
AGAATTTTATTTGTTCGGAAC(13.0) Cs5g19570,475,-
ACCAATCAAGGCTACCGATCA(2.0) Cs5g19570,496,-
CAACTTCATATATTCCATCCA(3.0) Cs5g19570,580,-
CATAATAATCAAGCAACGCCT(8.0) Cs5g19570,601,-
GTCGACTAAAAAGCTGAAGAG(8.0) Cs5g19570,622,-
CCTTATAACTTGGATCAGCGT(20.0) Cs5g19570,664,-
Cs5g19880,1128,1379,18,6,5.52109463651251E-05
CGGTTTCTGCCTGAAAGTCGT(67.0) Cs5g19880,1128,+
CACGATCATGCCCTTGAGCTT(2.0) Cs5g19880,1233,+
TTTAGTCGACATGCCTTCAAA(25.0) Cs5g19880,1254,+
CTCTTGTGGTTAGTATGATAC(8.0) Cs5g19880,1147,-
TGAAGGCATGTCGACTAAAAA(14.0) Cs5g19880,1252,-
CTTCAGGAGGACGGTTTTGTT(19.0) Cs5g19880,1273,-
Cs5g19880,939,1190,15,6,1.62404164139218E-05
GAAGAATCGCAGAGCCCTGGT(4.0) Cs5g19880,939,+
GGATTAGCTAGGTTGCGGCAA(4.0) Cs5g19880,960,+
AAGGATGTAAATGTGATTCCT(4.0) Cs5g19880,1002,+
CGGTTTCTGCCTGAAAGTCGT(67.0) Cs5g19880,1128,+
CATCATCGAGAACAATCAGAA(9.0) Cs5g19880,1063,-
CTCTTGTGGTTAGTATGATAC(8.0) Cs5g19880,1147,-
Cs5g19920,1129,1380,35,15,2.48087146340139E-14
AGGGATGAAAATGTGATTCCT(6.0) Cs5g19920,1129,+
AGGCTCAGCCGCAGGAAGGCT(13.0) Cs5g19920,1171,+
CTGATTGTTCTTGATGATGTG(54.0) Cs5g19920,1192,+
TTCTTAATCAGAAGTCTTGAT(3.0) Cs5g19920,1234,+
TGGTTGATGCCTGAGAGTCGA(286.0) Cs5g19920,1255,+
ATCATAATTACCACAAGAGAT(2.0) Cs5g19920,1276,+
CAAAAGGTTCTTAAAAATGGG(4.0) Cs5g19920,1297,+
TATGAGGTGAAGGCATTAGGA(2.0) Cs5g19920,1339,+
TAAAGTTGAACTCAATATCAG(8.0) Cs5g19920,1148,-
CCTTCCTGCGGCTGAGCCTTG(6.0) Cs5g19920,1169,-
CATCATCAAGAACAATCAGAG(58.0) Cs5g19920,1190,-
CAAGACTTCTGATTAAGAATT(3.0) Cs5g19920,1232,-
GACTCTCAGGCATCAACCAAT(2.0) Cs5g19920,1253,-
CTCTTGTGGTAATTATGATTC(2.0) Cs5g19920,1274,-
CATTTTTAAGAACCTTTTGAT(4.0) Cs5g19920,1295,-
Cs5g19920,982,1233,32,13,8.894731015135E-12
ATAGGCAAGACAACAATTGCT(4.0) Cs5g19920,982,+
TCTAGAAATTTTGAAGGTTCT(5.0) Cs5g19920,1024,+
TGCTTCCTTCAGAATGTTAGA(8.0) Cs5g19920,1045,+
AAAGAATCACAAAGCCCAGGA(5.0) Cs5g19920,1066,+
GGATTAGCTAGGTTGCAACAA(2.0) Cs5g19920,1087,+
AGGGATGAAAATGTGATTCCT(6.0) Cs5g19920,1129,+
AGGCTCAGCCGCAGGAAGGCT(13.0) Cs5g19920,1171,+
CTGATTGTTCTTGATGATGTG(54.0) Cs5g19920,1192,+
TTTTGTTGAAAACTGCCCTAG(6.0) Cs5g19920,1001,-
TAACATTCTGAAGGAAGCAAG(74.0) Cs5g19920,1043,-
TAAAGTTGAACTCAATATCAG(8.0) Cs5g19920,1148,-
CCTTCCTGCGGCTGAGCCTTG(6.0) Cs5g19920,1169,-
CATCATCAAGAACAATCAGAG(58.0) Cs5g19920,1190,-
Cs5g20270,2296,2547,19,6,7.83772134403189E-05
ATCGATGATGCATTTGATTTA(5.0) Cs5g20270,2296,+
CCAGGCAGCAGGATCATAATA(89.0) Cs5g20270,2359,+
TTGACGACATATGGAGTAGAT(24.0) Cs5g20270,2401,+
AAAGAATATGAGCAGCTGTCT(8.0) Cs5g20270,2506,+
AATCAAATGCATCATCGATAA(19.0) Cs5g20270,2294,-
TTATGATCCTGCTGCCTGGAC(2.0) Cs5g20270,2357,-
Cs5g20755,782,1033,10,7,1.53248008021959E-08
TCGACATAAAAGCTTGGGTTT(6.0) Cs5g20755,782,+
TTCTGAGCATCTCAATGGCAC(7.0) Cs5g20755,824,+
TAAATGAAGTGCAGGTTCAAT(2.0) Cs5g20755,887,+
ATAGCCTGTGGGAAGACCTGA(10.0) Cs5g20755,971,+
TCAAATTCATCAGAGACACAA(7.0) Cs5g20755,801,-
CAAGTGATTGACTCGAGAAGT(2.0) Cs5g20755,843,-
TTCTCGTTCCATACATCATCT(5.0) Cs5g20755,948,-
Cs5g21020,733,984,48,10,8.81475698677485E-06
CAGTTGACCATTCCAAGTTTG(3.0) Cs5g21020,733,+
TCTCCGACAACTTTGATGTTT(3.0) Cs5g21020,775,+
TCAACATCTCAAAGGCACTTC(4.0) Cs5g21020,796,+
TAGTGATCTTAAGACTTTAAA(3.0) Cs5g21020,838,+
ATTCTTGCTGGTCTTAGATGA(2.0) Cs5g21020,901,+
TGTTTGGAACGAGGACTACAG(8.0) Cs5g21020,922,+
CTTGTGGGTAGACTTAAAAGC(17.0) Cs5g21020,943,+
CAAACCCATGCTTTTACATCA(3.0) Cs5g21020,752,-
ACATCAAAGTTGTCGGAGACA(6.0) Cs5g21020,773,-
ATCTAAGACCAGCAAGAATCT(2.0) Cs5g21020,899,-
Cs5g21040,638,889,46,9,5.36329707811668E-05
TCTTTGACGTTTTGGGCATCT(47.0) Cs5g21040,638,+
CAAAGGCGCTTCTCGAGTCAA(4.0) Cs5g21040,659,+
AGGTTGAATTGAAAGTAGCTG(2.0) Cs5g21040,722,+
TGGATAAAAAAAGATTCTTGC(3.0) Cs5g21040,743,+
ACGAGGAGTACAGCTTGTGGG(2.0) Cs5g21040,785,+
AGATGATCGTCACCACACGCA(4.0) Cs5g21040,848,+
GCTACTTTCAATTCAACCTGC(3.0) Cs5g21040,720,-
CAAACATCATCTAAGACCAGC(10.0) Cs5g21040,762,-
CGTGTGGTGACGATCATCTTA(4.0) Cs5g21040,846,-
Cs5g21975,826,1077,100,13,5.10065010670522E-05
TTGGATGATGTGTGGGACGAA(134.0) Cs5g21975,826,+
TTGGTAACTACACGTTCTGGT(3.0) Cs5g21975,910,+
CGTGTGGCAAGTATGATGGGC(135.0) Cs5g21975,931,+
ACATGCTTGTCCAGTGAGGAT(6.0) Cs5g21975,973,+
TTTGCATTTGGATCTGTGGAA(2.0) Cs5g21975,1015,+
GATGAGAGCACTGAATTGGAG(4.0) Cs5g21975,1036,+
CATTCAACCACGACAGCGCCT(11.0) Cs5g21975,866,-
CACAAGATCCTGAACCACCAA(11.0) Cs5g21975,887,-
CAGAACGTGTAGTTACCAACA(6.0) Cs5g21975,908,-
CCATCATACTTGCCACACGAC(3.0) Cs5g21975,929,-
AGTGTTGAGTTGGGACCGTGC(34.0) Cs5g21975,950,-
CCTCACTGGACAAGCATGTCA(4.0) Cs5g21975,971,-
CCACAGATCCAAATGCAAAAT(2.0) Cs5g21975,1013,-
Cs5g22030,546,797,13,9,7.96168886212961E-11
ATTGGGAAGACGACACTGGTG(159.0) Cs5g22030,546,+
AAGGAAGTTGCTCGGCTGGCT(4.0) Cs5g22030,567,+
AAGGAAGGCAGGATATTTGAT(4.0) Cs5g22030,588,+
AGGATTCGACGGGAAATAGCA(3.0) Cs5g22030,651,+
TGTGAGGAGAGTGACTCTGAA(2.0) Cs5g22030,693,+
CGATTGAAGAGAGAGAAGAAG(41.0) Cs5g22030,735,+
TCAGATCTGGAGTCTGCGATA(7.0) Cs5g22030,628,-
CTATTTCCCGTCGAATCCTTT(13.0) Cs5g22030,649,-
TACATAACATCATTATTCTTT(2.0) Cs5g22030,712,-
Cs5g22150,1130,1381,31,10,8.94122728551151E-08
CAGCTTGTGTACAATGATAGT(6.0) Cs5g22150,1130,+
AGGGTAACAAAGTCAATTCTA(34.0) Cs5g22150,1214,+
TTGCTTCAATGGAAACTGAAG(2.0) Cs5g22150,1277,+
AAGCAATTGTTTGGAAAGAGA(8.0) Cs5g22150,1298,+
TTTTTGCTTGTTTTAGATGAT(3.0) Cs5g22150,1319,+
TATCATTGTACACAAGCTGAG(675.0) Cs5g22150,1128,-
CAAAATGACATTGAACTCTAC(8.0) Cs5g22150,1149,-
CATAGGTCCATGCTTTGAGAT(2.0) Cs5g22150,1170,-
GAATTGACTTTGTTACCCTGA(17.0) Cs5g22150,1212,-
TCCCCATAGCAACGGACCTTA(62.0) Cs5g22150,1233,-
Cs5g22150,1528,1779,52,10,1.93552642507557E-05
AGACAAGAGACTTCAGCATGC(12.0) Cs5g22150,1530,+
GTAACGGCTTGCCTTTGGCAG(2.0) Cs5g22150,1593,+
GTGATTGGGAAAGTGTGCTAA(2.0) Cs5g22150,1656,+
ATAGCAGGATATGGGATTTAT(42.0) Cs5g22150,1677,+
CACAAGGGAGATGTGACATTG(4.0) Cs5g22150,1698,+
ACCATTATCTTTCTCGTCCAT(2.0) Cs5g22150,1740,+
GCATGCTGAAGTCTCTTGTCT(176.0) Cs5g22150,1530,-
ACTTGATCACTATCTTCGCAC(2.0) Cs5g22150,1572,-
ATAGGCAACCAAGAGCTTTTG(2.0) Cs5g22150,1614,-
ATGGACGAGAAAGATAATGGT(73.0) Cs5g22150,1740,-
Cs5g22170,1849,2100,7,6,2.86072159139833E-08
TCGGCAATGGGTATGAGGAGC(55.0) Cs5g22170,1849,+
ATGATCCAGAGGAGAGACCTA(3.0) Cs5g22170,1912,+
TGTTGTCAGATACAGCATTAA(7.0) Cs5g22170,1954,+
TTAAGGATGTGGATTTTTTGA(4.0) Cs5g22170,1975,+
AAATGCACAAGAGAATGGATT(5.0) Cs5g22170,1996,+
ATACAGAGTGGCTCAGCTCAT(13.0) Cs5g22170,2059,+
Cs5g22330,2130,2381,12,6,3.27007399586625E-06
CTTCAAGCGTCGACTTATGTC(2.0) Cs5g22330,2130,+
AAGTCCATTGCTACTGATCAG(2.0) Cs5g22330,2193,+
CCTGTGGATGATAATGACTTG(4.0) Cs5g22330,2214,+
CATAAGTCGACGCTTGAAGAT(14.0) Cs5g22330,2128,-
AGGCATCAAAATCACCACCGA(4.0) Cs5g22330,2149,-
AGAGGTAGCTCCAAAGGTCAT(3.0) Cs5g22330,2317,-
Cs5g22710,971,1222,23,7,2.18317295433439E-05
CAACTGAAAGACAAGAAATTT(26.0) Cs5g22710,971,+
TTACTTGTTTTGGATGATATG(4.0) Cs5g22710,992,+
TGGACCGACAATTATGATGAC(110.0) Cs5g22710,1013,+
TGGACAAACTTATGCAAACCA(55.0) Cs5g22710,1034,+
GCGTACTCATTAGAAAACTTG(22.0) Cs5g22710,1139,+
TTGCGTGATGATTGCTTGAGT(5.0) Cs5g22710,1160,+
CATCATAATTGTCGGTCCACA(8.0) Cs5g22710,1011,-
Cs5g26170,1252,1503,40,10,1.38300559440573E-06
GGAAGAGCTAGGAGGCTATAT(4.0) Cs5g26170,1252,+
AACATTTGGGAAGATCTTGAT(3.0) Cs5g26170,1315,+
CTGGAAAAAGTAGGAGTACCT(15.0) Cs5g26170,1336,+
TCTGGAAATGATTGTAGGGGA(502.0) Cs5g26170,1357,+
AGAGATCGTCATGTGTTGGAG(24.0) Cs5g26170,1399,+
ATAGCCTCCTAGCTCTTCCGG(4.0) Cs5g26170,1250,-
CTAAAATTGCGAGGATCTTGT(69.0) Cs5g26170,1292,-
CAAGATCTTCCCAAATGTTGT(3.0) Cs5g26170,1313,-
CTGTCAGCAAGACTTTACATC(4.0) Cs5g26170,1376,-
CCAACACATGACGATCTCTTG(17.0) Cs5g26170,1397,-
Cs5g27910,12486,12737,6,4,4.54968762270338E-05
CAAAATGGACAAGAAGGAGAT(11.0) Cs5g27910,12486,+
AAAATTGTGTAGAGGAGACAT(5.0) Cs5g27910,12528,+
ACAGAACCTGCAGAAGACGAT(13.0) Cs5g27910,12505,-
AAGAGAAGGAAGACGAGACCC(3.0) Cs5g27910,12673,-
Cs5g28645,752,1003,31,13,5.37366227542124E-12
CTAAACAGGCCTTACGGTTTT(4.0) Cs5g28645,752,+
GATTTTGTCATCTGGGTTGTA(2.0) Cs5g28645,773,+
GGGAAGAAGATAGGCCTGTTT(1028.0) Cs5g28645,836,+
GATGGCTTATGGAAGAATAGA(5.0) Cs5g28645,857,+
AAGAAGAAATTTGTATTGTTG(4.0) Cs5g28645,920,+
TTAGATGATTTATGGGAGAGA(6.0) Cs5g28645,941,+
GTTGATTTAACTAAAGTGGGT(2.0) Cs5g28645,962,+
CAACCCAGATGACAAAATCAA(4.0) Cs5g28645,771,-
ACAGGCCTATCTTCTTCCCGA(49.0) Cs5g28645,834,-
TATTCTTCCATAAGCCATCAA(3.0) Cs5g28645,855,-
GAGCTTTCTCCTCGCGACTTC(18.0) Cs5g28645,876,-
ACAATACAAATTTCTTCTTGC(5.0) Cs5g28645,918,-
CCACTTTAGTTAAATCAACTC(2.0) Cs5g28645,960,-
Cs5g29510,1023,1274,34,13,2.2948875572906E-11
CAGGAAGTAAGATTATTGTCA(279.0) Cs5g29510,1023,+
CAACTCGGAATCAAAGTGTTG(4.0) Cs5g29510,1044,+
CATCAATGATGGGGTCTGTTT(10.0) Cs5g29510,1065,+
CAGCTTATGAATTGAAAAAGT(2.0) Cs5g29510,1086,+
TGACTGATGATGATTGTCGGC(429.0) Cs5g29510,1107,+
TGGGGACCAAAGATTTCAGCA(94.0) Cs5g29510,1149,+
TTGGTGAGGAGATATTGAAAA(48.0) Cs5g29510,1191,+
AGTGCAACGGTTTGCCTCTTG(3.0) Cs5g29510,1212,+
CTGCTAAAACTCTTGGTGGCC(18.0) Cs5g29510,1233,+
ACAGACCCCATCATTGATGCA(2.0) Cs5g29510,1063,-
TCTTTCAGGTGTTGATGATTG(16.0) Cs5g29510,1168,-
AGAGGCAAACCGTTGCACTTT(4.0) Cs5g29510,1210,-
CCACCAAGAGTTTTAGCAGCA(5.0) Cs5g29510,1231,-
Cs5g29510,981,1232,39,12,4.11473774955837E-09
GCGATTGGACTAGCCTGAGAC(6.0) Cs5g29510,981,+
TTCCATTTGTTGCTGGTGCAT(6.0) Cs5g29510,1002,+
CAGGAAGTAAGATTATTGTCA(279.0) Cs5g29510,1023,+
CAACTCGGAATCAAAGTGTTG(4.0) Cs5g29510,1044,+
CATCAATGATGGGGTCTGTTT(10.0) Cs5g29510,1065,+
CAGCTTATGAATTGAAAAAGT(2.0) Cs5g29510,1086,+
TGACTGATGATGATTGTCGGC(429.0) Cs5g29510,1107,+
TGGGGACCAAAGATTTCAGCA(94.0) Cs5g29510,1149,+
TTGGTGAGGAGATATTGAAAA(48.0) Cs5g29510,1191,+
CTCAGGCTAGTCCAATCGCCG(3.0) Cs5g29510,979,-
ACAGACCCCATCATTGATGCA(2.0) Cs5g29510,1063,-
TCTTTCAGGTGTTGATGATTG(16.0) Cs5g29510,1168,-
Cs5g32500,3254,3505,30,18,1.07798160325837E-21
TCCCTTTGGATGTCTTCATGT(12.0) Cs5g32500,3254,+
TCAGTGAGTTTTGAAGCATGT(96.0) Cs5g32500,3275,+
AAACTGCTAGGTCAGAAGATG(10.0) Cs5g32500,3296,+
CCCAGGCTGAATGTTGAAGTT(12.0) Cs5g32500,3317,+
ATTGACGAGAGTGGACCCCCA(81.0) Cs5g32500,3338,+
GATTCAAGGCCGGAGCTCCCT(4.0) Cs5g32500,3359,+
AGAACTGTCACCGGGCGGAGG(15.0) Cs5g32500,3401,+
TGGAATGTGGGTGAAGATTCT(2.0) Cs5g32500,3443,+
GCATTGCGGCTTTCTTGACTG(28.0) Cs5g32500,3464,+
ATGCTTCAAAACTCACTGAAC(5.0) Cs5g32500,3273,-
TCTTCTGACCTAGCAGTTTAC(28.0) Cs5g32500,3294,-
CTTCAACATTCAGCCTGGGCA(8.0) Cs5g32500,3315,-
GGGGTCCACTCTCGTCAATAA(2.0) Cs5g32500,3336,-
GGAGCTCCGGCCTTGAATCTG(14.0) Cs5g32500,3357,-
ATATGTAAAGCTTTTTAACAG(13.0) Cs5g32500,3378,-
TCCGCCCGGTGACAGTTCTGT(3.0) Cs5g32500,3399,-
CAAAACCAGGCATGTCAATCC(12.0) Cs5g32500,3420,-
GTCAAGAAAGCCGCAATGCAG(5.0) Cs5g32500,3462,-
Cs6g01040,967,1218,18,7,3.25824695467307E-06
AGTAAGATTGTCGTCACACAT(462.0) Cs6g01040,967,+
AAAACATTGAAAGAGTTGTCG(11.0) Cs6g01040,1030,+
GACGATGACTGTTTGCGTGTG(4.0) Cs6g01040,1051,+
GAGAAGATAGTGAAGAAGTGC(19.0) Cs6g01040,1135,+
AAAACTCTTGGCGGCCTTTTA(84.0) Cs6g01040,1177,+
GTGTGACGACAATCTTACTTC(3.0) Cs6g01040,965,-
CACGCAAACAGTCATCGTCCG(12.0) Cs6g01040,1049,-
Cs6g01080,1049,1300,29,8,1.05678472437664E-05
CAGATGATGATTGTTTGTGTG(35.0) Cs6g01080,1049,+
CAAAAACTCTTGGCGGCCTTT(104.0) Cs6g01080,1175,+
TACGCGGCAGAGATGACCCAA(18.0) Cs6g01080,1196,+
GAGACTGGGAATTTGTGCTCA(2.0) Cs6g01080,1217,+
AGAATGACATATGGAATTTAC(2.0) Cs6g01080,1238,+
AAGGAGATTTGAGTGAGCACA(14.0) Cs6g01080,1068,-
ACTTCCTTCAAGGATTGGTGC(2.0) Cs6g01080,1110,-
GCCAAAGGCAATCCTCCGCAC(3.0) Cs6g01080,1152,-
Cs6g02100,559,810,13,9,7.96168886212961E-11
ATTGGAAAGACGACACTGGTG(68.0) Cs6g02100,559,+
CTAGTGGTATTTTCAGAGGTT(3.0) Cs6g02100,622,+
TCCCAGACATTAGATATAAAA(4.0) Cs6g02100,643,+
GAGAAATTAGGTCTGGTGCTA(24.0) Cs6g02100,685,+
GAGGAGGAAACTGGATCAAGA(2.0) Cs6g02100,706,+
AGAGCAAGTAGGCTATATGAA(33.0) Cs6g02100,727,+
CGATTGAAGAAGGAGGAGAAG(324.0) Cs6g02100,748,+
GCACCAGACCTAATTTCTCAG(3.0) Cs6g02100,683,-
CATATAGCCTACTTGCTCTTC(11.0) Cs6g02100,725,-
Cs6g02130,559,810,13,9,7.96168886212961E-11
ATTGGAAAGACGACACTGGTG(68.0) Cs6g02130,559,+
CTAGTGGTATTTTCAGAGGTT(3.0) Cs6g02130,622,+
TCCCAGACATTAGATATAAAA(4.0) Cs6g02130,643,+
GAGAAATTAGGTCTGGTGCTA(24.0) Cs6g02130,685,+
GAGGAGGAAACTGGATCAAGA(2.0) Cs6g02130,706,+
AGAGCAAGTAGGCTATATGAA(33.0) Cs6g02130,727,+
CGATTGAAGAAGGAGGAGAAG(324.0) Cs6g02130,748,+
GCACCAGACCTAATTTCTCAG(3.0) Cs6g02130,683,-
CATATAGCCTACTTGCTCTTC(11.0) Cs6g02130,725,-
Cs6g02150,1246,1497,9,7,4.72532706425806E-09
CATATAGCCTACTTGCTCTTC(11.0) Cs6g02150,1246,+
GCACCAGACCCAAGTTCTCAG(2.0) Cs6g02150,1288,+
AGAGCAAGTAGGCTATATGAA(33.0) Cs6g02150,1244,-
CAGGAGGAAACTGAATCAAGA(4.0) Cs6g02150,1265,-
GAGAACTTGGGTCTGGTGCTA(8.0) Cs6g02150,1286,-
AAGGAGGTCGCAAGGCAAGCA(5.0) Cs6g02150,1391,-
ATTGGAAAGACGACACTGGTG(68.0) Cs6g02150,1412,-
Cs6g02150,719,970,41,9,1.93950280564551E-05
ATGACGTCATGCATAGACAAT(2.0) Cs6g02150,719,+
AGCAACAAACAAGAGTCTCTA(6.0) Cs6g02150,761,+
ATGCCCAAGCCCATGCAGCAT(2.0) Cs6g02150,845,+
TGGAACAAGTATGAAGTGCAA(311.0) Cs6g02150,866,+
ATAGAATTCCCCAGTAGACTA(115.0) Cs6g02150,887,+
AGGGCGACAGCAATCAAGAAT(2.0) Cs6g02150,738,-
ATGCATTGGTCCATGAACTTA(7.0) Cs6g02150,780,-
AGGATGCACGAAACAAATTAT(36.0) Cs6g02150,801,-
TTCAAAAGGCAAATAAGTTGG(3.0) Cs6g02150,822,-
Cs6g03500,9886,10137,27,7,7.06762049002968E-05
TCTTAAATATGCGGCTAGTCA(349.0) Cs6g03500,9886,+
GCAGCTGTTCAAGACATATCA(18.0) Cs6g03500,9907,+
AAATCATCACGAAGGCCTTCT(17.0) Cs6g03500,9928,+
TAGTGTTAAGAAGGACAGAAT(21.0) Cs6g03500,9949,+
CAAGCTAGGATGTGACCACAA(470.0) Cs6g03500,9991,+
ATATGTCTTGAACAGCTGCTG(26.0) Cs6g03500,9905,-
AAGTGCAGCATTTGATATTAT(6.0) Cs6g03500,9968,-
Cs6g03520,10340,10591,48,13,3.72403024739905E-09
CACTACGAAGAAGTGCCAAGA(9.0) Cs6g03520,10340,+
TCTTAAATATGCAGCTAGTCA(82.0) Cs6g03520,10403,+
GCAGCTATTTAAGACATATCA(3.0) Cs6g03520,10424,+
AAATAATCACGAAGGCCTTCT(97.0) Cs6g03520,10445,+
TAGTGTTAAGAAGGAACGAAT(11.0) Cs6g03520,10466,+
CAAGCTAGGGTGTGAGCAAAA(163.0) Cs6g03520,10508,+
TTGGCACTTCTTCGTAGTGAT(59.0) Cs6g03520,10338,-
AGATTCTAGATGAAAATCCTC(4.0) Cs6g03520,10359,-
ACTAGCTGCATATTTAAGAAA(8.0) Cs6g03520,10401,-
ATATGTCTTAAATAGCTGCTG(59.0) Cs6g03520,10422,-
AAGGCCTTCGTGATTATTTTG(2.0) Cs6g03520,10443,-
AAGTGCAGCATTTGATATTAT(6.0) Cs6g03520,10485,-
TTGCTCACACCCTAGCTTGCA(8.0) Cs6g03520,10506,-
Cs6g06810,582,833,11,5,4.63221013941727E-05
ATCGGAAAGACGATGCTGGCG(5.0) Cs6g06810,582,+
CAGGTGGTTTTTGTTGAGGTG(29.0) Cs6g06810,645,+
CATGAGGAGAGTGAATCAGGA(14.0) Cs6g06810,729,+
CCTCAACAAAAACCACCTGAT(2.0) Cs6g06810,643,-
TAAATAAGCTGTTCGCCCTTC(2.0) Cs6g06810,748,-
Cs6g16030,8912,9163,3,3,8.19844426814707E-05
ATATCAAGATACTTTCACCGG(2.0) Cs6g16030,8912,+
AGGATGTGCAGAAAATGGGTG(85.0) Cs6g16030,8933,+
GAACCAACAGGATCACGACCG(2.0) Cs6g16030,9015,-
Cs7g14510,1013,1264,61,10,8.85113564691395E-05
TTGCTTTGTTGTTGGATGATC(131.0) Cs7g14510,1013,+
TATGGGAGCGGGTTGATCTAA(94.0) Cs7g14510,1034,+
AGAAGATTGGTGTCCCTCTTC(42.0) Cs7g14510,1055,+
CAAAAAATAGTGCAGTGGTAT(40.0) Cs7g14510,1076,+
TTACAACCCGTTTCGTTGATG(6.0) Cs7g14510,1097,+
TTTGTGGTGGTATGGAAGCTC(7.0) Cs7g14510,1118,+
GTAGGATGTTTAAAGTGGCAT(8.0) Cs7g14510,1139,+
TTGGGGAAGAAACTATTGAGA(2.0) Cs7g14510,1202,+
TCAACGAAACGGGTTGTAAAT(3.0) Cs7g14510,1095,-
TCAGGAATACTATGATGACTC(3.0) Cs7g14510,1221,-
Cs7g14510,2176,2427,65,11,2.20357157883424E-05
GGGAAAAAGATAGGTCTATGT(5.0) Cs7g14510,2176,+
AATGATTCATGGAAGAACAAA(3.0) Cs7g14510,2197,+
AAGAAGAAGTTTGCTTTGTTG(7.0) Cs7g14510,2260,+
TTGGATGATCTATGGGAGCGG(216.0) Cs7g14510,2281,+
GTTGATCTAAAGAAGATTGGT(2.0) Cs7g14510,2302,+
TTCGTTGATGTTTGTGGTGGT(2.0) Cs7g14510,2365,+
ATGGAAGCTCGTAGGATGTTT(3.0) Cs7g14510,2386,+
ATAGACCTATCTTTTTCCCGA(2.0) Cs7g14510,2174,-
GAGCTTTCTCTTCGAGACTTT(2.0) Cs7g14510,2216,-
TTAAAGTCTTGAAGATGTCAT(5.0) Cs7g14510,2237,-
TATTTTTTGGAAGAGGGACAC(37.0) Cs7g14510,2321,-
Cs7g14510,919,1170,65,11,2.20357157883424E-05
GGGAAAAAGATAGGTCTATGT(5.0) Cs7g14510,919,+
AATGATTCATGGAAGAACAAA(3.0) Cs7g14510,940,+
AAGAAGAAGTTTGCTTTGTTG(7.0) Cs7g14510,1003,+
TTGGATGATCTATGGGAGCGG(216.0) Cs7g14510,1024,+
GTTGATCTAAAGAAGATTGGT(2.0) Cs7g14510,1045,+
TTCGTTGATGTTTGTGGTGGT(2.0) Cs7g14510,1108,+
ATGGAAGCTCGTAGGATGTTT(3.0) Cs7g14510,1129,+
ATAGACCTATCTTTTTCCCGA(2.0) Cs7g14510,917,-
GAGCTTTCTCTTCGAGACTTT(2.0) Cs7g14510,959,-
TTAAAGTCTTGAAGATGTCAT(5.0) Cs7g14510,980,-
TATTTTTTGGAAGAGGGACAC(37.0) Cs7g14510,1064,-
Cs7g14540,965,1216,22,7,1.56183095443341E-05
TATGGGAGCGGGTTGATCTAA(94.0) Cs7g14540,965,+
CAAAAAATAGTGCAGTGGTAT(40.0) Cs7g14540,1007,+
TTACAACCCGTTTCGTTGATG(6.0) Cs7g14540,1028,+
TTGGGGAAGAAACTATTGAGA(2.0) Cs7g14540,1133,+
AGAGGGACGCCTACCTTCTTT(4.0) Cs7g14540,984,-
TCAACGAAACGGGTTGTAAAT(3.0) Cs7g14540,1026,-
TCAGGAATACTATGATGACTC(3.0) Cs7g14540,1152,-
Cs7g16030,1774,2025,8,5,6.13981849851313E-06
TGTCTGCCAAGTTAAGGATGA(4.0) Cs7g16030,1774,+
TGTAGAGAAGCCTGCTTTGAG(3.0) Cs7g16030,1858,+
TTTACAAAGCAACGACACATG(5.0) Cs7g16030,1835,-
CAAAGCAGGCTTCTCTACATG(9.0) Cs7g16030,1856,-
GAGGTGCTCGCCGAAGCTGGG(6.0) Cs7g16030,1919,-
Cs7g22420,1057,1308,63,11,1.58692017411183E-05
AAATATTGTTTTGGTCCCTGA(8.0) Cs7g22420,1059,+
ACTTCAGGTAAGGGACCATTC(4.0) Cs7g22420,1080,+
TGTTGCAGAAAAAATCGTCGA(17.0) Cs7g22420,1122,+
TCGACGGGGTGATGGCTATGA(2.0) Cs7g22420,1185,+
TGCACGGAATGACGCCTCTGT(4.0) Cs7g22420,1206,+
TCAGGGACCAAAACAATATTT(12.0) Cs7g22420,1059,-
TTGAGTTCTGCAAGCCGTCGA(108.0) Cs7g22420,1164,-
TCATAGCCATCACCCCGTCGA(6.0) Cs7g22420,1185,-
ACAGAGGCGTCATTCCGTGCA(7.0) Cs7g22420,1206,-
TCTGATGACTGCAGAGCCCAG(60.0) Cs7g22420,1227,-
GATGATTCCTGTTCTGGATAA(3.0) Cs7g22420,1248,-
Cs7g22470,355,606,61,16,1.63448895724653E-11
TTCTGAGATTCAGTCTACGGA(4.0) Cs7g22470,355,+
AGATGTGTGGTACTTTTTCTG(92.0) Cs7g22470,376,+
TAAGCCTAAGTACAAAGGTGC(9.0) Cs7g22470,397,+
CAAGCGGAAACGGTCAGGGCA(756.0) Cs7g22470,418,+
ACAGCGACATAGAAAAACGAA(407.0) Cs7g22470,439,+
GTCAGGAACCTGGAAAATGAC(5.0) Cs7g22470,460,+
GCGGAAAAACAGTACTGAGGT(19.0) Cs7g22470,502,+
GATTGGTGACAAAGACTATCT(2.0) Cs7g22470,523,+
TGCGTCCGAGAAAGCTAACAC(2.0) Cs7g22470,565,+
CGTAGACTGAATCTCAGAAAG(71.0) Cs7g22470,353,-
GAAAAAGTACCACACATCTTC(85.0) Cs7g22470,374,-
CGTTTTTCTATGTCGCTGTTG(9.0) Cs7g22470,437,-
CATTTTCCAGGTTCCTGACTT(2.0) Cs7g22470,458,-
CTCAGTACTGTTTTTCCGCTT(25.0) Cs7g22470,500,-
ATCGTCATGGATAAAAACAAG(2.0) Cs7g22470,542,-
GTTAGCTTTCTCGGACGCAGC(65.0) Cs7g22470,563,-
Cs7g22510,307,558,18,6,5.52109463651251E-05
TAAGCCTAAGTACAGGGGTGC(3.0) Cs7g22510,307,+
CAAGCGGAAACGGTCAGGACA(198.0) Cs7g22510,328,+
GCGGAAAAACAGTACTGAGGT(19.0) Cs7g22510,412,+
AGCTATTGCGGATGACCCTCT(12.0) Cs7g22510,517,+
CTCAGTACTGTTTTTCCGCTT(25.0) Cs7g22510,410,-
AGGGTCATCCGCAATAGCTAT(7.0) Cs7g22510,515,-
Cs7g22540,254,505,26,8,4.16703324526206E-06
TTCGGAGATTCAGTCTGAGGA(11.0) Cs7g22540,254,+
AGAGGTATGGTACTTTTTCTG(51.0) Cs7g22540,275,+
CAAGAGTAGACGGGTAAATAG(157.0) Cs7g22540,317,+
AGGAACAAATGAAGGAACCTG(3.0) Cs7g22540,338,+
GAAAAAGACTGGCAATGGTTC(9.0) Cs7g22540,359,+
AGCTAAGACTGAGTGGGTTAT(226.0) Cs7g22540,464,+
GAAAAAGTACCATACCTCTTC(4.0) Cs7g22540,273,-
ATACTTGTAATCAGGCTCACA(6.0) Cs7g22540,294,-
Cs7g26085,563,814,68,17,4.24231661160258E-12
CCTAGAGTTATAAATGAAAAA(5.0) Cs7g26085,563,+
GATTCAAGGAGAAATCGCAAA(2.0) Cs7g26085,584,+
TAAATTACATCGATATTTTTT(4.0) Cs7g26085,605,+
ATTGAAGAAAGAGAAGAATAT(330.0) Cs7g26085,647,+
TTTTATGAATTCTTAGATCTA(24.0) Cs7g26085,668,+
AGAGTCATATACGAGGGATGT(6.0) Cs7g26085,689,+
AAAGTTGACTGTCAAAAATTA(10.0) Cs7g26085,710,+
TGGATTCGCAACAAGAAACAA(117.0) Cs7g26085,752,+
CCTAATAAGTAGTTTGGTGTT(139.0) Cs7g26085,773,+
TTTCATTTATAACTCTAGGGA(91.0) Cs7g26085,561,-
TGCGATTTCTCCTTGAATCTT(4.0) Cs7g26085,582,-
TTTACATTCATTCTTGGAAAA(10.0) Cs7g26085,624,-
ATTCTTCTCTTTCTTCAATCA(2.0) Cs7g26085,645,-
ATCCCTCGTATATGACTCTTA(14.0) Cs7g26085,687,-
ATTTTTGACAGTCAACTTTAC(73.0) Cs7g26085,708,-
TTTCTTATCAATTTCATTTTA(6.0) Cs7g26085,729,-
CACCAAACTACTTATTAGGTT(3.0) Cs7g26085,771,-
Cs7g26730,1697,1948,19,11,5.08757445680799E-12
AGGAATTCAGGACGCCTTAAA(2.0) Cs7g26730,1697,+
AATAAGTTATGATGGTTTGGA(6.0) Cs7g26730,1718,+
TTTGGATATTGCATGTTTCTT(18.0) Cs7g26730,1760,+
TATCGATGAGGACAGAGACAC(21.0) Cs7g26730,1781,+
TTGTGAATTCTTTGCTACATC(3.0) Cs7g26730,1823,+
TAAGCATCTTATCACTATATC(11.0) Cs7g26730,1865,+
TAAGGCGTCCTGAATTCCTTT(4.0) Cs7g26730,1695,-
CAAACCATCATAACTTATTTT(4.0) Cs7g26730,1716,-
AACAAGAACTTCTATTCCCGA(2.0) Cs7g26730,1842,-
TTTTATTTTATTGCGGACTGA(117.0) Cs7g26730,1884,-
AGCTCGCAATAAATCATGCAT(8.0) Cs7g26730,1905,-
Cs7g26750,1764,2015,23,13,3.42006966814723E-14
AGGAATTCAGGACGCCTTAAA(2.0) Cs7g26750,1764,+
AATAAGTTATGATGGTTTGGA(6.0) Cs7g26750,1785,+
TGACAAAGAGCAAAATATTTT(5.0) Cs7g26750,1806,+
TTTAGATATTGCATGTTTCTT(6.0) Cs7g26750,1827,+
TATCGATGAGGACAGAGACAC(21.0) Cs7g26750,1848,+
TGCGACAAAATTCCTTGATGA(14.0) Cs7g26750,1869,+
TTGTGAATTCTTTGCTACATC(3.0) Cs7g26750,1890,+
TAAGCATCTTATCACTATATC(11.0) Cs7g26750,1932,+
TAAGGCGTCCTGAATTCCTTT(4.0) Cs7g26750,1762,-
CAAACCATCATAACTTATTTT(4.0) Cs7g26750,1783,-
ATCAAGGAATTTTGTCGCAGT(2.0) Cs7g26750,1867,-
TTCTATTTTATTAAGGACTGA(117.0) Cs7g26750,1951,-
AGCTCGCAATAAATCATGCAT(8.0) Cs7g26750,1972,-
Cs8g05310,538,789,9,5,1.34094381186952E-05
TGGGTATAACGAGCGGTGCTT(4.0) Cs8g05310,538,+
ATACGGTGACTTTTAATTTTT(5.0) Cs8g05310,601,+
TGATTAATGGTTTGTGTGCGG(2.0) Cs8g05310,622,+
AGGGTAGAATTATGGAGGCCG(58.0) Cs8g05310,643,+
TGATCAATGGGCTGTGTCGGA(2.0) Cs8g05310,727,+
Cs8g07540,243,494,90,12,9.97377474488321E-05
TATTACTACTATTACTCCTAA(2.0) Cs8g07540,243,+
TGAAGCCTTGTGTGTCTTTGA(11.0) Cs8g07540,264,+
TTACATGCTCCGTATGCGCCC(2.0) Cs8g07540,285,+
CTTCAATATTTTGTTTGGTTG(17.0) Cs8g07540,327,+
TGATACTGTCCTTTCACTCTT(13.0) Cs8g07540,369,+
CAAGAGACTCAATTCAACTGG(18.0) Cs8g07540,390,+
TTACAATATCTTGATTAACTG(2.0) Cs8g07540,432,+
CTTTTGCAAAATGGGTCGAGT(15.0) Cs8g07540,453,+
AGGAGTAATAGTAGTAATATC(12.0) Cs8g07540,241,-
AAAGACACACAAGGCTTCATT(7.0) Cs8g07540,262,-
GAGTGAAAGGACAGTATCATA(23.0) Cs8g07540,367,-
TCGACCCATTTTGCAAAAGCA(2.0) Cs8g07540,451,-
Cs8g08210,212,463,104,13,8.09139027735256E-05
GAGAAAGGTTCAAATCATCAG(2.0) Cs8g08210,212,+
GTGAAGGTGATATTACTACTA(15.0) Cs8g08210,233,+
TTACTCCTAATGAAGCCTTGT(29.0) Cs8g08210,254,+
TGTTTGGTTGTCTTGCTAAGA(3.0) Cs8g08210,338,+
ATAAACATTATGATACTGTCC(38.0) Cs8g08210,359,+
TTTCACTCTTCAAGCGACTTA(3.0) Cs8g08210,380,+
ATTCAACTGGGTTGTTTCCAA(2.0) Cs8g08210,401,+
GATGATTTGAACCTTTCTCTG(7.0) Cs8g08210,210,-
AGCATGTAATCAAAGATACAC(61.0) Cs8g08210,273,-
GGCGGAGAAGGGTGCATACGG(3.0) Cs8g08210,294,-
ATATTGAAGGAAGAGACAGGA(30.0) Cs8g08210,315,-
TTAGCAAGACAACCAAACAAA(50.0) Cs8g08210,336,-
ATATTGTAAGTATAAAGATTT(5.0) Cs8g08210,420,-
Cs8g08220,249,500,68,12,4.25128387173156E-06
CCTCACTCGAAAAATTCCTCA(12.0) Cs8g08220,249,+
GTCAAGGTGACATTAATCTTA(3.0) Cs8g08220,291,+
TTACTCCTAATGAAGCCTTGT(29.0) Cs8g08220,312,+
TGTTTGGTTGTCTTGCTAAGA(3.0) Cs8g08220,396,+
CTAAACATTATGATACTGTCC(40.0) Cs8g08220,417,+
ATTCAACTGGGTTGTTTCCAA(2.0) Cs8g08220,459,+
AGGAATTTTTCGAGTGAGGCT(3.0) Cs8g08220,247,-
GATGGTTTGCACCTTTTTCTG(2.0) Cs8g08220,268,-
AGATTAATGTCACCTTGACCT(2.0) Cs8g08220,289,-
AGCATGTAATCAAAGATACAC(61.0) Cs8g08220,331,-
ATATTGAAGGAAGTCACAGGA(3.0) Cs8g08220,373,-
TTAGCAAGACAACCAAACAAA(50.0) Cs8g08220,394,-
Cs8g08230,401,652,59,10,6.47840549857614E-05
TGAAGCCTTTTGTATCTTTGA(21.0) Cs8g08230,403,+
TTACATGCTCCGTATGCACCC(6.0) Cs8g08230,424,+
CTTCAATATTTTGCTCGCTGG(2.0) Cs8g08230,466,+
CTAGAGACTCAATTCAACTGG(3.0) Cs8g08230,529,+
TTACAATATCTTGATTAACTG(2.0) Cs8g08230,571,+
CTTTTGCAAAATGGGTAGAGT(3.0) Cs8g08230,592,+
TCAAAGATACAAAAGGCTTCA(6.0) Cs8g08230,403,-
GGGTGCATACGGAGCATGTAA(8.0) Cs8g08230,424,-
GAAGAGACAGGAGGCGGAGAA(139.0) Cs8g08230,445,-
AAGAGTAAAAGGACAGTATCA(4.0) Cs8g08230,508,-
Cs8g08540,149,400,89,13,1.25581631421845E-05
CTAAACTGAAGGAGTCGCTAC(5.0) Cs8g08540,149,+
CCTCACTCGAAAAATTCCTCA(12.0) Cs8g08540,191,+
GAGAAAGGTTCAAATCATCCG(6.0) Cs8g08540,212,+
GTGAAGGTGATATTACTACTA(15.0) Cs8g08540,233,+
ATATGCGCCCTTCTCCGCCTC(18.0) Cs8g08540,296,+
TGTTTGGTTGTCTTGCTAAGA(3.0) Cs8g08540,338,+
ATAAACATTATGATACTGTCC(38.0) Cs8g08540,359,+
AGGAATTTTTCGAGTGAGGCT(3.0) Cs8g08540,189,-
GATGATTTGAACCTTTCTCTG(7.0) Cs8g08540,210,-
AGCATGTAATCAAAGATACAA(11.0) Cs8g08540,273,-
GGCGGAGAAGGGCGCATATTG(31.0) Cs8g08540,294,-
ATATTGAAGGAAGAGACAGGA(30.0) Cs8g08540,315,-
TTAGCAAGACAACCAAACAAA(50.0) Cs8g08540,336,-
Cs8g08549,263,514,110,14,2.41397433671355E-05
TATTACTACTATTACTCCTAA(2.0) Cs8g08549,263,+
TGAAGCCTTTTGTATCTTTGA(21.0) Cs8g08549,284,+
TTACATGCTCAATATGCGCCC(10.0) Cs8g08549,305,+
CTTCAATATTTTGTTTGGTTG(17.0) Cs8g08549,347,+
TGATACTGTCCTTTCACTCTT(13.0) Cs8g08549,389,+
CAAGAGACTCAATTCAACTGG(18.0) Cs8g08549,410,+
TTACAATATCTTGATTAACTG(2.0) Cs8g08549,452,+
CTTTTGCAAAATGGGTCGAGT(15.0) Cs8g08549,473,+
AGGAGTAATAGTAGTAATATC(12.0) Cs8g08549,261,-
AAAGATACAAAAGGCTTCATT(8.0) Cs8g08549,282,-
AGAGACAGGAGGCGGAGAAGG(10.0) Cs8g08549,324,-
GAGTGAAAGGACAGTATCATA(23.0) Cs8g08549,387,-
ATAAAGATTTGGAAACAACCC(4.0) Cs8g08549,429,-
TCGACCCATTTTGCAAAAGCA(2.0) Cs8g08549,471,-
Cs8g08570,428,679,121,15,1.17310322358761E-05
AAGAAAGGTGCAAATCATCAG(33.0) Cs8g08570,430,+
GTCAAGGTGATATTAATCTTA(22.0) Cs8g08570,451,+
TTACTCCTAATGAAGCCTTGT(29.0) Cs8g08570,472,+
ATATGCGCCCTTCTCCGCCTC(18.0) Cs8g08570,514,+
TGTTTGGTTGTCTTGCTAAGA(3.0) Cs8g08570,556,+
CTAAACATTATGAAACTGTCC(2.0) Cs8g08570,577,+
TTTCACTCTTCAAGAGACTCA(8.0) Cs8g08570,598,+
CTGATGATTTGCACCTTTCTT(3.0) Cs8g08570,430,-
ACAAGGCTTCATTAGGAGTAA(4.0) Cs8g08570,472,-
TGAGCATGTAATCAAAGATAC(2.0) Cs8g08570,493,-
GAGGCGGAGAAGGGCGCATAT(11.0) Cs8g08570,514,-
AAAGATTGAAGGAAGTGACAG(4.0) Cs8g08570,535,-
TCTTAGCAAGACAACCAAACA(5.0) Cs8g08570,556,-
CCGGAAACAACCCAGTGGAAT(3.0) Cs8g08570,619,-
ATATGTTGTAAGTATAATGAT(5.0) Cs8g08570,640,-
Cs8g10560,1039,1290,21,9,2.69020057349943E-08
ATAAAGGACTTACAAAAGCAA(95.0) Cs8g10560,1039,+
TCAAGACAAATAGAATCATTA(4.0) Cs8g10560,1165,+
ATTGGACGCCTTGATCAGTTA(6.0) Cs8g10560,1186,+
ATAACAACAAGGGATAAACAA(6.0) Cs8g10560,1228,+
GTTCTTCAAAATTGTTGGGCC(6.0) Cs8g10560,1249,+
GTCTCTTGAGCTGAAACCGGA(3.0) Cs8g10560,1100,-
CTAGAACCTTCTTGCGAGCAA(9.0) Cs8g10560,1121,-
ACTGATCAAGGCGTCCAATTA(35.0) Cs8g10560,1184,-
CCCAACAATTTTGAAGAACTT(87.0) Cs8g10560,1247,-
Cs8g10560,976,1227,18,8,1.44199037962656E-07
TCTAGACGTTTTGAAGGTTCT(2.0) Cs8g10560,976,+
GATGCAGAAGAAACGGACAGA(4.0) Cs8g10560,1018,+
ATAAAGGACTTACAAAAGCAA(95.0) Cs8g10560,1039,+
TCAAGACAAATAGAATCATTA(4.0) Cs8g10560,1165,+
ATTGGACGCCTTGATCAGTTA(6.0) Cs8g10560,1186,+
GTCTCTTGAGCTGAAACCGGA(3.0) Cs8g10560,1100,-
CTAGAACCTTCTTGCGAGCAA(9.0) Cs8g10560,1121,-
ACTGATCAAGGCGTCCAATTA(35.0) Cs8g10560,1184,-
Cs8g10570,1316,1567,21,9,2.69020057349943E-08
ATAAAGGACTTACAAAAGCAA(95.0) Cs8g10570,1316,+
TCAAGACAAATAGAATCATTA(4.0) Cs8g10570,1442,+
ATTGGACGCCTTGATCAGTTA(6.0) Cs8g10570,1463,+
ATAACAACAAGGGATAAACAA(6.0) Cs8g10570,1505,+
GTTCTTCAAAATTGTTGGGCC(6.0) Cs8g10570,1526,+
GTCTCTTGAGCTGAAACCGGA(3.0) Cs8g10570,1377,-
CTAGAACCTTCTTGCGAGCAA(9.0) Cs8g10570,1398,-
ACTGATCAAGGCGTCCAATTA(35.0) Cs8g10570,1461,-
CCCAACAATTTTGAAGAACTT(87.0) Cs8g10570,1524,-
Cs9g06843,2136,2387,77,17,4.24365831322904E-11
CAAGATCATGCATCCATCATA(8.0) Cs9g06843,2136,+
AATCTATGCAATTGACTCTTT(16.0) Cs9g06843,2157,+
ACCATGGATATCATATTCTGC(10.0) Cs9g06843,2178,+
AAGTAAATTGATTTTTGATTG(5.0) Cs9g06843,2220,+
ATAACCGTATTGTTTAAAGGA(29.0) Cs9g06843,2241,+
ACACCCATTATTTCTACCCAA(16.0) Cs9g06843,2262,+
TTGCACAGTAAGCAAAACATC(6.0) Cs9g06843,2304,+
TATTCAATTGTGACTATAATA(9.0) Cs9g06843,2325,+
TCATTCTCTATGACAACCGCT(3.0) Cs9g06843,2346,+
TGATGGATGCATGATCTTGCC(8.0) Cs9g06843,2134,-
AGAGTCAATTGCATAGATTTA(13.0) Cs9g06843,2155,-
AGAATATGATATCCATGGTAA(10.0) Cs9g06843,2176,-
TAGGTTTTTTTTTCAAGGTGC(8.0) Cs9g06843,2197,-
ATCAAAAATCAATTTACTTTC(30.0) Cs9g06843,2218,-
CTTTAAACAATACGGTTATCA(24.0) Cs9g06843,2239,-
GGGTAGAAATAATGGGTGTTC(625.0) Cs9g06843,2260,-
TTATAGTCACAATTGAATAGA(24.0) Cs9g06843,2323,-
Cs9g06846,265,516,77,17,4.24365831322904E-11
GTTACGAATCCCGCAGCATAG(5.0) Cs9g06846,265,+
TTATAGTCACAATTGAATAGA(24.0) Cs9g06846,307,+
GGGTAGAAATAATGGGTGTTC(625.0) Cs9g06846,370,+
CTTTAAACAATACGGTTATCA(24.0) Cs9g06846,391,+
ATCAAAAATCAATTTACTTTC(30.0) Cs9g06846,412,+
TAGGTTTTTTTTTCAAGGTGC(8.0) Cs9g06846,433,+
AGAATATGATATCCATGGTAA(10.0) Cs9g06846,454,+
AGAGTCAATTGCATAGATTTA(13.0) Cs9g06846,475,+
ATGCTGCGGGATTCGTAACAA(5.0) Cs9g06846,263,-
TCATTCTCTATGACAACCGCT(3.0) Cs9g06846,284,-
TATTCAATTGTGACTATAATA(9.0) Cs9g06846,305,-
TTGCACAGTAAGCAAAACATC(6.0) Cs9g06846,326,-
ACACCCATTATTTCTACCCAA(16.0) Cs9g06846,368,-
ATAACCGTATTGTTTAAAGGA(29.0) Cs9g06846,389,-
AAGTAAATTGATTTTTGATTG(5.0) Cs9g06846,410,-
ACCATGGATATCATATTCTGC(10.0) Cs9g06846,452,-
AATCTATGCAATTGACTCTTT(16.0) Cs9g06846,473,-
Cs9g12780,1045,1296,12,6,3.27007399586625E-06
ACTGATGTGTGCATTGGATGG(10.0) Cs9g12780,1045,+
TTGTATCAAAGAGCAAGCGGG(2.0) Cs9g12780,1108,+
ATCGTTGGAGGTTCAGGGTAT(22.0) Cs9g12780,1150,+
TTTAATGAGAAGATTGGAGAG(19.0) Cs9g12780,1234,+
ATCCAATGCACACATCAGTAA(6.0) Cs9g12780,1043,-
CGTCAGGCATTGAACCGGGCC(3.0) Cs9g12780,1064,-
orange1.1t00149,98,349,3,3,8.19844426814707E-05
GCATAGTGATGGCCGGGATGG(9.0) orange1.1t00149,98,+
AGAAGCTTGTTTACGTTCCGG(2.0) orange1.1t00149,140,+
GACGGGGTAATCGAGTAGGAT(2.0) orange1.1t00149,180,-
orange1.1t00557,131,382,42,15,6.86558035550062E-13
GCATAGGTCACATCGTCCTCT(17.0) orange1.1t00557,131,+
CGAATCTCGACGCCGGCGGCA(12.0) orange1.1t00557,152,+
GCGGTTCGGCTTCAGCCCCAA(31.0) orange1.1t00557,173,+
GGTCAGATGTGCTTTGGGCTT(3.0) orange1.1t00557,236,+
TACAGAGAGCGGCTGCTAAGA(2.0) orange1.1t00557,257,+
ATAAGCTGAAAAAGAAGAACA(25.0) orange1.1t00557,278,+
AGAAGAAAAAGCAAGCGTCCT(13.0) orange1.1t00557,299,+
CTGCCGACACCCGCAGAGAGG(3.0) orange1.1t00557,320,+
ATGACGACGACGTGGATTGCG(2.0) orange1.1t00557,341,+
CCGCCGGCGTCGAGATTCGAG(14.0) orange1.1t00557,150,-
GGGGCTGAAGCCGAACCGCTG(13.0) orange1.1t00557,171,-
TGCTTTCGTATTTGTAGTTTT(3.0) orange1.1t00557,192,-
GCCCAAAGCACATCTGACCCG(2.0) orange1.1t00557,234,-
TTAGCAGCCGCTCTCTGTAAA(4.0) orange1.1t00557,255,-
CAATCCACGTCGTCGTCATCC(176.0) orange1.1t00557,339,-
orange1.1t00748,956,1207,16,8,4.46941046546191E-08
TCGGGAGGGCGATGGGTATAT(2.0) orange1.1t00748,956,+
ACCCTTGGAGGCGCTGATAAG(4.0) orange1.1t00748,977,+
CCGGGTCGGGAACTCGTCTTG(5.0) orange1.1t00748,998,+
GCTCAAGGAGACGTTTGACTT(3.0) orange1.1t00748,1040,+
CTTTGACGCGGATCACGATGG(10.0) orange1.1t00748,1061,+
AGCGCTGGTGGATAAAAACGG(58.0) orange1.1t00748,1166,+
ATCGTGATCCGCGTCAAAGAA(2.0) orange1.1t00748,1059,-
CATGCCCCGGCAGTCGTCTAA(2.0) orange1.1t00748,1143,-
orange1.1t01356,666,917,91,15,1.90250221004501E-07
CTCGAGAGCCCAACGAACTTT(2.0) orange1.1t01356,666,+
GTTTCAAAAGACCTGCGACTT(3.0) orange1.1t01356,708,+
GGGAAAAAGATAGGCTTGGTT(4.0) orange1.1t01356,750,+
GGTGATTCATGGAAGAGTAGA(3.0) orange1.1t01356,771,+
GAGAAGAGAATTGTATTGTTG(2.0) orange1.1t01356,834,+
TTAGATGATATATGGGAGCGG(457.0) orange1.1t01356,855,+
GTTGATTTAACAAAAGTGGGC(21.0) orange1.1t01356,876,+
AGTTCGTTGGGCTCTCGAGAA(10.0) orange1.1t01356,664,-
CTACCCAAATCACACAATCAA(9.0) orange1.1t01356,685,-
GTCGCAGGTCTTTTGAAACTA(8.0) orange1.1t01356,706,-
TATCTTCTTGAATTTTTTCAA(3.0) orange1.1t01356,727,-
CCAAGCCTATCTTTTTCCCAA(5.0) orange1.1t01356,748,-
GTAAACTCCGGAAGATGTCGA(213.0) orange1.1t01356,811,-
ACAATACAATTCTCTTCTCTC(8.0) orange1.1t01356,832,-
CCACTTTTGTTAAATCAACCC(2.0) orange1.1t01356,874,-
orange1.1t01359,753,1004,56,12,4.1778859348822E-07
TCGACATCTTCCGGAGTTTAA(10.0) orange1.1t01359,755,+
GAGAGAAGAGAATTGTATTGC(5.0) orange1.1t01359,776,+
TGTTAGATGATATATGGGAGC(28.0) orange1.1t01359,797,+
TATTCACAACCCGTTTCGTCG(4.0) orange1.1t01359,881,+
ATGTTTGTGGTAGCATGGAAG(2.0) orange1.1t01359,902,+
CTGACAAGAAGTTCCAAGTGG(4.0) orange1.1t01359,923,+
TTAAACTCCGGAAGATGTCGA(307.0) orange1.1t01359,755,-
GCAATACAATTCTCTTCTCTC(2.0) orange1.1t01359,776,-
CCACTTTTGTTAAATCAACCC(2.0) orange1.1t01359,818,-
CGACTTTTGATGTAGTATTTT(2.0) orange1.1t01359,860,-
CGACGAAACGGGTTGTGAATA(4.0) orange1.1t01359,881,-
CTTCCATGCTACCACAAACAT(2.0) orange1.1t01359,902,-
orange1.1t01362,802,1053,35,10,3.37027937529466E-07
CTTGAGGGTCCAAATACTTTT(7.0) orange1.1t01362,802,+
GATGATTCATGGAGGGCTAAA(5.0) orange1.1t01362,907,+
GAGAAGAAGTTTGTATTGTTG(4.0) orange1.1t01362,970,+
GTTGATTTAACAAAAGTGGGT(2.0) orange1.1t01362,1012,+
AAGTATTTGGACCCTCAAGAA(5.0) orange1.1t01362,800,-
CAACCCAAATCACACAATCAA(26.0) orange1.1t01362,821,-
CTCGCAGATCTTTCGACACCA(376.0) orange1.1t01362,842,-
TTAAACTGTTGAAAATTTCTA(2.0) orange1.1t01362,947,-
ACAATACAAACTTCTTCTCAC(3.0) orange1.1t01362,968,-
CCACTTTTGTTAAATCAACCC(2.0) orange1.1t01362,1010,-
orange1.1t01815,1793,2044,14,6,1.00306472951582E-05
ATAAAGGACTTACAAAAGGAA(6.0) orange1.1t01815,1793,+
ATTGGACGCCTTGATCAGTTA(6.0) orange1.1t01815,1940,+
ATAACAACAAGGGATAAACAA(6.0) orange1.1t01815,1982,+
GTTCTTAAAAATTGTTGGGCC(24.0) orange1.1t01815,2003,+
GTCTGTTGAGTTGAGACCGGA(2.0) orange1.1t01815,1854,-
ACTGATCAAGGCGTCCAATTA(35.0) orange1.1t01815,1938,-
orange1.1t01829,2180,2431,11,6,1.68290247887799E-06
ATTGATGATGTGATTGAATTA(2.0) orange1.1t01829,2180,+
CAACAATTAGAAAGTCTAGCT(3.0) orange1.1t01829,2201,+
ATAGGCAGCAGGATTTTCATA(13.0) orange1.1t01829,2243,+
TTGATGGCACATGGAGTGGAT(2.0) orange1.1t01829,2285,+
AAAGGATACGAGCAACTGTCG(3.0) orange1.1t01829,2390,+
ATGGCTTATGGGATTTAAAGG(2.0) orange1.1t01829,2367,-
orange1.1t01840,1134,1385,17,6,3.78933798949744E-05
TTAGGTAAGACGACTCTTGCA(4.0) orange1.1t01840,1134,+
TGGAATGTCGGTGATGGCATC(5.0) orange1.1t01840,1302,+
AACATTTTAGGAAGCAGGCTG(69.0) orange1.1t01840,1323,+
CAACACAAAAAGGTTCTTCTT(2.0) orange1.1t01840,1344,+
TCAAGTCATAAACAACTCTTG(17.0) orange1.1t01840,1153,-
TCCCTTCAAATTCATGAGAGA(4.0) orange1.1t01840,1174,-
orange1.1t01844,701,952,24,7,2.99694238530866E-05
TTAGGTAAGACGACTCTTGCA(4.0) orange1.1t01844,701,+
TGGAATGTCGATGATGGCATC(5.0) orange1.1t01844,869,+
AACATTTTAGGAAGCAGGCTG(69.0) orange1.1t01844,890,+
CAACACAAAAAGGTTCTTCTT(2.0) orange1.1t01844,911,+
TCAAGTCATAAACAACTCTTG(17.0) orange1.1t01844,720,-
TCCCTTCAAATTCATGAGAGA(4.0) orange1.1t01844,741,-
TAATATCGGCAAGAAAACTAC(3.0) orange1.1t01844,762,-
orange1.1t01918,650,901,67,12,3.57507554483058E-06
GTAATCATGAGGAGGTGATAA(3.0) orange1.1t01918,650,+
GAAAGTTCGATAAAATTCTAT(3.0) orange1.1t01918,671,+
TTGAAGAGTTCAGGGTTGCCA(8.0) orange1.1t01918,713,+
AAGCAATGGTCGAAGCTTTGG(248.0) orange1.1t01918,734,+
ATGGTCATGAATCTCATTTAG(2.0) orange1.1t01918,755,+
GACATATTTATGAATCCATTG(3.0) orange1.1t01918,797,+
TCTTAGATGACGTGTGGGATG(338.0) orange1.1t01918,839,+
GAAATTACGTGAAATGGGAAC(3.0) orange1.1t01918,860,+
GTTTCTGACACACACACCCAT(6.0) orange1.1t01918,690,-
AGAAGAGATTGGAATTCACCT(1027.0) orange1.1t01918,774,-
ATGGATTCATAAATATGTCTA(21.0) orange1.1t01918,795,-
TCCCACACGTCATCTAAGACA(4.0) orange1.1t01918,837,-
orange1.1t01926,796,1047,25,7,4.04720773787042E-05
CAGAAACTTTTGAGGAGTTTA(31.0) orange1.1t01926,796,+
AAGCTTTGGATGGTCATGAAT(12.0) orange1.1t01926,838,+
GAAGTAAAATTTTAGTTACCA(2.0) orange1.1t01926,1006,+
AACTCCTCAAAAGTTTCTGAT(2.0) orange1.1t01926,794,-
TCATGACCATCCAAAGCTTCA(2.0) orange1.1t01926,836,-
TCATCTAAGACAAGAAGAAAG(5.0) orange1.1t01926,920,-
TGGAGACCATTCTTTAGACAA(43.0) orange1.1t01926,983,-
orange1.1t02171,751,1002,29,8,1.05678472437664E-05
GTATAGGCAAAACCACCCTTG(13.0) orange1.1t02171,751,+
TCTCCAGAGAGTTTGAAGGTA(8.0) orange1.1t02171,793,+
AGCAAATTCTTTCAAGGATAT(2.0) orange1.1t02171,877,+
TTACTAAAGAGAGGGTCCGAC(3.0) orange1.1t02171,940,+
GCATGAAGGTGTTGATTGTGC(3.0) orange1.1t02171,961,+
TGATTGAAAATAGCTGTGGCA(15.0) orange1.1t02171,770,-
ACATCTGACATAAAGCACCTA(3.0) orange1.1t02171,812,-
ATCCTTGAAAGAATTTGCTTT(6.0) orange1.1t02171,875,-
orange1.1t02367,529,780,7,5,2.37192640704575E-06
TATGATCAGAGAATTGATTGG(2.0) orange1.1t02367,529,+
AAGCAAGAGCAGCAACAATTT(4.0) orange1.1t02367,697,+
GCCAATTCCTGCTGCTGACCC(2.0) orange1.1t02367,718,+
TGGATTTGCTGAAAGGGCTGC(3.0) orange1.1t02367,739,+
CTGGGCTTGTATGTAAGATTG(17.0) orange1.1t02367,590,-
orange1.1t02495,1396,1647,6,4,4.54968762270338E-05
GCTGAAGGTATTATTCAACAA(2.0) orange1.1t02495,1396,+
GAAGACTGGGGCAGTGAATGT(5.0) orange1.1t02495,1438,+
CAAATTTAGAATTGTCACTAC(5.0) orange1.1t02495,1499,-
CCGAAACAAGTTGAGCAAGAT(6.0) orange1.1t02495,1541,-
orange1.1t02498,1182,1433,89,14,1.45725266848524E-06
GAAAGTGCGGAGGCCTGCCCC(35.0) orange1.1t02498,1182,+
ATGAAGAGTGGGGGGATGTAC(59.0) orange1.1t02498,1245,+
TAGAAAGCAGAATATGGGATT(122.0) orange1.1t02498,1266,+
TGCAAGAAAGTGGGATTCTGC(9.0) orange1.1t02498,1287,+
CTGTGTTAAGATTGAGTTACC(2.0) orange1.1t02498,1308,+
ATCATCTTCCATCTCATTTGA(2.0) orange1.1t02498,1329,+
AGTTCGAGGAGAAGGAGCTTG(3.0) orange1.1t02498,1392,+
GGCAGGCCTCCGCACTTTCCA(3.0) orange1.1t02498,1180,-
CTCTTAGAGCGCAAAAGGCCA(8.0) orange1.1t02498,1222,-
TAACTCAATCTTAACACAGGC(6.0) orange1.1t02498,1306,-
AAATGAGATGGAAGATGATGG(31.0) orange1.1t02498,1327,-
CAATAAGCAAAACATCTCTTC(11.0) orange1.1t02498,1348,-
TAATCTTTAGGAAAAATTGCA(6.0) orange1.1t02498,1369,-
AGCTCCTTCTCCTCGAACTCA(4.0) orange1.1t02498,1390,-
orange1.1t02498,867,1118,74,18,6.67434111315194E-13
TGAATGAAGTGCAGGTTGAAT(31.0) orange1.1t02498,867,+
TGAAAAAGGCTGTGGATGGAA(7.0) orange1.1t02498,888,+
AAAAGATATTGCTGGTCTTAG(17.0) orange1.1t02498,909,+
ACAGCTCGTGGGAAGACCTGA(116.0) orange1.1t02498,951,+
AAGCTCCTTTCCTTGTTGCTG(16.0) orange1.1t02498,972,+
CACCAAATAGTAAGATAATTC(10.0) orange1.1t02498,993,+
TGACCACTCGCCATTCACATG(5.0) orange1.1t02498,1014,+
TTGCATCAACAATGGGACCGA(113.0) orange1.1t02498,1035,+
TTGAACATTATAATCTGAAGC(7.0) orange1.1t02498,1056,+
GTTTATCGGATGAAGATTGTT(12.0) orange1.1t02498,1077,+
TCAACCTGCACTTCATTCAGA(10.0) orange1.1t02498,865,-
CCATCCACAGCCTTTTTCAAT(2.0) orange1.1t02498,886,-
AAGACCAGCAATATCTTTTTT(3.0) orange1.1t02498,907,-
TCCTCGTTCCAAACATCATCT(3.0) orange1.1t02498,928,-
AGGTCTTCCCACGAGCTGTAG(22.0) orange1.1t02498,949,-
GCAACAAGGAAAGGAGCTTTC(17.0) orange1.1t02498,970,-
ATTATCTTACTATTTGGTGCA(7.0) orange1.1t02498,991,-
TGTGAATGGCGAGTGGTCAGA(10.0) orange1.1t02498,1012,-
orange1.1t02751,1080,1331,30,9,1.0466832118702E-06
GTGTCTCAACCACTTGATCTT(3.0) orange1.1t02751,1080,+
TTTAAACTGCAAACTGAGATT(26.0) orange1.1t02751,1101,+
GTAAGACGTGCAGGGAGGCTG(79.0) orange1.1t02751,1164,+
CTAGGAATGTTGAAAGCTAAA(14.0) orange1.1t02751,1185,+
GCGAAGTTTGTGTTGATACTA(3.0) orange1.1t02751,1206,+
CCTGAGCCTAGTGAAGAGAAC(50.0) orange1.1t02751,1269,+
GATCAAGTGGTTGAGACACAG(49.0) orange1.1t02751,1078,-
TAGCTTTCAACATTCCTAGCA(2.0) orange1.1t02751,1183,-
TCTCTTCACTAGGCTCAGGGA(14.0) orange1.1t02751,1267,-
orange1.1t03137,586,837,79,14,2.81979479849621E-07
AAGCAAGTTAGAAAGCAAGTG(4.0) orange1.1t03137,586,+
ATGGAAGATAAGTTGTTCGAT(105.0) orange1.1t03137,607,+
AAGGTCGTTATGGCTGAGGTA(27.0) orange1.1t03137,628,+
ACACAGACACCAGATCATCAT(251.0) orange1.1t03137,649,+
TTTGATTTAGGCATGGAATTT(48.0) orange1.1t03137,691,+
CAAAGAGCTTCTCGACTGTGT(35.0) orange1.1t03137,733,+
CAAAGGTTGAAGCAAGAGAAG(212.0) orange1.1t03137,754,+
CGAACAACTTATCTTCCATCA(4.0) orange1.1t03137,605,-
CCTCAGCCATAACGACCTTAT(4.0) orange1.1t03137,626,-
GATGATCTGGTGTCTGTGTTA(6.0) orange1.1t03137,647,-
CAAGTTTGTCTTGAATTTTAT(5.0) orange1.1t03137,668,-
ATTCATTCTCATTCAAGTCAA(16.0) orange1.1t03137,710,-
CCAGTATAATGAGGAGCAGCT(2.0) orange1.1t03137,773,-
CAAGTTTTGTCCAAATATTAT(4.0) orange1.1t03137,794,-
orange1.1t03192,11,262,78,13,2.43873869130805E-06
AACATACGGGACCTGTGAAGA(27.0) orange1.1t03192,11,+
AGCGACGTACAGTTGGGGCTA(105.0) orange1.1t03192,32,+
GTATGGTTGACAACCCTCTTG(2.0) orange1.1t03192,53,+
CCATTAGCGAGGGGGATAGGT(8.0) orange1.1t03192,95,+
CAGTAAACGGCCAACCCCCTA(16.0) orange1.1t03192,200,+
TTCACAGGTCCCGTATGTTTC(10.0) orange1.1t03192,9,-
GCCCCAACTGTACGTCGCTTC(66.0) orange1.1t03192,30,-
AGAGGGTTGTCAACCATACTA(45.0) orange1.1t03192,51,-
CTATCCCCCTCGCTAATGGAG(4.0) orange1.1t03192,93,-
CTAGAGGAATTAGGGGGGGAC(24.0) orange1.1t03192,114,-
TCAGAACGAGAATTACGACTC(4.0) orange1.1t03192,135,-
AAAGCGTGGGCTGACACGAGG(2.0) orange1.1t03192,177,-
GGGGGTTGGCCGTTTACTGGG(4.0) orange1.1t03192,198,-
orange1.1t03192,1345,1596,137,18,7.83365607993654E-08
TCGGCGGTACCCCCGAAAGGC(23.0) orange1.1t03192,1345,+
TCCCGGCCACCTCGAGTTCTC(17.0) orange1.1t03192,1366,+
GGACCAAAGGGAAAATCTCAG(4.0) orange1.1t03192,1387,+
GGTACCTCCCACAGTGGGTCA(68.0) orange1.1t03192,1408,+
CGCGAAGGTGACCTAAACCCG(26.0) orange1.1t03192,1492,+
CACTTGGCTCGCTGTTTTTAC(36.0) orange1.1t03192,1534,+
TACTCCGCTGAAAATGTTACC(3.0) orange1.1t03192,1555,+
CTTTCGGGGGTACCGCCGAAT(4.0) orange1.1t03192,1343,-
GAACTCGAGGTGGCCGGGAGC(138.0) orange1.1t03192,1364,-
GAGATTTTCCCTTTGGTCCGA(76.0) orange1.1t03192,1385,-
ACCCACTGTGGGAGGTACCCT(40.0) orange1.1t03192,1406,-
TCGAGCGAGAGGTACCCTTTG(200.0) orange1.1t03192,1427,-
CCAGCCCGAATTTTCTCTTCT(2.0) orange1.1t03192,1448,-
ACTCCTTGGGGAAAGCGGAAA(6.0) orange1.1t03192,1469,-
GGTTTAGGTCACCTTCGCGCA(34.0) orange1.1t03192,1490,-
AAACCTCCTTGTTGGAAGCCG(13.0) orange1.1t03192,1511,-
AAAAACAGCGAGCCAAGTGCG(15.0) orange1.1t03192,1532,-
TAACATTTTCAGCGGAGTAGT(21.0) orange1.1t03192,1553,-
orange1.1t03192,32,283,81,12,3.13258969659843E-05
AGCGACGTACAGTTGGGGCTA(105.0) orange1.1t03192,32,+
GTATGGTTGACAACCCTCTTG(2.0) orange1.1t03192,53,+
CCATTAGCGAGGGGGATAGGT(8.0) orange1.1t03192,95,+
CAGTAAACGGCCAACCCCCTA(16.0) orange1.1t03192,200,+
ATCTAAGCCCAAGGCTCCCGC(2.0) orange1.1t03192,242,+
GCCCCAACTGTACGTCGCTTC(66.0) orange1.1t03192,30,-
AGAGGGTTGTCAACCATACTA(45.0) orange1.1t03192,51,-
CTATCCCCCTCGCTAATGGAG(4.0) orange1.1t03192,93,-
CTAGAGGAATTAGGGGGGGAC(24.0) orange1.1t03192,114,-
TCAGAACGAGAATTACGACTC(4.0) orange1.1t03192,135,-
AAAGCGTGGGCTGACACGAGG(2.0) orange1.1t03192,177,-
GGGGGTTGGCCGTTTACTGGG(4.0) orange1.1t03192,198,-
orange1.1t03275,2251,2502,3,3,8.19844426814707E-05
CAACAGCTCTAATTGTAGAAG(3.0) orange1.1t03275,2251,+
GGATTTTCAATTCAGCTTCGG(3.0) orange1.1t03275,2272,+
CTGGGATTTTGATATACATGG(3.0) orange1.1t03275,2293,+
orange1.1t03481,1550,1801,19,7,5.0173677022053E-06
TTGATTGTCTTGGATGATGTT(17.0) orange1.1t03481,1550,+
TGGAGCGAGAGATATGACTTG(6.0) orange1.1t03481,1571,+
TTCATGGCTGGAGCACCCGGC(2.0) orange1.1t03481,1613,+
AGCAGGATAATTGTGACCACT(6.0) orange1.1t03481,1634,+
CGCAGCATGGATGTCGCCTCA(9.0) orange1.1t03481,1655,+
TATGAGCTGGAGCTGAAGCTT(7.0) orange1.1t03481,1697,+
TTTGAGGGTAGAGATGCTGGC(2.0) orange1.1t03481,1760,+
orange1.1t03486,1304,1555,66,11,2.58435240892234E-05
TTTTGCCGAAGGATTATGAAT(6.0) orange1.1t03486,1304,+
TCCAAGAGGAGGAACTCGTTC(14.0) orange1.1t03486,1325,+
TTTTATGGATTGCAGAAGGTC(21.0) orange1.1t03486,1346,+
TTATTCAACAATCTAAGGACC(137.0) orange1.1t03486,1367,+
TCTTGTCAAGATCCTTGTTCC(12.0) orange1.1t03486,1430,+
CTAAATTTGTGATGCATGACC(3.0) orange1.1t03486,1472,+
TCATAATCCTTCGGCAAAATT(30.0) orange1.1t03486,1302,-
TCCTTAGATTGTTGAATAAGA(9.0) orange1.1t03486,1365,-
AAATCATCTGCTTGTTTACGG(5.0) orange1.1t03486,1386,-
CCGCTGTTACTTGATTTTTGG(8.0) orange1.1t03486,1449,-
TCATGCATCACAAATTTAGAT(2.0) orange1.1t03486,1470,-
orange1.1t03486,841,1092,81,14,3.99412361039023E-07
TTTATTGTCTTGGATGATGTT(3.0) orange1.1t03486,841,+
TGGGACAAGAAGTATGAATTG(2.0) orange1.1t03486,862,+
TGGCATGCTCTAAAATCTCCC(169.0) orange1.1t03486,883,+
TTCATGGCTGGAGCACCCGGC(2.0) orange1.1t03486,904,+
AGCAGGATAATTGTGACTACT(3.0) orange1.1t03486,925,+
CGAAGCCGGGATGTCGCCTCA(157.0) orange1.1t03486,946,+
AAAATGGGACCTGTTAAATAT(4.0) orange1.1t03486,967,+
GATGATGATTGCTGGTCGGTG(8.0) orange1.1t03486,1009,+
TTCGTAGCTCATGCATTTGAC(21.0) orange1.1t03486,1030,+
AGCAGAGATGCTGGCACACAT(2.0) orange1.1t03486,1051,+
CATCATCCAAGACAATAAAAA(4.0) orange1.1t03486,839,-
ACAGAAGCTTCAGCCCATAAT(2.0) orange1.1t03486,986,-
CCGACCAGCAATCATCATCAG(4.0) orange1.1t03486,1007,-
CAAATGCATGAGCTACGAACA(2.0) orange1.1t03486,1028,-
orange1.1t03487,1010,1261,46,12,3.56301578999797E-08
ACAATGGGATCTGGTGGATAT(35.0) orange1.1t03487,1010,+
GATGATGATTGCTGGTCGGTG(8.0) orange1.1t03487,1052,+
TTCGTGAAGCATGCATTTGAG(3.0) orange1.1t03487,1073,+
AGTAGAGATGCTGGCACACAT(12.0) orange1.1t03487,1094,+
CAGAAAGTTGTTGAGAAGTGC(6.0) orange1.1t03487,1136,+
CGATCTAGGCAGAGATTTGTT(3.0) orange1.1t03487,1199,+
GAGTGGGACGATATATTGGAC(13.0) orange1.1t03487,1220,+
CCGACCAGCAATCATCATCAG(4.0) orange1.1t03487,1050,-
CAAATGCATGCTTCACGAACA(6.0) orange1.1t03487,1071,-
AAATAGACTCAAGATTTTCAT(2.0) orange1.1t03487,1113,-
CAAATCTCTGCCTAGATCGTA(15.0) orange1.1t03487,1197,-
CCAATATATCGTCCCACTCAA(10.0) orange1.1t03487,1218,-
orange1.1t03640,1217,1468,43,9,2.96580451293876E-05
GCAACGGCTTGCCCTTAGCTG(2.0) orange1.1t03640,1217,+
CGAAAACACTTGGTGGACTTT(10.0) orange1.1t03640,1238,+
TACGTGGTAAATGTGACCGAA(3.0) orange1.1t03640,1259,+
GTGATTGGGAAGGTGTGCTCA(3.0) orange1.1t03640,1280,+
CAGAAGAGAGATGTGACATTA(60.0) orange1.1t03640,1322,+
TACCGGCGCTTAGAGTGAGCT(4.0) orange1.1t03640,1343,+
ACTATTATCTCTCGGCACCTT(31.0) orange1.1t03640,1364,+
GCTAAGGGCAAGCCGTTGCAT(5.0) orange1.1t03640,1215,-
CTCACTCTAAGCGCCGGTATA(25.0) orange1.1t03640,1341,-
orange1.1t03640,754,1005,54,14,1.11021538429581E-09
ATGGGCAAAACTACTCTTGCT(3.0) orange1.1t03640,754,+
CAGCTTGTCTACAATGATAAG(55.0) orange1.1t03640,775,+
CGAGTGCAGGATCATTTTGAT(26.0) orange1.1t03640,796,+
CTCAAGGCATGGACTTGTGTC(4.0) orange1.1t03640,817,+
TCTGACGATTTCGACGTTAAG(13.0) orange1.1t03640,838,+
AGGCTAACAAAAACAATTCTA(204.0) orange1.1t03640,859,+
ATTGATGACAGTGATTTAAAT(2.0) orange1.1t03640,901,+
TTTTTGCTTGTTTTAGACGAC(2.0) orange1.1t03640,964,+
TATCATTGTAGACAAGCTGAG(99.0) orange1.1t03640,773,-
CAAAATGATCCTGCACTCGCT(2.0) orange1.1t03640,794,-
CACAAGTCCATGCCTTGAGAT(3.0) orange1.1t03640,815,-
TAACGTCGAAATCGTCAGAGA(16.0) orange1.1t03640,836,-
TCTGCTTAGTAACGGATCTTA(43.0) orange1.1t03640,878,-
TCAGCTCCTCTTGAAGCAAAT(2.0) orange1.1t03640,920,-
orange1.1t03647,921,1172,33,9,2.61637552227227E-06
TTTTGCTTGTTTTAGATGACG(2.0) orange1.1t03647,921,+
ATTGGGTTGACATGAGCCGTC(2.0) orange1.1t03647,963,+
CGTTTGAAGCTGGCGCACCGG(30.0) orange1.1t03647,984,+
GAAGTAAGATTATTGTCACAA(15.0) orange1.1t03647,1005,+
CCATAATGGGGACTGCTTCAG(151.0) orange1.1t03647,1047,+
CAATTGATGATTGTTTGTCCG(2.0) orange1.1t03647,1089,+
TCATCTAAAACAAGCAAAAAT(3.0) orange1.1t03647,919,-
CGGCTCATGTCAACCCAATCA(16.0) orange1.1t03647,961,-
GGTGCGCCAGCTTCAAACGGA(2.0) orange1.1t03647,982,-
orange1.1t03648,1433,1684,37,9,7.62663278860883E-06
ATGCTTTGCATACTGCTCGTT(3.0) orange1.1t03648,1433,+
TGAAGAGGAGGAGATAATTTT(40.0) orange1.1t03648,1475,+
ATTATGGAGTGCTTCGGGTTT(6.0) orange1.1t03648,1496,+
ACGATTTGTGATGCACGATCT(3.0) orange1.1t03648,1622,+
TTCATAATCCTTCGGAAACAA(76.0) orange1.1t03648,1452,-
ACCCGAAGCACTCCATAATAA(3.0) orange1.1t03648,1494,-
TAGAACTTCGTTAGGATTCCC(121.0) orange1.1t03648,1536,-
GAAAAAAGATCTTGAACGTAG(8.0) orange1.1t03648,1578,-
ATCGTGCATCACAAATCGTGA(3.0) orange1.1t03648,1620,-
orange1.1t03648,795,1046,50,10,1.31915569029431E-05
CAGCTTGTCTACAATGATAAG(55.0) orange1.1t03648,795,+
CGAGTGCAGGATCATTTTGAT(26.0) orange1.1t03648,816,+
CTCAAGGCATGGACTTGTGTC(4.0) orange1.1t03648,837,+
TCTGAGGATTTCGACGTTAAG(394.0) orange1.1t03648,858,+
TTTTTGCTTGTTTTAGACGAC(2.0) orange1.1t03648,984,+
TATCATTGTAGACAAGCTGAG(99.0) orange1.1t03648,793,-
CAAAATGATCCTGCACTCGCT(2.0) orange1.1t03648,814,-
CACAAGTCCATGCCTTGAGAT(3.0) orange1.1t03648,835,-
TAACGTCGAAATCCTCAGAGA(3.0) orange1.1t03648,856,-
TCAGCTCCTCTTGAAGCAAAT(2.0) orange1.1t03648,940,-
orange1.1t03712,593,844,80,15,2.71044197071884E-08
AAGCAAGTTAGAAAGCAAGTG(4.0) orange1.1t03712,593,+
ATGGAAGATAAGTTGTTCGAT(105.0) orange1.1t03712,614,+
AAGGTCGTTATGGCTGAGGTA(27.0) orange1.1t03712,635,+
ACACAGACACCAGATCATCAT(251.0) orange1.1t03712,656,+
TTTGATTTAGGCATGGAATTT(48.0) orange1.1t03712,698,+
CAAAGAGCTTCTCGACTGTGT(35.0) orange1.1t03712,740,+
CAAAGGTTGAAGCAAGAGAAG(212.0) orange1.1t03712,761,+
CTTGCTTTCTAACTTGCTTGA(2.0) orange1.1t03712,591,-
[truncated: 331 more rows]
