# Supplementary material for: Comparative Analysis of miRNAs and Their Target Transcripts between a Spontaneous Late-Ripening Sweet Orange Mutant and Its Wild-Type Using Small RNA and Degradome Sequencing
Source: Front Plant Sci. 2016 Sep 21;7:1416. doi: 10.3389/fpls.2016.01416 (PMC5030777; doi:10.3389/fpls.2016.01416)
Supplement: Table S8 — Primers used in miRNA stem-loop RT-PCR and mRNA qRT-PCR. [file Table8.xlsx]

## Sheet: Sheet4
Table S8 Primers used in miRNA stem-loop RT-PCR and mRNA qRT-PCR.
Gene ID	Primer sequence (5' - 3')	Type		miRNA	Sequence (5' - 3')	Type
Cs2g23550	CAGTACCACAGGAGGCATAAA	Forward Primer		csi-miR156k	TTGACAGAAGAGAGTGAGCAC	miRNA sequence
	CTGCCTCATTCCACCCATAA	Reverse Primer			GTCGTATCCAGTGCAGGGTCCGAGGTATTCGCACTGGATACGACGTGCTC	RT primer
Cs7g10830	TTCACTCAGGAGGCAGTAATTC	Forward Primer			TCGGAGTTGACAGAAGAGAGT	Forward primer
	GCCATCATGAAAGAGAGAGACA	Reverse Primer		csi-miR159	TTTGGATTGAAGGGAGCTCTA	miRNA sequence
Cs7g10990	CAGCCTTCATGACCCAGATAC	Forward Primer			GTCGTATCCAGTGCAGGGTCCGAGGTATTCGCACTGGATACGACTAGAGC	RT primer
	ACTACTCCCAAGAGAAGGAGAG	Reverse Primer			CTGTGGTTTGGATTGAAGGGA	Forward primer
Cs7g11770	CATCTTCTGCGCATCCATCT	Forward Primer		csi-miR166d	TCGGACCAGGCTTCATTCCCT	miRNA sequence
	GATCCTTGTTGCAGCCATAAAC	Reverse Primer			GTCGTATCCAGTGCAGGGTCCGAGGTATTCGCACTGGATACGACAGGGAA	RT primer
Cs1g03470	TGGTGCAAGCTGTGAGAATAA	Forward Primer		csi-miR399e	CGCCAAAGGAGAATTGCCCTG	miRNA sequence
	GGTCCTGTTGTGGTTGAGAA	Reverse Primer			GTCGTATCCAGTGCAGGGTCCGAGGTATTCGCACTGGATACGACCAGGGC	RT primer
Cs1g06080	TGGTTCACACCTACTGCTTATT	Forward Primer			GCAGTTCGCCAAAGGAGAATT	Forward primer
	AAACTTTGCCTTGCATCTACAC	Reverse Primer		csi-miRN12	ACAAGACCATAGATAGACCAT	miRNA sequence
Cs3g06390	GTGCCTGCTAGGTTTCATAGT	Forward Primer			GTCGTATCCAGTGCAGGGTCCGAGGTATTCGCACTGGATACGACATGGTC	RT primer
	CTGGTTCGGAAAGCAAGAAATC	Reverse Primer			CGAGCTGGACAAGACCATAGATA	Forward primer
Cs8g05120	GTCTACAGGGATGTCCAGTTTC	Forward Primer		csi-miRN21	TTGCTACTGTAGTCAAGGCAA	miRNA sequence
	GCCTTGGCCTTCTACCATAA	Reverse Primer			GTCGTATCCAGTGCAGGGTCCGAGGTATTCGCACTGGATACGACTTGCCT	RT primer
Cs1g15640	CTGTTCAGAGGGTGGCATTAG	Forward Primer			GAGCGGTTGCTACTGTAGTCA	Forward primer
	AGATCCAACGAGCAAGTGTTAG	Reverse Primer		csi-miRN11	GGTCATGGGAGGATTGGCGAAA	miRNA sequence
Cs2g09770	GTTGTGTGTTATGGCGCTTAC	Forward Primer			GTCGTATCCAGTGCAGGGTCCGAGGTATTCGCACTGGATACGACTTTCGC	RT primer
	CCTCAACTTGCTCTGGTGTAT	Reverse Primer			TGCTATGGTCATGGGAGGATTG	Forward primer
Cs4g19310	GGCAGTATGTCCGTGGTATTAT	Forward Primer		csi-miRN03	TCGCAGGAGCTTTCTACGGTT	miRNA sequence
	GAGGTCGAAGTCCAGCATTAG	Reverse Primer			GTCGTATCCAGTGCAGGGTCCGAGGTATTCGCACTGGATACGACAACCGT	RT primer
Cs6g14050	AGGAGGATGAGGAGGAGAATAC	Forward Primer			GAGATGTCGCAGGAGCTTTCT	Forward primer
	TCAATCCCAAGCGAGTCAAG	Reverse Primer		Universal	GTGCAGGGTCCGAGGT	Reverse primer
Cs8g16510	GGTTCCGGGCTCACTATTATTT	Forward Primer		U4	GCAATGACGCAGCTTATGAGG	Forward primer
	CCACGACCATGAGCAAGTTA	Reverse Primer			CAAAGGGAGCCCTTCCAGAA	Reverse primer
Cs3g22150	TGGTGATGCTGGTTGGTATG	Forward Primer
	GTAGAGAAGCTCCGCAAGATAAA	Reverse Primer
Cs1g11750	GAGGCAATCAGAGAGAGCTTAC	Forward Primer
	ACGACAATGGGTCCGAATTT	Reverse Primer
	AGTTTCTGCTGCGTGTAGAT	Reverse Primer
Cs6g02130	AGTAGCCCAGGCATGTAAAG	Forward Primer
	TCCATTCAGGCACACTCTTATT	Reverse Primer
Cs6g02120	GCCGTGAAGTGGAGAAGAATAG	Forward Primer
	GAGAAGTGGTGAGGAAGTATCAAG	Reverse Primer
Cs6g02100	CTCTTGGCTTGTTGTCCTGTA	Forward Primer
	GATGCAGCTAACGCACAAAC	Reverse Primer
CsActin	ATCTGCTGGAAGGTGCTGAG	Forward Primer
	CCAAGCAGCATGAAGATCAA	Reverse Primer
